# Supplementary material for: Optimal precision and accuracy in 4Pi-STORM using dynamic spline PSF models
Source: Nat Methods. 2022 May 16;19(5):603–12. doi: 10.1038/s41592-022-01465-8 (PMC9119851; doi:10.1038/s41592-022-01465-8)
Supplement: Supplementary file 3 — Supplementary software and data package. [file 41592_2022_1465_MOESM3_ESM.zip]

Archive with 52 entries (47 files):
- supplementary_data_and_software/
- supplementary_data_and_software/calibrate_psf_phase_vs_z.m
- supplementary_data_and_software/code/
- supplementary_data_and_software/code/derive_spline.m
- supplementary_data_and_software/code/drift_correction.m
- supplementary_data_and_software/code/estimate_phase.m
- supplementary_data_and_software/code/get_root_folder.m
- supplementary_data_and_software/code/gpufit/
- supplementary_data_and_software/code/gpufit/ConstraintType.m
- supplementary_data_and_software/code/gpufit/EstimatorID.m
- supplementary_data_and_software/code/gpufit/Gpufit.dll
- supplementary_data_and_software/code/gpufit/gpufit.m
- supplementary_data_and_software/code/gpufit/GpufitConstrainedMex.mexw64
- supplementary_data_and_software/code/gpufit/GpufitCudaAvailableMex.mexw64
- supplementary_data_and_software/code/gpufit/GpufitMex.mexw64
- supplementary_data_and_software/code/gpufit/Gpufit_1.2.0_Manual.pdf
- supplementary_data_and_software/code/gpufit/gpufit_constrained.m
- supplementary_data_and_software/code/gpufit/gpufit_cuda_available.m
- supplementary_data_and_software/code/gpufit/gpufit_version.m
- supplementary_data_and_software/code/gpufit/ModelID.m
- supplementary_data_and_software/code/gpufit/README.txt
- supplementary_data_and_software/code/gpuspline/
- supplementary_data_and_software/code/gpuspline/Gpuspline_1.0.0_Manual.pdf
- supplementary_data_and_software/code/gpuspline/README.txt
- supplementary_data_and_software/code/gpuspline/splines.dll
- supplementary_data_and_software/code/gpuspline/spline_coefficients.m
- supplementary_data_and_software/code/gpuspline/spline_coefficientsMex.mexw64
- supplementary_data_and_software/code/gpuspline/spline_interpolate.m
- supplementary_data_and_software/code/gpuspline/spline_interpolateMex.mexw64
- supplementary_data_and_software/code/gpuspline/spline_values.m
- supplementary_data_and_software/code/gpuspline/spline_valuesMex.mexw64
- supplementary_data_and_software/code/make_spline.m
- supplementary_data_and_software/code/mean_intensity.m
- supplementary_data_and_software/code/remix_4pi_psf.m
- supplementary_data_and_software/code/remix_spline.m
- supplementary_data_and_software/code/render_xy.m
- supplementary_data_and_software/code/render_xyz.m
- supplementary_data_and_software/code/spline_fit.m
- supplementary_data_and_software/code/spline_fit_sim.m
- supplementary_data_and_software/code/valid_spline.m
- supplementary_data_and_software/convert_bead_calibration_to_spline.m
- supplementary_data_and_software/correct_phase_and_sample_drift.m
- supplementary_data_and_software/data/
- supplementary_data_and_software/data/bead_calibration.data.mat
- supplementary_data_and_software/data/Nup96_A647.data.mat
- supplementary_data_and_software/determine_phase_evolution.m
- supplementary_data_and_software/display_results_nup96_example.m
- supplementary_data_and_software/fit_molecule_events.m
- supplementary_data_and_software/initialize.m
- supplementary_data_and_software/LICENSE.txt
- supplementary_data_and_software/README.txt
- supplementary_data_and_software/run_analysis.m
