# Supplementary material for: Optimal precision and accuracy in 4Pi-STORM using dynamic spline PSF models
Source: Nat Methods. 2022 May 16;19(5):603–12. doi: 10.1038/s41592-022-01465-8 (PMC9119851; doi:10.1038/s41592-022-01465-8)
Supplement: Supplementary file 3 — Supplementary software and data package. [file 41592_2022_1465_MOESM3_ESM.zip › supplementary_data_and_software/calibrate_psf_phase_vs_z.m]

function phase_correction_factor = calibrate_psf_phase_vs_z(spline_psf)
% Given a spline PSF representation, fits the bead dataset with a phase
% shifted spline representation to obtain a calibration curve for
% z-estimation in µm vs. PSF phase in rad
%
% Syntax
%   phase_correction_factor = calibrate_PSF_phase_vs_z(spline_psf)
%
% Needs a spline representation of the 4Pi-PSF
% Returns apparent z-shift in µm per rad of phase
%
% This file is part of the supplementary software for
% Optimal Precision and Accuracy in 4Pi-STORM using Dynamic Spline PSF Models
% by Mark Bates, Jan Keller-Findeisen, Adrian Przybylski et al.

fprintf('Measure coordinate shift to phase shift scaling factor\n');

assert(nargin == 1, 'Not enough input arguments. Provide spline PSF.');

% some phases around 0 deg
spline_phases = (-20:5:20) / 180 * pi;
N_spline_phases = numel(spline_phases);

% iterate over all phases
res = cell(N_spline_phases, 1);
for i = 1 : N_spline_phases
    spline_phase = spline_phases(i);
    
    % adjust phase of spline
    s = remix_spline(spline_psf, spline_phase);
    
    % fit the central slices (7x7 cutout) of the original spline PSF
    % with the spline representation of itself to get a calibration curve
    v = spline_fit_sim(spline_psf.values(5:11,5:11,101:end-100,:), s);
    res{i} = v.z * spline_psf.pixel_sizes(3);
end

% addup results for all used frames of the bead
res = cat(2, res{:});
res = mean(res);
res = res - res(spline_phases == 0); % subtract spline phase equals zero result

% phase correction factor is slope of line (z-estimation vs. PSF phase)
% with units of micrometers per radian

p = polyfit(spline_phases, res, 1);
phase_correction_factor = p(1);

end
