# Supplementary material for: Optimal precision and accuracy in 4Pi-STORM using dynamic spline PSF models
Source: Nat Methods. 2022 May 16;19(5):603–12. doi: 10.1038/s41592-022-01465-8 (PMC9119851; doi:10.1038/s41592-022-01465-8)
Supplement: Supplementary file 3 — Supplementary software and data package. [file 41592_2022_1465_MOESM3_ESM.zip › supplementary_data_and_software/code/derive_spline.m]

function spline = derive_spline(spline, x, y, z, values)
% Creates a new spline from an old spline with a different grid.
%
% This file is part of the supplementary software for
% Optimal Precision and Accuracy in 4Pi-STORM using Dynamic Spline PSF Models
% by Mark Bates, Jan Keller-Findeisen, Adrian Przybylski et al.

% checks
assert(nargin >= 4);
if nargin == 5
    assert(isempty(x) && isempty(y) && isempty(z));
end

if isempty(x)
    x = single(0:spline.dimensions(2));
end
if isempty(y)
    y = single(0:spline.dimensions(3));
end
if isempty(z)
    z = single(0:spline.dimensions(4));
end

assert(x(1) >= 0 && x(end) <= spline.dimensions(2));
assert(y(1) >= 0 && y(end) <= spline.dimensions(3));
assert(z(1) >= 0 && z(end) <= spline.dimensions(4));

% calculate values
if nargin == 4
    values = spline_values(spline.coefficients, x, y, z);
end

% calculate new spline coefficients
coefficients = cat(5, spline_coefficients(single(values(:, :, :, 1))), spline_coefficients(single(values(:, :, :, 2))), ...
    spline_coefficients(single(values(:, :, :, 3))), spline_coefficients(single(values(:, :, :, 4))));

% update spline
spline.values = values;
spline.coefficients = coefficients;
% spline.pixel_sizes = spline.pixel_sizes;
% special because in some versions of splines this is called different
if ~isfield(spline, 'center') && isfield(spline, 'center_coords')
    spline.center = spline.center_coords;
    rmfield(spline, 'center_coords');
end
% spline.center = spline.center - [x(1), y(1), z(1)].';
% spline.center = spline.center - [x(1), y(1), z(1)].';
spline.center = [interp1(x, 0:numel(x)-1, spline.center(1)); interp1(y, 0:numel(y)-1, spline.center(2)); interp1(z, 0:numel(z)-1, spline.center(3))];
% spline.dimensions(2:4) = [x(end)-x(1), y(end) - y(1), z(end) - z(1)];
spline.dimensions(2:4) = [numel(x), numel(y), numel(z)] - 1;
valid_spline(spline);

end
