# Supplementary material for: Optimal precision and accuracy in 4Pi-STORM using dynamic spline PSF models
Source: Nat Methods. 2022 May 16;19(5):603–12. doi: 10.1038/s41592-022-01465-8 (PMC9119851; doi:10.1038/s41592-022-01465-8)
Supplement: Supplementary file 3 — Supplementary software and data package. [file 41592_2022_1465_MOESM3_ESM.zip › supplementary_data_and_software/code/drift_correction.m]

function [dx, dy, dz] = drift_correction(f, W, x, y, z, Rx, Ry, Rz, px, use_gpu)
% Drift correction, based on redundant cross-correlation.
%
% f     frames for each event
% W     chunk size in frames
% x, y, z   coordinates
% Rx, Ry, Rz    ranges of the coordinates
% dxyz      spacing in the coordinate range
% use_gpu   true -> tries to speed up using the gpu
% show_results true -> shows a graph
%
% dx, dy, dz  drift in units of x, y, z
%
% This file is part of the supplementary software for
% Optimal Precision and Accuracy in 4Pi-STORM using Dynamic Spline PSF Models
% by Mark Bates, Jan Keller-Findeisen, Adrian Przybylski et al.

if nargin < 10
    use_gpu = true;
end

% parameters
if use_gpu
    gpuDevice(1); % resets the memory of the GPU
end

f = double(f);

% parameters
CR = 5; % center of mass
D = 10; % how many frames maximally in the cross-correlation
% w = linspace(1, 0.2, D).'; % weight with distance
w = ones(D, 1);
l = 1e-1;
% K = 0.05 / px;

% get dimensions
Nx = ceil(diff(Rx) / px);
Ny = ceil(diff(Ry) / px);
Nz = ceil(diff(Rz) / px);
c = round([Nx, Ny, Nz]/2) + 1;

N = numel(x);
S = round(W / 2); % step size
s = 1 : S : N-0.8*W; % start positions of the windows
Ns = numel(s); % total number of time windows

% create all the histograms
h = cell(Ns, 1);
t = zeros(Ns, 1); % average times of the snapshots
opt = struct('type', 'fixed_gaussian', 'fwhm', 2*px);
for j = 1 : Ns
    idx = s(j):min(s(j)+W,N);
    t(j) = mean(f(idx));
    hj = render_xyz(x(idx), y(idx), z(idx), px, px, px, Rx, Ry, Rz, opt);
    h{j} = hj;
end

% compute fourier transform of every histogram
for j = 1 : Ns
    if use_gpu
        h{j} = fftn(gpuArray(h{j}));
    else
        h{j} = fftn(h{j});
    end
end

% compute cross-correlations
dx = zeros(Ns, Ns);
dy = zeros(Ns, Ns);
dz = zeros(Ns, Ns);
dm = false(Ns, Ns);
dx0 = zeros(Ns-1,1);
dy0 = zeros(Ns-1,1);
dz0 = zeros(Ns-1,1);
for i = 1 : Ns - 1
    hi = conj(gpuArray(h{i}));
    for j = i + 1 : min(Ns, i + D) % either to Ns or maximally D more
        % hj = ifftshift(real(ifftn(hi .* h{j} .* k)));
        hj = ifftshift(real(ifftn(hi .* gpuArray(h{j}))));
        %         [~, idx] = max(hj(:));
        %         [xc, yc, zc] = ind2sub(size(hj), idx);
        xc = c(1);
        yc = c(2);
        zc = c(3);
        % centroid estimation
        gx = xc - CR : xc + CR;
        gy = yc - CR : yc + CR;
        gz = zc - CR : zc + CR;
        %         [xc, yc, zc]
        d = gather(hj(gx, gy, gz));
        [gx, gy, gz] = ndgrid(gather(gx), gather(gy), gather(gz));
        gx = gx(:);
        gy = gy(:);
        gz = gz(:);
        d = d(:) - min(d(:));
        d = d / sum(d);
        for k = 1 : 20
            wc = exp(-4*log(2)*((xc - gx).^2+(yc-gy).^2+(zc-gz).^2)/CR^2);
            n = sum(wc .* d);
            xc = sum(gx .* d .* wc) / n;
            yc = sum(gy .* d .* wc) / n;
            zc = sum(gz .* d .* wc) / n;
        end
        sh = double([xc, yc, zc] - c);
        dx(i, j) = sh(1);
        dy(i, j) = sh(2);
        dz(i, j) = sh(3);
        dm(i, j) = true;
        if j == i + 1
            dx0(i) = sh(1);
            dy0(i) = sh(2);
            dz0(i) = sh(3);
        end
    end
end
[a,b] = ind2sub(size(dm), find(dm));
dx = dx(dm);
dy = dy(dm);
dz = dz(dm);
sx0 = cumsum(dx0);
sy0 = cumsum(dy0);
sz0 = cumsum(dz0);

% minimize cost function with some kind of regularization
options = optimoptions('fminunc', 'Display', 'none', 'MaxFunEvals', 1e5);
%options = optimset('Display', 'none', 'MaxFunEvals', 4e4, 'MaxIter', 4e4);

minimizer = @(x) lse_distance(x, a, b, dx, w, l);
sx = fminunc(minimizer, sx0, options);
sx = [0; sx];

minimizer = @(x) lse_distance(x, a, b, dy, w, l);
sy = fminunc(minimizer, sy0, options);
sy = [0; sy];

minimizer = @(x) lse_distance(x, a, b, dz, w, l);
sz = fminunc(minimizer, sz0, options);
sz = [0; sz];

% reduce by mean (so shift is minimal)
sx = sx - mean(sx);
sy = sy - mean(sy);
sz = sz - mean(sz);

% multiply by pixel size
sx = sx * px;
sy = sy * px;
sz = sz * px;

% make gridded interpolants
Fx = griddedInterpolant(t, sx, 'spline', 'linear');
Fy = griddedInterpolant(t, sy, 'spline', 'linear');
Fz = griddedInterpolant(t, sz, 'spline', 'linear');

% finally undrift
dx = Fx(f);
dy = Fy(f);
dz = Fz(f);

end

function y = lse_distance(x, a, b, s, w, l)
% add shift 0 for the first frame
x = [0; x];
dx = x(b) - x(a);
y = w(b - a) .* (dx - s).^2;
y = mean(y);
% add regularization term (roughness)
r = l * sum(diff(x).^2);
y = y + r;
end
