# Supplementary material for: Optimal precision and accuracy in 4Pi-STORM using dynamic spline PSF models
Source: Nat Methods. 2022 May 16;19(5):603–12. doi: 10.1038/s41592-022-01465-8 (PMC9119851; doi:10.1038/s41592-022-01465-8)
Supplement: Supplementary file 3 — Supplementary software and data package. [file 41592_2022_1465_MOESM3_ESM.zip › supplementary_data_and_software/code/estimate_phase.m]

function [phase_best, mean_chisqr, idx, phase_i, y_i] = estimate_phase(phi, chisqr)
% Estimates the phase from the minimal chi-square by computing the
% truncated mean of the data and then computing the minium of a spline
% interpolated smoothed version
%
% This file is part of the supplementary software for
% Optimal Precision and Accuracy in 4Pi-STORM using Dynamic Spline PSF Models
% by Mark Bates, Jan Keller-Findeisen, Adrian Przybylski et al.

assert(nargin >= 2);

mean_chisqr = double(cellfun(@(x) mean(x), chisqr));
[~, idx] = min(mean_chisqr);
[phase_best, phase_i, y_i] = fit_phase(phi(:), mean_chisqr(:));

end

function [phase_best, phase_i, y_i] = fit_phase(phase, y)
% given the mean median (or mean) of chi-square and phases from 0 to 360
% degree, fits the minimum assuming a sinusoidal modulation and finds the
% angle where y is minimal

% fit with cosine^2 solution
x = phase;
a0 = (max(y) - min(y)) / 2;
b0 = mean(y);
[~, idx] = max(y);
ph0 = x(idx);

p0 = [a0, ph0, b0];
model = @(p) p(1) * cos(x - p(2)) + p(3);
minimizer = @(p) sum((y-model(p)).^2);
opt = optimoptions('fminunc', 'Display', 'none');
p = fminunc(minimizer, p0, opt);

phase_best = mod(p(2) + pi, 2*pi);

phase_i = (0:200)/200*2*pi; % the angle resolution that we want
y_i = p(1) * cos(phase_i - p(2)) + p(3);

end
