# Supplementary material for: Optimal precision and accuracy in 4Pi-STORM using dynamic spline PSF models
Source: Nat Methods. 2022 May 16;19(5):603–12. doi: 10.1038/s41592-022-01465-8 (PMC9119851; doi:10.1038/s41592-022-01465-8)
Supplement: Supplementary file 3 — Supplementary software and data package. [file 41592_2022_1465_MOESM3_ESM.zip › supplementary_data_and_software/code/get_root_folder.m]

function folder = get_root_folder()
% Returns the folder, one folder up (which is the root folder of the
% project)
%
% This file is part of the supplementary software for
% Optimal Precision and Accuracy in 4Pi-STORM using Dynamic Spline PSF Models
% by Mark Bates, Jan Keller-Findeisen, Adrian Przybylski et al.

folder = fileparts(mfilename('fullpath'));
parts = strsplit(folder, filesep);
parts = parts(1:end-1);
folder = strjoin(parts, filesep);

end
