# Supplementary material for: Optimal precision and accuracy in 4Pi-STORM using dynamic spline PSF models
Source: Nat Methods. 2022 May 16;19(5):603–12. doi: 10.1038/s41592-022-01465-8 (PMC9119851; doi:10.1038/s41592-022-01465-8)
Supplement: Supplementary file 3 — Supplementary software and data package. [file 41592_2022_1465_MOESM3_ESM.zip › supplementary_data_and_software/code/gpufit/ConstraintType.m]

classdef ConstraintType
    properties (Constant = true)
        FREE = int32(0)
        LOWER = int32(1)
        UPPER = int32(2)
        LOWER_UPPER = int32(3)
    end
end
