# Supplementary material for: Optimal precision and accuracy in 4Pi-STORM using dynamic spline PSF models
Source: Nat Methods. 2022 May 16;19(5):603–12. doi: 10.1038/s41592-022-01465-8 (PMC9119851; doi:10.1038/s41592-022-01465-8)
Supplement: Supplementary file 3 — Supplementary software and data package. [file 41592_2022_1465_MOESM3_ESM.zip › supplementary_data_and_software/code/gpufit/EstimatorID.m]

classdef EstimatorID
    properties (Constant = true)
        LSE = 0
        MLE = 1
    end
    methods (Static)
        function v = validID(id)
            meta = ?EstimatorID;
            v = false;
            for i = 1 : numel(meta.PropertyList)
                property_value = meta.PropertyList(i).DefaultValue;
                if id == property_value
                    v = true;
                end
            end
        end
    end    
end
