# Supplementary material for: Optimal precision and accuracy in 4Pi-STORM using dynamic spline PSF models
Source: Nat Methods. 2022 May 16;19(5):603–12. doi: 10.1038/s41592-022-01465-8 (PMC9119851; doi:10.1038/s41592-022-01465-8)
Supplement: Supplementary file 3 — Supplementary software and data package. [file 41592_2022_1465_MOESM3_ESM.zip › supplementary_data_and_software/code/gpufit/gpufit_cuda_available.m]

function r = gpufit_cuda_available()
% Returns true if CUDA is available and false otherwise

r = GpufitCudaAvailableMex() == 1;

end
