# Supplementary material for: Optimal precision and accuracy in 4Pi-STORM using dynamic spline PSF models
Source: Nat Methods. 2022 May 16;19(5):603–12. doi: 10.1038/s41592-022-01465-8 (PMC9119851; doi:10.1038/s41592-022-01465-8)
Supplement: Supplementary file 3 — Supplementary software and data package. [file 41592_2022_1465_MOESM3_ESM.zip › supplementary_data_and_software/code/gpufit/README.txt]

Matlab binding for the [Gpufit library](https://github.com/gpufit/Gpufit) which implements Levenberg Marquardt curve fitting in CUDA

Requirements

- A CUDA capable graphics card with a recent Nvidia graphics driver (at least 367.48 / July 2016)
- Windows
- Matlab 32/64bit

Installation

An installation is not necessary. However, this path must be part of the Matlab path. Use `addpath` if necessary.

Examples

See examples folder. The examples are fully functional only from Matlab2014a.

Troubleshooting

A common reason for the error message 'CUDA driver version is insufficient for CUDA runtime version' is an outdated Nvidia graphics driver.
