# Supplementary material for: Optimal precision and accuracy in 4Pi-STORM using dynamic spline PSF models
Source: Nat Methods. 2022 May 16;19(5):603–12. doi: 10.1038/s41592-022-01465-8 (PMC9119851; doi:10.1038/s41592-022-01465-8)
Supplement: Supplementary file 3 — Supplementary software and data package. [file 41592_2022_1465_MOESM3_ESM.zip › supplementary_data_and_software/code/gpuspline/README.txt]

Matlab binding for the [Gpuspline library](https://github.com/gpufit/Gpuspline) (calculation of multidimensional cubic splines)-
Requirements

- Windows
- Matlab

Installation

An installation is not necessary. However, this path must be part of the Matlab path. Use `addpath` if necessary.

Examples

See /examples/matlab folder.
