# Supplementary material for: Optimal precision and accuracy in 4Pi-STORM using dynamic spline PSF models
Source: Nat Methods. 2022 May 16;19(5):603–12. doi: 10.1038/s41592-022-01465-8 (PMC9119851; doi:10.1038/s41592-022-01465-8)
Supplement: Supplementary file 3 — Supplementary software and data package. [file 41592_2022_1465_MOESM3_ESM.zip › supplementary_data_and_software/code/gpuspline/spline_interpolate.m]

function [interpolated_data, time] = spline_interpolate(data, x, y, z)
% Interpolates 1-3D data at positions x, y, z. Internally calls
% spline_coefficients first to create a spline representation and then 
% spline_value to obtain interpolated values. If repeated interpolation
% of the same data set is needed, it's better to call spline_coefficients
% only once and then use spline_value instead of this function.

% data is single
assert(isa(data, 'single'), 'Type of data is not single');

tic;
switch nargin
    case 2
        n_dimensions = 1;
        assert(sum(size(data) > 1) == n_dimensions,'wrong input data dimensions');
        assert(isa(x, 'single'), 'Type of x is not single');
        interpolated_data = spline_interpolateMex(data, n_dimensions, x);
    case 3
        n_dimensions = 2;
        assert(sum(size(data) > 1) == n_dimensions,'wrong input data dimensions');
        assert(isa(x, 'single'), 'Type of x is not single');
        assert(isa(y, 'single'), 'Type of y is not single');
        interpolated_data = spline_interpolateMex(data, n_dimensions, x, y);
        interpolated_data = reshape(interpolated_data, numel(x), numel(y));
    case 4
        n_dimensions = 3;
        assert(sum(size(data) > 1) == n_dimensions,'wrong input data dimensions');
        assert(isa(x, 'single'), 'Type of x is not single');
        assert(isa(y, 'single'), 'Type of y is not single');
        assert(isa(z, 'single'), 'Type of z is not single');
        interpolated_data = spline_interpolateMex(data, n_dimensions, x, y, z);
        interpolated_data = reshape(interpolated_data, numel(x), numel(y), numel(z));
    otherwise
        error('wrong number of input arguments');
end
time = toc;

end
