# Supplementary material for: Optimal precision and accuracy in 4Pi-STORM using dynamic spline PSF models
Source: Nat Methods. 2022 May 16;19(5):603–12. doi: 10.1038/s41592-022-01465-8 (PMC9119851; doi:10.1038/s41592-022-01465-8)
Supplement: Supplementary file 3 — Supplementary software and data package. [file 41592_2022_1465_MOESM3_ESM.zip › supplementary_data_and_software/code/make_spline.m]

function spline = make_spline(data, pixel_sizes)
% Converts a matrix to a spline struct, pixel_sizes is 3x1 in µm
%
% This file is part of the supplementary software for
% Optimal Precision and Accuracy in 4Pi-STORM using Dynamic Spline PSF Models
% by Mark Bates, Jan Keller-Findeisen, Adrian Przybylski et al.

assert(nargin == 2);

% need single 4D data
data = single(data);
sz = size(data);
assert(numel(sz) == 4, 'Need 4D data');

% normalize to [0,1]
data = data - min(data(:));
data = data / max(data(:));

% calculate spline coefficients
coefficients = cell(4, 1);
for i = 1 : 4
    coefficients{i} = spline_coefficients(data(:, :, :, i));
end
coefficients = cat(5, coefficients{:});

% store in struct
spline.coefficients = coefficients;
spline.dimensions = int32([4^3, sz(1:3)-1, 4]);
spline.dimensions = single(spline.dimensions(:));
spline.values = data;
spline.pixel_sizes = pixel_sizes(:);
spline.center = spline.dimensions(2:4)/2;
valid_spline(spline);

end
