# Supplementary material for: Optimal precision and accuracy in 4Pi-STORM using dynamic spline PSF models
Source: Nat Methods. 2022 May 16;19(5):603–12. doi: 10.1038/s41592-022-01465-8 (PMC9119851; doi:10.1038/s41592-022-01465-8)
Supplement: Supplementary file 3 — Supplementary software and data package. [file 41592_2022_1465_MOESM3_ESM.zip › supplementary_data_and_software/code/mean_intensity.m]

function offset = mean_intensity(values, modulation_period)
% Given a 4D PSF stack (X, Y, Z, CH) and the pixel size along z in
% micrometers, computes the offset (removes 4Pi modulation) by filtering
% with a step filter. Pads with mirrored copies in z.
%
% This file is part of the supplementary software for
% Optimal Precision and Accuracy in 4Pi-STORM using Dynamic Spline PSF Models
% by Mark Bates, Jan Keller-Findeisen, Adrian Przybylski et al.

assert(nargin == 2);

% pad in z with mirrored copies before and after
values_reversed = flip(values, 3);
values_padded = cat(3, values_reversed, values, values_reversed);

% Fourier transform of data
N = size(values_padded, 3);
vf = fft(values_padded, N, 3);

% frequency grid
fi = 1 : N;
fi = ifftshift(fi);
fi = fi - fi(1);

% filter (step filter)
f = abs(fi) < N/modulation_period * 0.5; % certain part of the peak frequency
f = reshape(f, [1, 1, N]);

% multiplication in fourier space and inverse Fourier transform
offset = ifft(vf .* f, N, 3);

% delete imaginary parts and negative parts
offset = real(offset);
offset = max(offset, 0);

% undo padding
N = size(values, 3);
offset = offset(:, :, N+1:2*N, :);

end
