# Supplementary material for: Optimal precision and accuracy in 4Pi-STORM using dynamic spline PSF models
Source: Nat Methods. 2022 May 16;19(5):603–12. doi: 10.1038/s41592-022-01465-8 (PMC9119851; doi:10.1038/s41592-022-01465-8)
Supplement: Supplementary file 3 — Supplementary software and data package. [file 41592_2022_1465_MOESM3_ESM.zip › supplementary_data_and_software/code/remix_4pi_psf.m]

function values = remix_4pi_psf(values, phi, modulation_period)
% Remixes the four channels of a 4Pi PSF to get another phase relation
% (relative to the focus). Uses filtering in z.
%
% Syntax
%   function values = remix_4pi_psf(values, phi)
%
% Input parameters
%   values - a 4D matrix describing the 4Pi PSF (X, Y, Z, CH)
%   phi - rotation angle in rad
%   modulation_period - modulation period along z in pixel
%   (eg. 250 / 10 for beads)
%
% Output parameters
%   values - 4D matrix with the same size as the input, describing the
%   remixed 4Pi PSF
%
% Comments
%   Similar to remix_4pi_psf3 but uses the hilbert function to phase a
%   single channel by itself.
%
% This file is part of the supplementary software for
% Optimal Precision and Accuracy in 4Pi-STORM using Dynamic Spline PSF Models
% by Mark Bates, Jan Keller-Findeisen, Adrian Przybylski et al.

assert(nargin == 3, 'Not enough arguments!');

% get envelope
offset = mean_intensity(values, modulation_period);

% modulation is the difference
modulation = values - offset;

% compute hilbert transform
modulation_shifted = zeros(size(modulation));
for x = 1 : size(modulation, 1)
    for y = 1 : size(modulation, 2)
        for ch = 1 : size(modulation, 4)
            modulation_shifted(x, y, :, ch) = imag(hilbert(modulation(x, y, :, ch)));
        end
    end
end

% rotate each channel separately
modulation_rotated = cos(phi) * modulation + sin(phi) * modulation_shifted;

% add offset
values = modulation_rotated + offset;

% no negative values in the output
values = max(values, 0);

end
