# Supplementary material for: Optimal precision and accuracy in 4Pi-STORM using dynamic spline PSF models
Source: Nat Methods. 2022 May 16;19(5):603–12. doi: 10.1038/s41592-022-01465-8 (PMC9119851; doi:10.1038/s41592-022-01465-8)
Supplement: Supplementary file 3 — Supplementary software and data package. [file 41592_2022_1465_MOESM3_ESM.zip › supplementary_data_and_software/code/remix_spline.m]

function spline = remix_spline(spline, phi)
% Calls remix_4pi_psf on created values and then makes a spline out of
% them.
%
% This file is part of the supplementary software for
% Optimal Precision and Accuracy in 4Pi-STORM using Dynamic Spline PSF Models
% by Mark Bates, Jan Keller-Findeisen, Adrian Przybylski et al.

assert(nargin == 2, 'Not enough parameters!');

% calculate values
gx = single(0:spline.dimensions(2));
gy = single(0:spline.dimensions(3));
gz = single(0:spline.dimensions(4)); % is also true z

values = spline_values(spline.coefficients, gx, gy, gz);
values = max(0, values);

% remix values

modulation_period_um = 0.25; % approximate PSF modulation period in um

values = remix_4pi_psf(values, phi, modulation_period_um / spline.pixel_sizes(3)); 

% update the coefficients
spline = derive_spline(spline, [], [], [], values);

end
