# Supplementary material for: Optimal precision and accuracy in 4Pi-STORM using dynamic spline PSF models
Source: Nat Methods. 2022 May 16;19(5):603–12. doi: 10.1038/s41592-022-01465-8 (PMC9119851; doi:10.1038/s41592-022-01465-8)
Supplement: Supplementary file 3 — Supplementary software and data package. [file 41592_2022_1465_MOESM3_ESM.zip › supplementary_data_and_software/code/spline_fit.m]

function [p, chi_squares, states, n_iterations, initial_amplitude] = spline_fit(type, spline, data, weights, initial_z, initial_amplitude, initial_background, brightness_z)
% Given a multichannel experimental data, starts with different initial z
% and fits them all and keeps the ones with the best result for all the
% different initial z
%
% This file is part of the supplementary software for
% Optimal Precision and Accuracy in 4Pi-STORM using Dynamic Spline PSF Models
% by Mark Bates, Jan Keller-Findeisen, Adrian Przybylski et al.

assert(nargin == 8);
dims = size(data);
Nz = numel(initial_z); % number of z positions to test
Nch = dims(3); % number of channels
Nf = dims(4); % number of independent fits

data = reshape(data, [], 1, Nf);
data = repmat(data, 1, Nz, 1);
data = reshape(data, [], Nz * Nf);

if ~isempty(weights)
    weights = reshape(weights, [], 1, Nf);
    weights = repmat(weights, 1, Nz, 1);
    weights = reshape(weights, [], Nz * Nf);
end

switch type
    case 'MLE'
        if ~isempty(weights)
            warning('estimator MLE, but also given weights');
        end
        estimator = EstimatorID.MLE;
    case 'LSE'
        estimator = EstimatorID.LSE;
    otherwise
        error('Unknown type');
end

initial_amplitude = repmat(initial_amplitude, Nz, 1);
initial_amplitude = initial_amplitude ./ brightness_z;
initial_amplitude = initial_amplitude(:);

initial_background = repmat(initial_background, Nz, 1);
initial_background = initial_background(:);

n_intervals = spline.dimensions(2:4);
n_intervals = n_intervals(:).'; % just to make sure it is always a row vector
edge = (n_intervals(1) - dims(1) + 1) / 2;

% fit parameters
max_n_iterations = 600;
tolerance = 1e-8;


% set user info
user_info = [...
    Nch,...
    [dims(1:2) 1],...
    n_intervals,...
    reshape(spline.coefficients, 1, numel(spline.coefficients))];

% set initial parameters
initial_parameters = zeros([5, size(data, 2)], 'single');
initial_parameters(1,:) = initial_amplitude;
initial_parameters(2:3,:) = -edge; % initial x, y position
initial_parameters(2:3,:) = initial_parameters(2:3,:) + (rand(2, size(data, 2)) - 0.5) * 0.3; % a bit of random in order to avoid biases
initial_parameters(4,:) = repmat(initial_z, 1, Nf); % initial z position
initial_parameters(5,:) = initial_background;

% call to gpufit with model SPLINE_3D_MULTICHANNEL
[p, states, chi_squares, n_iterations] = gpufit(...
    data,...
    weights,...
    ModelID.SPLINE_3D_MULTICHANNEL,...
    initial_parameters,...
    tolerance,...
    max_n_iterations,...
    [],... 	% parameters to fit
    estimator,...
    user_info);

% adjust_parameters
p(2:3,:) = p(2:3,:) + edge;
p(4,:) = -p(4,:); % z shift relative to center, need to negate it to get z-coordinate

% get best fits
% chi_squares(states ~= 0) = Inf; % set all non-converged fits to infinity
chi_squares(states > 1) = Inf; % set all totally wrong fits to infinity (but keep the max. it. exceeded ones)
m = p(4, :) < 0 | p(4, :) > n_intervals(3); % z outside extrapolation
m = m | abs(p(3, :)) > edge | abs(p(2, :)) > edge; % x and y outside, extrapolation
m = m | p(1, :) < 0 | p(5, :) < -150; % no negative amplitude or strongly negative background
chi_squares(m) = Inf; % set all converged to unphysical results to infinity

% continuation of standard way
chi_squares = reshape(chi_squares, Nz, Nf);
% take best
[chi_squares, idx] = min(chi_squares);
% index correctly
idx = (0:Nf-1)*Nz+idx;
p = p(:, idx);
n_iterations = n_iterations(idx);
states = states(idx);

initial_amplitude = initial_amplitude(idx);

end
