# Supplementary material for: Optimal precision and accuracy in 4Pi-STORM using dynamic spline PSF models
Source: Nat Methods. 2022 May 16;19(5):603–12. doi: 10.1038/s41592-022-01465-8 (PMC9119851; doi:10.1038/s41592-022-01465-8)
Supplement: Supplementary file 3 — Supplementary software and data package. [file 41592_2022_1465_MOESM3_ESM.zip › supplementary_data_and_software/code/spline_fit_sim.m]

function r = spline_fit_sim(data, spline, weights, type)
% Performs a spline fit on a number of data frames with a spline and
% automatic initial parameter selection
%
% data - X,Y,Z,CH data stack
% spline - the typical spline structure
%
% This file is part of the supplementary software for
% Optimal Precision and Accuracy in 4Pi-STORM using Dynamic Spline PSF Models
% by Mark Bates, Jan Keller-Findeisen, Adrian Przybylski et al.

% check
assert(nargin >= 2);

if nargin < 3
    weights = [];
end

if nargin < 4
    type = 'LSE'; % or MLE
end

% initial steps in z are 100nm spaced apart
dZ = max(floor((0.1 / spline.pixel_sizes(3))), 1);
initial_z = -(dZ/2 : dZ : spline.dimensions(4) - dZ/2 + 1);

fit_data = permute(data, [1,2,4,3]); % so that order is X, Y, CH, Z (many slices)
d = reshape(fit_data, [], size(fit_data, 4));

if ~isempty(weights)
    weights = permute(weights, [1,2,4,3]); % so that order is X, Y, CH, Z (many slices)
end

% sum over all channels
xyz = sum(data, 4);

% initial background estimate is average of the edge lines of the data
bg = squeeze(xyz(:, 1, :)) + squeeze(xyz(:, end, :)) + squeeze(xyz(1, :, :)) + squeeze(xyz(end, :, :));
bg = squeeze(min(bg, [], 1)) / 4 / 4; % 4 channels, 4 lines added (min to slightly underestiamte it)
initial_background = bg;

% get average brightness of spline
R = (size(data, 1) - 1) / 2;
C = spline.dimensions(2) / 2 + 1;
g = C-R:C+R;
v = squeeze(sum(sum(sum(spline.values(g, g, :, :), 1), 2), 4)); % brightness in dependence of z position
brightness_z = v(round(-initial_z));
% set initial amplitude as scaled by the average brightness
initial_amplitude = max(5e2, sum(d - initial_background));
assert(all(~isnan(fit_data(:))));

% fit_data and weights should be less in XY than spline
s1 = size(spline.values);
assert(all(mod(s1(1:2), 2) == 1)); % must be odd in x, y
assert(s1(1) == s1(2));
s2 = size(fit_data);
assert(all(mod(s2(1:2), 2) == 1)); % must be odd in x, y
assert(s2(1) == s2(2));
assert(s2(1) <= s1(1));

% for memory consumption reasons we do it in chunks
T = 2e4; % not more than T events at the same time
parameters = [];
chi_squares = [];
states = [];
n_iterations = [];
for i = 1 : ceil(size(fit_data, 4) / T)
    g = (i-1)*T+1:min(i*T, size(fit_data, 4));
    
    % get the actual phi values for a triple spline
    if isfield(spline, 'is_triple_spline')
        if numel(spline.phi) > 1
            spline.current_phi = spline.phi(g);
        else
            spline.current_phi = zeros(numel(g), 1) + spline.phi;
        end
        spline.current_phi = spline.current_phi(:).';
    end
    
    if ~isempty(weights)
        weightsg = weights(:, :, :, g);
    else
        weightsg = [];
    end
    
    % call to spline_fit
    [parameters_i, chi_squares_i, states_i, n_iterations_i, initial_amplitude_i] = spline_fit(type, spline, fit_data(:, :, :, g), weightsg, initial_z, initial_amplitude(g), initial_background(g), brightness_z);
    
    % concatenate
    parameters = [parameters, parameters_i];
    chi_squares = [chi_squares, chi_squares_i];
    states = [states, states_i];
    n_iterations = [n_iterations, n_iterations_i];
    initial_amplitude(g) = initial_amplitude_i;
end

% collect results
r.x = parameters(2, :).';
r.y = parameters(3, :).';
r.z = parameters(4, :).';
r.a_initial = initial_amplitude.';
r.a = parameters(1, :).';
r.b_initial = initial_background.';
r.b = parameters(5, :).';
r.chsq = chi_squares.';
r.ni = n_iterations.';
r.state = states.';
r.pixel_sizes = spline.pixel_sizes;
r.dimensions = spline.dimensions(2:4)+1;

end
