# Supplementary material for: Optimal precision and accuracy in 4Pi-STORM using dynamic spline PSF models
Source: Nat Methods. 2022 May 16;19(5):603–12. doi: 10.1038/s41592-022-01465-8 (PMC9119851; doi:10.1038/s41592-022-01465-8)
Supplement: Supplementary file 3 — Supplementary software and data package. [file 41592_2022_1465_MOESM3_ESM.zip › supplementary_data_and_software/code/valid_spline.m]

function valid_spline(spline)
% Test if a spline is a valid spline, runs through if valid spline,
% otherwise throws assertion
%
% This file is part of the supplementary software for
% Optimal Precision and Accuracy in 4Pi-STORM using Dynamic Spline PSF Models
% by Mark Bates, Jan Keller-Findeisen, Adrian Przybylski et al.

assert(nargin == 1);
assert(isstruct(spline));

% get relevant fields
c = spline.coefficients;
d = spline.dimensions;
p = spline.pixel_sizes;
v = spline.values;

assert(size(size(c), 2) == 5 && isa(c, 'single'));
assert(size(d, 1) == 5 && size(d, 2) == 1 && isa(d, 'single'));
assert(size(p, 1) == 3 && size(p, 2) == 1 && isa(p, 'double'));
assert(size(size(v), 2) == 4 && isa(v, 'single'));

assert(isequal(size(c), d.'));
assert(isequal(size(v), [d(2:4).'+1, d(5)]));
assert(d(5) == 4 && size(c, 5) == 4 && size(v, 4) == 4);
assert(d(1) == 64 && size(c, 1) == 64);
assert(all(p>0))

end
