# Supplementary material for: Optimal precision and accuracy in 4Pi-STORM using dynamic spline PSF models
Source: Nat Methods. 2022 May 16;19(5):603–12. doi: 10.1038/s41592-022-01465-8 (PMC9119851; doi:10.1038/s41592-022-01465-8)
Supplement: Supplementary file 3 — Supplementary software and data package. [file 41592_2022_1465_MOESM3_ESM.zip › supplementary_data_and_software/convert_bead_calibration_to_spline.m]

function spline_psf = convert_bead_calibration_to_spline()
% Converts the bead calibration data (a fluorescent bead scanned and all
% four imaging channels transformed onto each other) into a spline
% representation (mostly the coefficients) after adding up some frames.
%
% Syntax
%   spline_psf = convert_bead_calibration_to_spline()
%
% Returns the spline representation of the 4Pi-PSF.
%
% This file is part of the supplementary software for
% Optimal Precision and Accuracy in 4Pi-STORM using Dynamic Spline PSF Models
% by Mark Bates, Jan Keller-Findeisen, Adrian Przybylski et al.

fprintf('Creation of the 4 channel - 3D PSF spline representation from measured data.\n');

% determine file locations
root_folder = get_root_folder();
input_file = [root_folder, filesep, 'data', filesep, 'bead_calibration.data.mat'];
output_file = [root_folder, filesep, 'data', filesep, 'bead_calibration.spline.mat'];

% check if output file exists, if so, ask if it should be overwritten
if exist(output_file, 'file')
    fprintf('Spline file already existing, will overwrite.\n');
end

% load bead calibration
disp('Load bead calibration data');
bead = load(input_file);
data = bead.data;
pixel_size = bead.pixel_size;

% add up every 10 frames in z
F = 10;
sz = size(data);
data = reshape(data, [sz(1:2), F, sz(3)/F, sz(4)]);
data = squeeze(sum(data, 3));
pixel_size(3) = pixel_size(3) * F;

% reduce to 15x15 pixels in x,y
R = 7;
c = (sz(1:2)+1)/2;
data = data(c(1)-R:c(1)+R, c(2)-R:c(2)+R, :, :);
sz = size(data);

% subtract minimum, divide by maximum
data = data - min(data(:));
data = data / max(data(:)); % now in the interval [0,1]

% plot central profiles
c = (sz(1:2)+1)/2;
p = squeeze(data(c(1), c(2), :, :));
z = (1 : size(p, 1)) * pixel_size(3) * 1e3; % pixel_sizes is in �m, z now in nm
z = z - mean(z);
figure;
plot(z, p, 'LineWidth', 1.5);
xlabel('z (nm)');
ylabel('I(x=0,y=0) norm.');
legend('S1', 'P1', 'S2', 'P2');
title('Central profile of the four channels of a 4Pi Storm PSF');
box on;
grid on;

% make spline out of it
disp('Calculate spline coefficients from bead data');
spline_psf = make_spline(data, pixel_size);

% correction of the z-axis pixel size for wavelength and index of 
% refraction difference between immersion oil and sample

% mean detected bead fluorescence wavelength (nm)
bead_wavelength = 712.0;

% mean detected fluorophore wavelength (Alexa 647)
fluorophore_wavelength = 680.0;

% wavelength correction factor
wavelength_scaling_factor = fluorophore_wavelength / bead_wavelength; 

% immersion oil refractive index 
immersion_oil_refractive_index = 1.406;

% sample refractive index
sample_refractive_index = 1.346;

index_scaling_factor = immersion_oil_refractive_index / sample_refractive_index;

% set rescaled pixel size
spline_psf.pixel_sizes(3) = spline_psf.pixel_sizes(3) * wavelength_scaling_factor * index_scaling_factor;

end
