# Supplementary material for: Optimal precision and accuracy in 4Pi-STORM using dynamic spline PSF models
Source: Nat Methods. 2022 May 16;19(5):603–12. doi: 10.1038/s41592-022-01465-8 (PMC9119851; doi:10.1038/s41592-022-01465-8)
Supplement: Supplementary file 3 — Supplementary software and data package. [file 41592_2022_1465_MOESM3_ESM.zip › supplementary_data_and_software/correct_phase_and_sample_drift.m]

function [mean_phase_fit_corrected, sample_drift] = correct_phase_and_sample_drift(mean_phase_fit, phase_evolution, mean_phase, phase_correction_factor, localizations)
% Reads the Nup96 4Pi Storm data fitted with a spline PSF with different
% PSF phases and calculates the optimal phase (at minimal chi-square) as
% well as the phase evolution (estimates the optimal phase in time windows
% of the measurement) and then corrects for the phase evolution, the drift
% and displays the result ans rendering auf Gaussian peaks.
%
% Syntax
%   [mean_phase_fit_corrected, sample_drift] = correct_phase_and_sample_drift(mean_phase_fit, phase_evolution, mean_phase, phase_correction_factor)
%
% Needs the mean phase fit results, the phase evolution, the mean phase and
% the phase correction factor.
%
% Returns a correcgted mean phase fit result and the determined sample
% drift.
%
% This file is part of the supplementary software for
% Optimal Precision and Accuracy in 4Pi-STORM using Dynamic Spline PSF Models
% by Mark Bates, Jan Keller-Findeisen, Adrian Przybylski et al.


% get x, y, z values from mean_phase_fit
x = mean_phase_fit.x;
y = mean_phase_fit.y;
z = mean_phase_fit.z;

% correction of phase evolution with phase-correction-factor
fprintf('PSF phase evolution correction\n');
phase_correction_micrometers = (phase_evolution - mean_phase) * phase_correction_factor;
z = z + phase_correction_micrometers(localizations.frame);

% drift correction, remaining sample-drift
Wd = 1e4;
px_drift = 0.02;

a = 0.02;
Rx = quantile(x, [a,1-a]);
Ry = quantile(y, [a,1-a]);
Rz = quantile(z, [a,1-a]);

tic;
fprintf('Sample drift correction\n');
[dx, dy, dz] = drift_correction(localizations.frame, Wd, x, y, z, Rx, Ry, Rz, px_drift, false);
sample_drift.dx = dx;
sample_drift.dy = dy;
sample_drift.dz = dz;
toc;

% drift correct
x = x - dx;
y = y - dy;
z = z - dz;

% write back corrected values
mean_phase_fit_corrected = mean_phase_fit;
mean_phase_fit_corrected.x = x;
mean_phase_fit_corrected.y = y;
mean_phase_fit_corrected.z = z;

end
