# Supplementary material for: Optimal precision and accuracy in 4Pi-STORM using dynamic spline PSF models
Source: Nat Methods. 2022 May 16;19(5):603–12. doi: 10.1038/s41592-022-01465-8 (PMC9119851; doi:10.1038/s41592-022-01465-8)
Supplement: Supplementary file 3 — Supplementary software and data package. [file 41592_2022_1465_MOESM3_ESM.zip › supplementary_data_and_software/determine_phase_evolution.m]

function [phase_evolution, mean_phase] = determine_phase_evolution(localization_fit_results, localizations)
% Calculates the optimal phase (at minimal chi-square) as % well as the phase 
% evolution (estimates the optimal phase in time windows of the measurement) 
% and then corrects for the phase evolution, the drift and displays the result, 
% rendered as Gaussian peaks.
%
% This file is part of the supplementary software for
% Optimal Precision and Accuracy in 4Pi-STORM using Dynamic Spline PSF Models
% by Mark Bates, Jan Keller-Findeisen, Adrian Przybylski et al.

assert(nargin == 2, 'Not enough arguments. Provide fit results and localization data.');

fprintf('PSF phase evolution determination\n');

% estimate global best phase
spline_phases = cellfun(@(x) x.spline_phase, localization_fit_results);
chisqr = cellfun(@(x) x.chsq, localization_fit_results, 'UniformOutput', false);
[mean_phase, mean_chisqr, idx, phi_i, chisqr_i] = estimate_phase(spline_phases, chisqr);

% display chi-square vs. spline phase and mark minimum
fig = figure();
plot([spline_phases; 2*pi], mean_chisqr([1:end, 1]), 'bo');
hold on;
plot(phi_i, chisqr_i, 'b-', 'LineWidth', 1.5);
[chisqr_min, ix] = min(chisqr_i);
plot(phi_i(ix), chisqr_min, 'ro', 'MarkerSize', 10, 'MarkerFaceColor', 'r');
xlim([0, 2*pi]);
xlabel('PSF phase (rad)');
ylabel('Mean \chi^2');
title(sprintf('Estimation of global best phase: %.1f deg', mean_phase / pi * 180));
grid on;
box on;

% time evolution
L = 250;
N = numel(localization_fit_results{1}.chsq);
s = 1 : L : N - L;
Ns = numel(s);
phx = zeros(Ns, 2);
for j = 1 : Ns
    sj = s(j):s(j)+L;
    phx(j, 1) = mean(localizations.frame(sj)); % mean time
    chisqr = cellfun(@(x) x.chsq(sj), localization_fit_results, 'UniformOutput', false);
    phase = estimate_phase(spline_phases, chisqr);
    phx(j, 2) = phase;
end

% now nearest neighbor interpolation to get a phase evolution value for
% every frame in the dataset
f = (1 : double(max(localizations.frame))).';
phase_evolution = interp1(phx(:, 1), phx(:, 2), f, 'nearest', 'extrap');

% framerate 102 Hz
camera_frame_rate = 102; % [Hz]

% display phase evolution
fig = figure();
hold on;
plot(f / camera_frame_rate, phase_evolution, 'LineWidth', 1.5);
plot(phx([1,end], 1) / camera_frame_rate, mean_phase*[1,1], 'LineWidth', 1.5);
xlabel('time (s)');
ylabel('PSF phase (rad)');
legend(sprintf('T=%d', L), 'mean');
title('Evolution of the cavity phase');
grid on;
box on;

end
