# Supplementary material for: Optimal precision and accuracy in 4Pi-STORM using dynamic spline PSF models
Source: Nat Methods. 2022 May 16;19(5):603–12. doi: 10.1038/s41592-022-01465-8 (PMC9119851; doi:10.1038/s41592-022-01465-8)
Supplement: Supplementary file 3 — Supplementary software and data package. [file 41592_2022_1465_MOESM3_ESM.zip › supplementary_data_and_software/display_results_nup96_example.m]

function display_results_nup96_example(mean_phase_fit_corrected, wrong_phase_fit)
% Reads the Nup96 4Pi Storm data fitted with a spline PSF with different
% PSF phases and calculates the optimal phase (at minimal chi-square) as
% well as the phase evolution (estimates the optimal phase in time windows
% of the measurement) and then corrects for the phase evolution, the drift
% and displays the result ans rendering auf Gaussian peaks.
%
% Syntax
%   display_results(mean_phase_fit_corrected, wrong_phase_fit)
%
% Needs the mean phase corrected fit results and the wrong phase fit
% results (but corrected for sample drift).
%
% This file is part of the supplementary software for
% Optimal Precision and Accuracy in 4Pi-STORM using Dynamic Spline PSF Models
% by Mark Bates, Jan Keller-Findeisen, Adrian Przybylski et al.


% yellow colormap
yellow = gray(1000);
yellow(:, 3) = 0; % no blue in yellow

% get x,y,z of best result
x = mean_phase_fit_corrected.x;
y = mean_phase_fit_corrected.y;
z = mean_phase_fit_corrected.z;

% render xy and display (once as overview and once as cutout)
sxy = 0.003;
Rxy = [0, 16];
opt = struct('type', 'fixed_gaussian', 'fwhm', 0.015);
[h, xi, yi] = render_xy(x, y, sxy, sxy, Rxy, Rxy, opt);

% full overview figure
figure();
im = imagesc(xi, yi, h.');
im.Parent.YDir = 'normal';
axis image;
xlabel('x (µm)');
ylabel('y (µm)');
colormap(yellow);
caxis([0,1]);
colorbar();
title('4Pi-STORM image of nuclear pore complexes');
xlim(Rxy);
ylim(Rxy);
Rx = [6, 7.2];
Ry = [7.6, 9.5];
hold on;
plot(Rx([1,2,2,1,1]), Ry([1, 1, 2, 2, 1]), 'w--', 'LineWidth', 1.5);

% small zoom in figure (similar to Fig. 2b)
figure();
im = imagesc(xi, yi, h.');
im.Parent.YDir = 'normal';
axis image;
xlabel('x (µm)');
ylabel('y (µm)');
colormap(yellow);
caxis([0,1]);
colorbar();
title('4Pi-STORM image of nuclear pore complexes');
xlim(Rx);
ylim(Ry);
Rx2 = [6.2, 6.6];
Ry2 = [7.8, 9.4];
hold on;
plot(Rx2([1,2,2,1,1]), Ry2([1, 1, 2, 2, 1]), 'w--', 'LineWidth', 1.5);

idx = x > Rx2(1) & x < Rx2(2) & y > Ry2(1) & y < Ry2(2);
Rz = [-0.6, 0.6];

% show phase evolution corrected yz section (similar to Fig. 2d)
[h, yi, zi] = render_xy(y(idx), z(idx), sxy, sxy, Ry, Rz, opt);
fig = figure();
im = imagesc(yi, zi, h.');
im.Parent.YDir = 'normal';
axis image;
xlabel('y (µm)');
ylabel('z (µm)');
colormap(yellow);
caxis([0,1]);
colorbar();
title('Phase corrected cross-section view');

% get x,y,z of wrong phase result
x = wrong_phase_fit.x;
y = wrong_phase_fit.y;
z = wrong_phase_fit.z;

% show uncorrected yz section (similar to Fig. 2c)
[h, yi, zi] = render_xy(y(idx), z(idx), sxy, sxy, Ry, Rz, opt);
fig = figure();
im = imagesc(yi, zi, h.');
im.Parent.YDir = 'normal';
axis image;
xlabel('y (µm)');
ylabel('z (µm)');
colormap(yellow);
caxis([0,1]);
colorbar();
title('Without phase correction');

end
