# Supplementary material for: Optimal precision and accuracy in 4Pi-STORM using dynamic spline PSF models
Source: Nat Methods. 2022 May 16;19(5):603–12. doi: 10.1038/s41592-022-01465-8 (PMC9119851; doi:10.1038/s41592-022-01465-8)
Supplement: Supplementary file 3 — Supplementary software and data package. [file 41592_2022_1465_MOESM3_ESM.zip › supplementary_data_and_software/fit_molecule_events.m]

function res = fit_molecule_events(spline_psf, localizations, spline_phases)
% Fits the cutout patches of 7x7 pixels in all four channels centered on
% the events in the 4Pi Storm data with a spline PSF, using Gpufit, which
% implements fast Levenberg-Marquardt fitting on the GPU and has a spline
% model built in. The phase of the spline PSF is changed (see remix_spline)
% and the fits are executed for each phase of the spline PSF for the whole
% dataset. The dataset is already filtered to limit the analysis to bright
% and clear events.
%
% Syntax
%   res = fit_molecule_events(spline_psf, spline_phases)
%
% Needs a spline representation of the 4Pi-PSF and the desired spline
% phases.
%
% Returns fit results, in units of micrometers.
%
% Fit of the dataset with a single spline PSF phase typically takes around
% one minute to compute per dataset (but performance depends strongly on
% number of events and used GPU).
%
% This file is part of the supplementary software for
% Optimal Precision and Accuracy in 4Pi-STORM using Dynamic Spline PSF Models
% by Mark Bates, Jan Keller-Findeisen, Adrian Przybylski et al.

assert(nargin >= 2, 'Not enough arguments. Specify a PSF spline and localization data.');

fprintf('Dynamic Spline PSF fit of 4Pi Storm data\n');

% default parameters
if nargin < 3
    fprintf('Measuring time-dependent PSF phase\n');
    N_spline_phases = 12; % number of distinct spline PSF phases (equally distributed) that are used to fit the data
    spline_phases = (0 : N_spline_phases - 1) / N_spline_phases * 2 * pi;  % distinct spline PSF phases
else
    N_spline_phases = numel(spline_phases);
end


% calculate fit weights as inverse of the smoothed data
sz = size(localizations.data);
c = (sz(1:2)-1)/2;
[xi, yi] = ndgrid(-c(1):c(1),-c(2):c(2));
w = 4;
k = exp(-4*log(2)*(xi.^2+yi.^2)/w^2);
k = k / sum(k(:));
k = single(k);
data_sm = zeros(size(localizations.data), 'single');
for j = 1 : size(localizations.data, 4)
    for i = 1 : size(localizations.data, 3)
        data_sm(:, :, i, j) = conv2(localizations.data(:, :, i, j), k, 'same');
    end
end
weights = 1 ./ max(2 * data_sm + 7, 7); % according to noise model of the camera (including readout noise)

% iterate over spline PSF phases and fit with each
res = cell(N_spline_phases, 1);
for i = 1 : N_spline_phases
    spline_phase = spline_phases(i);
    fprintf('Fit data with phase %.1f deg\n', spline_phase / pi * 180);
    
    % adjust phase of spline
    s = remix_spline(spline_psf, spline_phase);
    
    % spline fit (speed depends on capabilities of the GPU)
    u = spline_fit_sim(localizations.data, s, weights);
    u.spline_phase = spline_phase;
    u.x = (u.x + localizations.cutout_positions(:, 1)) * spline_psf.pixel_sizes(1);
    u.y = (u.y + localizations.cutout_positions(:, 2)) * spline_psf.pixel_sizes(2);
    u.z = u.z * spline_psf.pixel_sizes(3) - 1.5; % 1.5�m is the center of the spline PSF (3�m scan)
    
    % store fit result
    res{i} = u;
end

% if there was only one, we do not return a cell array
if N_spline_phases == 1
    res = res{1};
end

end
