# Supplementary material for: Optimal precision and accuracy in 4Pi-STORM using dynamic spline PSF models
Source: Nat Methods. 2022 May 16;19(5):603–12. doi: 10.1038/s41592-022-01465-8 (PMC9119851; doi:10.1038/s41592-022-01465-8)
Supplement: Supplementary file 3 — Supplementary software and data package. [file 41592_2022_1465_MOESM3_ESM.zip › supplementary_data_and_software/initialize.m]

function initialize()
% Simply adds the folder this file resides in and all sub folders to the
% Matlab path. This is needed so that the scripts can access all functions
% that they want to call (including Gpufit and Gpuspline).
%
% This file is part of the supplementary software for
% Optimal Precision and Accuracy in 4Pi-STORM using Dynamic Spline PSF Models
% by Mark Bates, Jan Keller-Findeisen, Adrian Przybylski et al.

% add the folder this script is in and all subfolders to the matlab path
folder = fileparts(mfilename('fullpath'));
addpath(genpath(folder));

end
