# Supplementary material for: Optimal precision and accuracy in 4Pi-STORM using dynamic spline PSF models
Source: Nat Methods. 2022 May 16;19(5):603–12. doi: 10.1038/s41592-022-01465-8 (PMC9119851; doi:10.1038/s41592-022-01465-8)
Supplement: Supplementary file 3 — Supplementary software and data package. [file 41592_2022_1465_MOESM3_ESM.zip › supplementary_data_and_software/README.txt]

Supplementary Software and Dataset of

"Optimal Precision and Accuracy in 4Pi-STORM using Dynamic Spline PSF Models"

Mark Bates,1,2,*, Jan Keller-Findeisen,1, Adrian Przybylski,1, Andreas Hüper,1, Till Stephan,1,3, Peter Ilgen,1,3, Angel R. Cereceda Delgado,1,4, Elisa D’Este,5, Alexander Egner,2, Stefan Jakobs,1,3, Steffen J. Sahl,1, and Stefan W. Hell,1,4,*

1 Department of NanoBiophotonics, Max Planck Institute for Biophysical Chemistry, 37077 Göttingen, Germany
2 Department of Optical Nanoscopy, Institute for NanoPhotonics, 37077 Göttingen, Germany
3 Clinic of Neurology, University Medical Center Göttingen, 37075 Göttingen, Germany
4 Department of Optical Nanoscopy, Max Planck Institute for Medical Research, 69120 Heidelberg, Germany
5 Optical Microscopy Facility, Max Planck Institute for Medical Research, 69120 Heidelberg, Germany

* Email: mark.bates@mpibpc.mpg.de, stefan.hell@mpibpc.mpg.de 


Software description
====================

This software package includes data sets and a Matlab script which executes the following steps of the 4Pi-STORM data analysis:

1. Create the spline representation of the four channel 4Pi-STORM PSF using Gpuspline a software for the calculation of multidimensional cubic splines. (convert_bead_calibration_to_spline.m)

2. Obtain a PSF calibration curve that correlates the PSF phase to the apparent estimated z-position by
fitting bead image slices with slightly varied PSF phases and estimating the average scaling factor between
used PSF phases and estimated z-position changes. (calibrate_psf_phase_vs_z.m)

3. Fit the NUP96 Alexa647 data localization events with the PSF model obtained in 1. using Gpufit, a GPU-accelerated curve fitting library for a number of different PSF phases. (fit_molecule_events.m)

4. Calculate the phase evolution of the PSF during the measurement by estimating the PSF phase resulting in minimal fit chi-square within time windows. Also calculate the mean PSF phase over the whole measurement. (determine_phase_evolution.m)

5. Fit again the NUP96 Alexa647 data localization events with the PSF model set to the mean determined phase. (fit_molecule_events.m)

6. Correct the localization Z-coordinates for the measured phase drift and sample drift in 3D using the RCC method. (correct_phase_and_sample_drift.m)

7. Display results. (display_results.m)

See the script run_analysis.m for the an example of passing parameters between the main scripts.


Hardware and Software requirements
==================================

A graphics processing unit (GPU) is required to execute the spline model fits using Gpufit.  Therefore, hardware and software requirements are the same as for the Gpufit package (see gpufit.readthedocs.io/en/latest/introduction.html#hardware-requirements).

Matlab is also required to run the scripts.  The software has been tested with Matlab 2018 and 2020.

Typical software installation time, using a computer meeting the hardware requirements described above, is approximately 10 minutes.


Usage instructions
==================

Run script run_analysis.m to perform all steps described above in a sequential manner.  Upon completion, figures similar to panels from Figures 1 and 2 of the manuscript are reproduced.  Typical run time for the example dataset, using a computer meeting the hardware requirements described above (e.g. with an Nvidia GTX 1080 GPU), is approximately 10 minutes. 


Example datasets
================

Datasets are located in the "data" subfolder.  

bead_calibration.data: Contains the bead scan measurement which is used to create the DS-PSF model. The image channels have already been transformed to a common coordinate system, as described in the manuscript.

Nup96_A647.data: Contains the 4-channel images of each localization event recorded in the 4Pi-STORM dataset. The image channels have already been transformed to a common coordinate system, as described in the manuscript, so these data can be fit directly with the DS-PSF model.


License
=======

MIT license

Copyright (c) 2022 Mark Bates, Jan Keller-Findeisen, and Adrian Przybylski

Permission is hereby granted, free of charge, to any person obtaining a copy of this software and associated documentation files (the “Software”), to deal in the Software without restriction, including without limitation the rights to use, copy, modify, merge, publish, distribute, sublicense, and/or sell copies of the Software, and to permit persons to whom the Software is furnished to do so, subject to the following conditions:

The above copyright notice and this permission notice shall be included in all copies or substantial portions of the Software.

THE SOFTWARE IS PROVIDED “AS IS”, WITHOUT WARRANTY OF ANY KIND, EXPRESS OR IMPLIED, INCLUDING BUT NOT LIMITED TO THE WARRANTIES OF MERCHANTABILITY, FITNESS FOR A PARTICULAR PURPOSE AND NONINFRINGEMENT. IN NO EVENT SHALL THE AUTHORS OR COPYRIGHT HOLDERS BE LIABLE FOR ANY CLAIM, DAMAGES OR OTHER LIABILITY, WHETHER IN AN ACTION OF CONTRACT, TORT OR OTHERWISE, ARISING FROM, OUT OF OR IN CONNECTION WITH THE SOFTWARE OR THE USE OR OTHER DEALINGS IN THE SOFTWARE.
