# Supplementary material for: Optimal precision and accuracy in 4Pi-STORM using dynamic spline PSF models
Source: Nat Methods. 2022 May 16;19(5):603–12. doi: 10.1038/s41592-022-01465-8 (PMC9119851; doi:10.1038/s41592-022-01465-8)
Supplement: Supplementary file 3 — Supplementary software and data package. [file 41592_2022_1465_MOESM3_ESM.zip › supplementary_data_and_software/run_analysis.m]

function run_analysis()
% 4Pi Storm data analysis example code
%  
% Includes:
%
% - Creation of the dynamic spline representation of the PSF, with three 
%   dimensions and four image channels
%
% - Measurement of the phase evolution of the PSF from the localization data
%
% - Fitting the localization data with the phase-shifted PSF
%
% - Correction for phase drift and sample drift
%
% - Correction for wavelength and refractive index mismatch
%
% This file is part of the supplementary software for
% Optimal Precision and Accuracy in 4Pi-STORM using Dynamic Spline PSF Models
% by Mark Bates, Jan Keller-Findeisen, Adrian Przybylski et al.

% Specify the data file
data_file_name = 'Nup96_A647.data.mat';

% Add relevant paths to Matlab path
initialize();

% Creation of a spline PSF representation (4 channels, 3D) - note that
% wavelength and index of refraction corrections are made by adjusting 
% the pixel size of the 3D spline.
spline_psf = convert_bead_calibration_to_spline();

% Calibration of PSF phase vs. z estimation (on bead data)
phase_correction_factor = calibrate_psf_phase_vs_z(spline_psf);

% Load the localization data
root_folder = get_root_folder();
data_file_full_path = [root_folder, filesep, 'data', filesep, data_file_name];
fprintf('Load 4Pi Storm data file\n');
localizations = load(data_file_full_path);
fprintf('Found %dx%d pixel cutouts for %d events within %d camera frames\n', size(localizations.data, 1), size(localizations.data, 2), size(localizations.data, 3), localizations.frame(end));

% Spline fit of localization data with PSF with multiple PSF phases. The 
% results are used to measure the phase evolution of the dataset.
fit_results_multiple_phases = fit_molecule_events(spline_psf, localizations);

% Determine phase evolution
[phase_evolution, optimal_phase] = determine_phase_evolution(fit_results_multiple_phases, localizations);

% Fit data with average PSF phase of the dataset
optimal_phase_fit = fit_molecule_events(spline_psf, localizations, optimal_phase);

% Phase and drift correction
[optimal_phase_fit_corrected, sample_drift] = correct_phase_and_sample_drift(optimal_phase_fit, phase_evolution, optimal_phase, phase_correction_factor, localizations);

% Apply sample drift also on the wrong_phase_fit result (for display)
wrong_phase_fit = fit_results_multiple_phases{4};
wrong_phase_fit.x = wrong_phase_fit.x - sample_drift.dx;
wrong_phase_fit.y = wrong_phase_fit.y - sample_drift.dy;
wrong_phase_fit.z = wrong_phase_fit.z - sample_drift.dz;

% Display sample results for the Nup96 dataset
display_results_nup96_example(optimal_phase_fit_corrected, wrong_phase_fit);

end
