# Supplementary material for: Optimal precision and accuracy in 4Pi-STORM using dynamic spline PSF models
Source: Nat Methods. 2022 May 16;19(5):603–12. doi: 10.1038/s41592-022-01465-8 (PMC9119851; doi:10.1038/s41592-022-01465-8)
Supplement: Supplementary file 4 — Supplementary mechanical drawings. [file 41592_2022_1465_MOESM4_ESM.zip]

Archive with 4 entries (3 files):
- supplementary_mechanical_drawings/
- supplementary_mechanical_drawings/LICENSE.txt
- supplementary_mechanical_drawings/README.pdf
- supplementary_mechanical_drawings/storm_4pi_mechanical_drawings.stp
