# Supplementary material for: Optimal precision and accuracy in 4Pi-STORM using dynamic spline PSF models
Source: Nat Methods. 2022 May 16;19(5):603–12. doi: 10.1038/s41592-022-01465-8 (PMC9119851; doi:10.1038/s41592-022-01465-8)
Supplement: Supplementary file 4 — Supplementary mechanical drawings. [file 41592_2022_1465_MOESM4_ESM.zip › supplementary_mechanical_drawings/storm_4pi_mechanical_drawings.stp]

ISO-10303-21;
HEADER;
/****************************************************************
 * Generated by software with PDElib inside                    *
 * PDElib Version v51a, created Tue 11/30/2010                  *
 * ITI Transcendata (http://www.transcendata.com/)              *
 ****************************************************************/
FILE_DESCRIPTION((''),'2;1');
FILE_NAME('P:\\Shared\\spline_paper_manuscript\\Revision_Nat_Meth\\mechanical_drawings_new\\storm_4pi_mechanical_drawings_v2.stp','2021-10-11T19:44:05',('mbates'),(''),'Autodesk Inventor 2012','Autodesk Inventor 2012','');
FILE_SCHEMA(('AUTOMOTIVE_DESIGN { 1 0 10303 214 1 1 1 1 }'));
ENDSEC;
DATA;
#5=APPLICATION_CONTEXT('automotive design');
#6=APPLICATION_PROTOCOL_DEFINITION('International Standard','automotive_design',2001,#5);
#7=PRODUCT_CONTEXT('',#5,'mechanical');
#8=PRODUCT('storm_4pi_mechanical_drawings','storm_4pi_mechanical_drawings',$,(#7));
#9=PRODUCT_RELATED_PRODUCT_CATEGORY('part',$,(#8));
#10=PRODUCT_DEFINITION_FORMATION('',$,#8);
#11=PRODUCT_DEFINITION_CONTEXT('part definition',#5,'design');
#12=PRODUCT_DEFINITION('',$,#10,#11);
#18=(NAMED_UNIT(*)PLANE_ANGLE_UNIT()SI_UNIT($,.RADIAN.));
#19=DIMENSIONAL_EXPONENTS(0.0,0.0,0.0,0.0,0.0,0.0,0.0);
#20=PLANE_ANGLE_MEASURE_WITH_UNIT(PLANE_ANGLE_MEASURE(0.0174532925),#18);
#24=(CONVERSION_BASED_UNIT('DEGREE',#20)NAMED_UNIT(#19)PLANE_ANGLE_UNIT());
#28=(NAMED_UNIT(*)SI_UNIT($,.STERADIAN.)SOLID_ANGLE_UNIT());
#32=(LENGTH_UNIT()NAMED_UNIT(*)SI_UNIT(.MILLI.,.METRE.));
#34=UNCERTAINTY_MEASURE_WITH_UNIT(LENGTH_MEASURE(0.01),#32,'DISTANCE_ACCURACY_VALUE','');
#36=(GEOMETRIC_REPRESENTATION_CONTEXT(3)GLOBAL_UNCERTAINTY_ASSIGNED_CONTEXT((#34))GLOBAL_UNIT_ASSIGNED_CONTEXT((#24,#28,#32))REPRESENTATION_CONTEXT('None','None'));
#37=AXIS2_PLACEMENT_3D('',#38,#39,#40);
#38=CARTESIAN_POINT('',(0.0,0.0,0.0));
#39=DIRECTION('',(0.0,0.0,1.0));
#40=DIRECTION('',(1.0,0.0,0.0));
#41=SHAPE_REPRESENTATION('',(#37,#171592,#233133,#238962),#36);
#42=PRODUCT_DEFINITION_SHAPE('','',#12);
#43=SHAPE_DEFINITION_REPRESENTATION(#42,#41);
#44=APPLICATION_CONTEXT('automotive design');
#45=APPLICATION_PROTOCOL_DEFINITION('International Standard','automotive_design',2001,#44);
#46=PRODUCT_CONTEXT('',#44,'mechanical');
#47=PRODUCT('sample_stage_and_mount','sample_stage_and_mount',$,(#46));
#48=PRODUCT_RELATED_PRODUCT_CATEGORY('part',$,(#47));
#49=PRODUCT_DEFINITION_FORMATION('',$,#47);
#50=PRODUCT_DEFINITION_CONTEXT('part definition',#44,'design');
#51=PRODUCT_DEFINITION('',$,#49,#50);
#57=(NAMED_UNIT(*)PLANE_ANGLE_UNIT()SI_UNIT($,.RADIAN.));
#58=DIMENSIONAL_EXPONENTS(0.0,0.0,0.0,0.0,0.0,0.0,0.0);
#59=PLANE_ANGLE_MEASURE_WITH_UNIT(PLANE_ANGLE_MEASURE(0.0174532925),#57);
#63=(CONVERSION_BASED_UNIT('DEGREE',#59)NAMED_UNIT(#58)PLANE_ANGLE_UNIT());
#67=(NAMED_UNIT(*)SI_UNIT($,.STERADIAN.)SOLID_ANGLE_UNIT());
#71=(LENGTH_UNIT()NAMED_UNIT(*)SI_UNIT(.MILLI.,.METRE.));
#73=UNCERTAINTY_MEASURE_WITH_UNIT(LENGTH_MEASURE(0.01),#71,'DISTANCE_ACCURACY_VALUE','');
#75=(GEOMETRIC_REPRESENTATION_CONTEXT(3)GLOBAL_UNCERTAINTY_ASSIGNED_CONTEXT((#73))GLOBAL_UNIT_ASSIGNED_CONTEXT((#63,#67,#71))REPRESENTATION_CONTEXT('None','None'));
#76=AXIS2_PLACEMENT_3D('',#77,#78,#79);
#77=CARTESIAN_POINT('',(0.0,0.0,0.0));
#78=DIRECTION('',(0.0,0.0,1.0));
#79=DIRECTION('',(1.0,0.0,0.0));
#80=SHAPE_REPRESENTATION('',(#76,#17562,#19751,#167943,#171580),#75);
#81=PRODUCT_DEFINITION_SHAPE('','',#51);
#82=SHAPE_DEFINITION_REPRESENTATION(#81,#80);
#83=APPLICATION_CONTEXT('automotive design');
#84=APPLICATION_PROTOCOL_DEFINITION('International Standard','automotive_design',2001,#83);
#85=PRODUCT_CONTEXT('',#83,'mechanical');
#86=PRODUCT('sample_holder_assy','sample_holder_assy',$,(#85));
#87=PRODUCT_RELATED_PRODUCT_CATEGORY('part',$,(#86));
#88=PRODUCT_DEFINITION_FORMATION('',$,#86);
#89=PRODUCT_DEFINITION_CONTEXT('part definition',#83,'design');
#90=PRODUCT_DEFINITION('',$,#88,#89);
#96=(NAMED_UNIT(*)PLANE_ANGLE_UNIT()SI_UNIT($,.RADIAN.));
#97=DIMENSIONAL_EXPONENTS(0.0,0.0,0.0,0.0,0.0,0.0,0.0);
#98=PLANE_ANGLE_MEASURE_WITH_UNIT(PLANE_ANGLE_MEASURE(0.0174532925),#96);
#102=(CONVERSION_BASED_UNIT('DEGREE',#98)NAMED_UNIT(#97)PLANE_ANGLE_UNIT());
#106=(NAMED_UNIT(*)SI_UNIT($,.STERADIAN.)SOLID_ANGLE_UNIT());
#110=(LENGTH_UNIT()NAMED_UNIT(*)SI_UNIT(.CENTI.,.METRE.));
#111=DIMENSIONAL_EXPONENTS(1.0,0.0,0.0,0.0,0.0,0.0,0.0);
#112=LENGTH_MEASURE_WITH_UNIT(LENGTH_MEASURE(2.54),#110);
#116=(CONVERSION_BASED_UNIT('INCH',#112)LENGTH_UNIT()NAMED_UNIT(#111));
#118=UNCERTAINTY_MEASURE_WITH_UNIT(LENGTH_MEASURE(0.000393700787402),#116,'DISTANCE_ACCURACY_VALUE','');
#120=(GEOMETRIC_REPRESENTATION_CONTEXT(3)GLOBAL_UNCERTAINTY_ASSIGNED_CONTEXT((#118))GLOBAL_UNIT_ASSIGNED_CONTEXT((#102,#106,#116))REPRESENTATION_CONTEXT('None','None'));
#121=AXIS2_PLACEMENT_3D('',#122,#123,#124);
#122=CARTESIAN_POINT('',(0.0,0.0,0.0));
#123=DIRECTION('',(0.0,0.0,1.0));
#124=DIRECTION('',(1.0,0.0,0.0));
#125=SHAPE_REPRESENTATION('',(#121,#13267,#13628,#15855,#17526,#17538,#17550),#120);
#126=PRODUCT_DEFINITION_SHAPE('','',#90);
#127=SHAPE_DEFINITION_REPRESENTATION(#126,#125);
#128=APPLICATION_CONTEXT('automotive design');
#129=APPLICATION_PROTOCOL_DEFINITION('International Standard','automotive_design',2001,#128);
#130=PRODUCT_CONTEXT('',#128,'mechanical');
#131=PRODUCT('sample_holder','sample_holder',$,(#130));
#132=PRODUCT_RELATED_PRODUCT_CATEGORY('part',$,(#131));
#133=PRODUCT_DEFINITION_FORMATION('',$,#131);
#134=PRODUCT_DEFINITION_CONTEXT('part definition',#128,'design');
#135=PRODUCT_DEFINITION('',$,#133,#134);
#141=(NAMED_UNIT(*)PLANE_ANGLE_UNIT()SI_UNIT($,.RADIAN.));
#142=DIMENSIONAL_EXPONENTS(0.0,0.0,0.0,0.0,0.0,0.0,0.0);
#143=PLANE_ANGLE_MEASURE_WITH_UNIT(PLANE_ANGLE_MEASURE(0.0174532925),#141);
#147=(CONVERSION_BASED_UNIT('DEGREE',#143)NAMED_UNIT(#142)PLANE_ANGLE_UNIT());
#151=(NAMED_UNIT(*)SI_UNIT($,.STERADIAN.)SOLID_ANGLE_UNIT());
#155=(LENGTH_UNIT()NAMED_UNIT(*)SI_UNIT(.MILLI.,.METRE.));
#157=UNCERTAINTY_MEASURE_WITH_UNIT(LENGTH_MEASURE(0.01),#155,'DISTANCE_ACCURACY_VALUE','');
#159=(GEOMETRIC_REPRESENTATION_CONTEXT(3)GLOBAL_UNCERTAINTY_ASSIGNED_CONTEXT((#157))GLOBAL_UNIT_ASSIGNED_CONTEXT((#147,#151,#155))REPRESENTATION_CONTEXT('None','None'));
#160=AXIS2_PLACEMENT_3D('',#161,#162,#163);
#161=CARTESIAN_POINT('',(0.0,0.0,0.0));
#162=DIRECTION('',(0.0,0.0,1.0));
#163=DIRECTION('',(1.0,0.0,0.0));
#164=SHAPE_REPRESENTATION('',(#160),#159);
#165=PRODUCT_DEFINITION_SHAPE('','',#135);
#166=SHAPE_DEFINITION_REPRESENTATION(#165,#164);
#172=(NAMED_UNIT(*)PLANE_ANGLE_UNIT()SI_UNIT($,.RADIAN.));
#173=DIMENSIONAL_EXPONENTS(0.0,0.0,0.0,0.0,0.0,0.0,0.0);
#174=PLANE_ANGLE_MEASURE_WITH_UNIT(PLANE_ANGLE_MEASURE(0.0174532925),#172);
#178=(CONVERSION_BASED_UNIT('DEGREE',#174)NAMED_UNIT(#173)PLANE_ANGLE_UNIT());
#182=(NAMED_UNIT(*)SI_UNIT($,.STERADIAN.)SOLID_ANGLE_UNIT());
#186=(LENGTH_UNIT()NAMED_UNIT(*)SI_UNIT(.MILLI.,.METRE.));
#188=UNCERTAINTY_MEASURE_WITH_UNIT(LENGTH_MEASURE(0.000001),#186,'DISTANCE_ACCURACY_VALUE','');
#190=(GEOMETRIC_REPRESENTATION_CONTEXT(3)GLOBAL_UNCERTAINTY_ASSIGNED_CONTEXT((#188))GLOBAL_UNIT_ASSIGNED_CONTEXT((#178,#182,#186))REPRESENTATION_CONTEXT('','3D'));
#191=CARTESIAN_POINT('',(11.850780925801502,68.095796501247804,4.0));
#192=DIRECTION('',(-0.707106781186548,0.707106781186547,0.0));
#193=DIRECTION('',(0.0,0.0,1.0));
#194=AXIS2_PLACEMENT_3D('',#191,#192,#193);
#195=PLANE('',#194);
#196=CARTESIAN_POINT('',(10.3507809258015,66.595796501247804,6.000000000000001));
#197=VERTEX_POINT('',#196);
#198=CARTESIAN_POINT('',(13.350780925801502,69.595796501247804,6.000000000000001));
#199=VERTEX_POINT('',#198);
#200=CARTESIAN_POINT('',(10.3507809258015,66.595796501247804,6.000000000000001));
#201=DIRECTION('',(0.707106781186548,0.707106781186547,0.0));
#202=VECTOR('',#201,4.242640687119287);
#203=LINE('',#200,#202);
#204=EDGE_CURVE('',#197,#199,#203,.T.);
#205=ORIENTED_EDGE('',*,*,#204,.T.);
#206=CARTESIAN_POINT('',(13.350780925801502,69.595796501247804,4.0));
#207=VERTEX_POINT('',#206);
#208=CARTESIAN_POINT('',(13.350780925801502,69.595796501247804,6.000000000000001));
#209=DIRECTION('',(0.0,0.0,-1.0));
#210=VECTOR('',#209,2.000000000000001);
#211=LINE('',#208,#210);
#212=EDGE_CURVE('',#199,#207,#211,.T.);
#213=ORIENTED_EDGE('',*,*,#212,.T.);
#214=CARTESIAN_POINT('',(10.3507809258015,66.595796501247804,4.0));
#215=VERTEX_POINT('',#214);
#216=CARTESIAN_POINT('',(13.350780925801502,69.595796501247804,4.0));
#217=DIRECTION('',(-0.707106781186548,-0.707106781186548,0.0));
#218=VECTOR('',#217,4.242640687119285);
#219=LINE('',#216,#218);
#220=EDGE_CURVE('',#207,#215,#219,.T.);
#221=ORIENTED_EDGE('',*,*,#220,.T.);
#222=CARTESIAN_POINT('',(10.3507809258015,66.595796501247804,4.0));
#223=DIRECTION('',(0.0,0.0,1.0));
#224=VECTOR('',#223,2.000000000000001);
#225=LINE('',#222,#224);
#226=EDGE_CURVE('',#215,#197,#225,.T.);
#227=ORIENTED_EDGE('',*,*,#226,.T.);
#228=EDGE_LOOP('',(#205,#213,#221,#227));
#229=FACE_OUTER_BOUND('',#228,.T.);
#230=ADVANCED_FACE('',(#229),#195,.T.);
#231=CARTESIAN_POINT('',(27.350780925801502,56.595796501247818,4.0));
#232=DIRECTION('',(0.0,0.0,1.0));
#233=DIRECTION('',(1.0,0.0,0.0));
#234=AXIS2_PLACEMENT_3D('',#231,#232,#233);
#235=PLANE('',#234);
#236=ORIENTED_EDGE('',*,*,#220,.F.);
#237=CARTESIAN_POINT('',(41.350780925801509,69.595796501247804,4.0));
#238=VERTEX_POINT('',#237);
#239=CARTESIAN_POINT('',(13.350780925801502,69.595796501247804,4.0));
#240=DIRECTION('',(1.0,0.0,0.0));
#241=VECTOR('',#240,28.000000000000007);
#242=LINE('',#239,#241);
#243=EDGE_CURVE('',#207,#238,#242,.T.);
#244=ORIENTED_EDGE('',*,*,#243,.T.);
#245=CARTESIAN_POINT('',(44.350780925801502,66.595796501247804,4.0));
#246=VERTEX_POINT('',#245);
#247=CARTESIAN_POINT('',(44.350780925801502,66.595796501247804,4.0));
#248=DIRECTION('',(-0.707106781186548,0.707106781186548,0.0));
#249=VECTOR('',#248,4.242640687119285);
#250=LINE('',#247,#249);
#251=EDGE_CURVE('',#246,#238,#250,.T.);
#252=ORIENTED_EDGE('',*,*,#251,.F.);
#253=CARTESIAN_POINT('',(44.350780925801502,55.095796501247811,4.0));
#254=VERTEX_POINT('',#253);
#255=CARTESIAN_POINT('',(44.350780925801502,66.595796501247804,4.0));
#256=DIRECTION('',(0.0,-1.0,0.0));
#257=VECTOR('',#256,11.499999999999993);
#258=LINE('',#255,#257);
#259=EDGE_CURVE('',#246,#254,#258,.T.);
#260=ORIENTED_EDGE('',*,*,#259,.T.);
#261=CARTESIAN_POINT('',(10.3507809258015,55.095796501247811,4.0));
#262=VERTEX_POINT('',#261);
#263=CARTESIAN_POINT('',(10.3507809258015,55.095796501247811,4.0));
#264=DIRECTION('',(1.0,0.0,0.0));
#265=VECTOR('',#264,34.0);
#266=LINE('',#263,#265);
#267=EDGE_CURVE('',#262,#254,#266,.T.);
#268=ORIENTED_EDGE('',*,*,#267,.F.);
#269=CARTESIAN_POINT('',(10.3507809258015,55.095796501247811,4.0));
#270=DIRECTION('',(0.0,1.0,0.0));
#271=VECTOR('',#270,11.499999999999993);
#272=LINE('',#269,#271);
#273=EDGE_CURVE('',#262,#215,#272,.T.);
#274=ORIENTED_EDGE('',*,*,#273,.T.);
#275=EDGE_LOOP('',(#236,#244,#252,#260,#268,#274));
#276=FACE_OUTER_BOUND('',#275,.T.);
#277=ADVANCED_FACE('',(#276),#235,.F.);
#278=CARTESIAN_POINT('',(10.3507809258015,69.595796501247804,4.0));
#279=DIRECTION('',(0.0,1.0,0.0));
#280=DIRECTION('',(0.0,0.0,1.0));
#281=AXIS2_PLACEMENT_3D('',#278,#279,#280);
#282=PLANE('',#281);
#283=ORIENTED_EDGE('',*,*,#212,.F.);
#284=CARTESIAN_POINT('',(41.350780925801509,69.595796501247804,6.000000000000001));
#285=VERTEX_POINT('',#284);
#286=CARTESIAN_POINT('',(13.350780925801502,69.595796501247804,6.000000000000001));
#287=DIRECTION('',(1.0,0.0,0.0));
#288=VECTOR('',#287,28.000000000000007);
#289=LINE('',#286,#288);
#290=EDGE_CURVE('',#199,#285,#289,.T.);
#291=ORIENTED_EDGE('',*,*,#290,.T.);
#292=CARTESIAN_POINT('',(41.350780925801509,69.595796501247804,4.0));
#293=DIRECTION('',(0.0,0.0,1.0));
#294=VECTOR('',#293,2.000000000000001);
#295=LINE('',#292,#294);
#296=EDGE_CURVE('',#238,#285,#295,.T.);
#297=ORIENTED_EDGE('',*,*,#296,.F.);
#298=ORIENTED_EDGE('',*,*,#243,.F.);
#299=EDGE_LOOP('',(#283,#291,#297,#298));
#300=FACE_OUTER_BOUND('',#299,.T.);
#301=ADVANCED_FACE('',(#300),#282,.T.);
#302=CARTESIAN_POINT('',(42.850780925801502,68.095796501247804,4.0));
#303=DIRECTION('',(0.707106781186548,0.707106781186548,0.0));
#304=DIRECTION('',(0.0,0.0,-1.0));
#305=AXIS2_PLACEMENT_3D('',#302,#303,#304);
#306=PLANE('',#305);
#307=CARTESIAN_POINT('',(44.350780925801502,66.595796501247804,6.000000000000001));
#308=VERTEX_POINT('',#307);
#309=CARTESIAN_POINT('',(41.350780925801509,69.595796501247804,6.000000000000001));
#310=DIRECTION('',(0.707106781186547,-0.707106781186548,0.0));
#311=VECTOR('',#310,4.24264068711928);
#312=LINE('',#309,#311);
#313=EDGE_CURVE('',#285,#308,#312,.T.);
#314=ORIENTED_EDGE('',*,*,#313,.T.);
#315=CARTESIAN_POINT('',(44.350780925801502,66.595796501247804,6.000000000000001));
#316=DIRECTION('',(0.0,0.0,-1.0));
#317=VECTOR('',#316,2.000000000000001);
#318=LINE('',#315,#317);
#319=EDGE_CURVE('',#308,#246,#318,.T.);
#320=ORIENTED_EDGE('',*,*,#319,.T.);
#321=ORIENTED_EDGE('',*,*,#251,.T.);
#322=ORIENTED_EDGE('',*,*,#296,.T.);
#323=EDGE_LOOP('',(#314,#320,#321,#322));
#324=FACE_OUTER_BOUND('',#323,.T.);
#325=ADVANCED_FACE('',(#324),#306,.T.);
#326=CARTESIAN_POINT('',(27.350780925801502,56.595796501247818,4.0));
#327=DIRECTION('',(0.0,0.0,1.0));
#328=DIRECTION('',(1.0,0.0,0.0));
#329=AXIS2_PLACEMENT_3D('',#326,#327,#328);
#330=PLANE('',#329);
#331=CARTESIAN_POINT('',(10.992964234200899,43.595796501247804,4.0));
#332=VERTEX_POINT('',#331);
#333=CARTESIAN_POINT('',(33.708597617402098,43.595796501247804,4.0));
#334=VERTEX_POINT('',#333);
#335=CARTESIAN_POINT('',(22.350780925801502,23.595796501247804,4.0));
#336=DIRECTION('',(0.0,0.0,-1.0));
#337=DIRECTION('',(-1.0,0.0,0.0));
#338=AXIS2_PLACEMENT_3D('',#335,#336,#337);
#339=CIRCLE('',#338,23.000000000000004);
#340=EDGE_CURVE('',#332,#334,#339,.T.);
#341=ORIENTED_EDGE('',*,*,#340,.T.);
#342=CARTESIAN_POINT('',(33.708597617402098,43.595796501247804,4.0));
#343=DIRECTION('',(-1.0,0.0,0.0));
#344=VECTOR('',#343,22.715633383201201);
#345=LINE('',#342,#344);
#346=EDGE_CURVE('',#334,#332,#345,.T.);
#347=ORIENTED_EDGE('',*,*,#346,.T.);
#348=EDGE_LOOP('',(#341,#347));
#349=FACE_OUTER_BOUND('',#348,.T.);
#350=ADVANCED_FACE('',(#349),#330,.F.);
#351=CARTESIAN_POINT('',(40.951197350990697,51.720796501247904,4.0));
#352=DIRECTION('',(0.0,0.0,1.0));
#353=DIRECTION('',(-1.0,0.0,0.0));
#354=AXIS2_PLACEMENT_3D('',#351,#352,#353);
#355=CYLINDRICAL_SURFACE('',#354,2.00000000000001);
#356=CARTESIAN_POINT('',(42.951197350990704,51.720796501247904,6.000000000000001));
#357=VERTEX_POINT('',#356);
#358=CARTESIAN_POINT('',(40.951197350990697,51.720796501247904,6.000000000000001));
#359=DIRECTION('',(0.0,0.0,-1.0));
#360=DIRECTION('',(-1.0,0.0,0.0));
#361=AXIS2_PLACEMENT_3D('',#358,#359,#360);
#362=CIRCLE('',#361,2.00000000000001);
#363=EDGE_CURVE('',#357,#357,#362,.T.);
#364=ORIENTED_EDGE('',*,*,#363,.F.);
#365=EDGE_LOOP('',(#364));
#366=FACE_OUTER_BOUND('',#365,.T.);
#367=CARTESIAN_POINT('',(42.951197350990704,51.720796501247904,4.0));
#368=VERTEX_POINT('',#367);
#369=CARTESIAN_POINT('',(40.951197350990697,51.720796501247904,4.0));
#370=DIRECTION('',(0.0,0.0,1.0));
#371=DIRECTION('',(-1.0,0.0,0.0));
#372=AXIS2_PLACEMENT_3D('',#369,#370,#371);
#373=CIRCLE('',#372,2.00000000000001);
#374=EDGE_CURVE('',#368,#368,#373,.T.);
#375=ORIENTED_EDGE('',*,*,#374,.F.);
#376=EDGE_LOOP('',(#375));
#377=FACE_BOUND('',#376,.T.);
#378=ADVANCED_FACE('',(#366,#377),#355,.F.);
#379=CARTESIAN_POINT('',(40.951197350990697,47.220796501247904,4.0));
#380=DIRECTION('',(0.0,0.0,1.0));
#381=DIRECTION('',(-1.0,0.0,0.0));
#382=AXIS2_PLACEMENT_3D('',#379,#380,#381);
#383=CYLINDRICAL_SURFACE('',#382,2.00000000000001);
#384=CARTESIAN_POINT('',(42.951197350990704,47.220796501247904,6.000000000000001));
#385=VERTEX_POINT('',#384);
#386=CARTESIAN_POINT('',(40.951197350990697,47.220796501247904,6.000000000000001));
#387=DIRECTION('',(0.0,0.0,-1.0));
#388=DIRECTION('',(-1.0,0.0,0.0));
#389=AXIS2_PLACEMENT_3D('',#386,#387,#388);
#390=CIRCLE('',#389,2.00000000000001);
#391=EDGE_CURVE('',#385,#385,#390,.T.);
#392=ORIENTED_EDGE('',*,*,#391,.F.);
#393=EDGE_LOOP('',(#392));
#394=FACE_OUTER_BOUND('',#393,.T.);
#395=CARTESIAN_POINT('',(42.951197350990704,47.220796501247904,4.0));
#396=VERTEX_POINT('',#395);
#397=CARTESIAN_POINT('',(40.951197350990697,47.220796501247904,4.0));
#398=DIRECTION('',(0.0,0.0,1.0));
#399=DIRECTION('',(-1.0,0.0,0.0));
#400=AXIS2_PLACEMENT_3D('',#397,#398,#399);
#401=CIRCLE('',#400,2.00000000000001);
#402=EDGE_CURVE('',#396,#396,#401,.T.);
#403=ORIENTED_EDGE('',*,*,#402,.F.);
#404=EDGE_LOOP('',(#403));
#405=FACE_BOUND('',#404,.T.);
#406=ADVANCED_FACE('',(#394,#405),#383,.F.);
#407=CARTESIAN_POINT('',(13.951197350990601,51.720796501247904,4.0));
#408=DIRECTION('',(0.0,0.0,1.0));
#409=DIRECTION('',(-1.0,0.0,0.0));
#410=AXIS2_PLACEMENT_3D('',#407,#408,#409);
#411=CYLINDRICAL_SURFACE('',#410,2.00000000000001);
#412=CARTESIAN_POINT('',(15.951197350990602,51.720796501247904,6.000000000000001));
#413=VERTEX_POINT('',#412);
#414=CARTESIAN_POINT('',(13.951197350990601,51.720796501247904,6.000000000000001));
#415=DIRECTION('',(0.0,0.0,-1.0));
#416=DIRECTION('',(-1.0,0.0,0.0));
#417=AXIS2_PLACEMENT_3D('',#414,#415,#416);
#418=CIRCLE('',#417,2.00000000000001);
#419=EDGE_CURVE('',#413,#413,#418,.T.);
#420=ORIENTED_EDGE('',*,*,#419,.F.);
#421=EDGE_LOOP('',(#420));
#422=FACE_OUTER_BOUND('',#421,.T.);
#423=CARTESIAN_POINT('',(15.951197350990602,51.720796501247904,4.0));
#424=VERTEX_POINT('',#423);
#425=CARTESIAN_POINT('',(13.951197350990601,51.720796501247904,4.0));
#426=DIRECTION('',(0.0,0.0,1.0));
#427=DIRECTION('',(-1.0,0.0,0.0));
#428=AXIS2_PLACEMENT_3D('',#425,#426,#427);
#429=CIRCLE('',#428,2.00000000000001);
#430=EDGE_CURVE('',#424,#424,#429,.T.);
#431=ORIENTED_EDGE('',*,*,#430,.F.);
#432=EDGE_LOOP('',(#431));
#433=FACE_BOUND('',#432,.T.);
#434=ADVANCED_FACE('',(#422,#433),#411,.F.);
#435=CARTESIAN_POINT('',(13.951197350990601,47.220796501247904,4.0));
#436=DIRECTION('',(0.0,0.0,1.0));
#437=DIRECTION('',(-1.0,0.0,0.0));
#438=AXIS2_PLACEMENT_3D('',#435,#436,#437);
#439=CYLINDRICAL_SURFACE('',#438,2.00000000000001);
#440=CARTESIAN_POINT('',(15.951197350990602,47.220796501247904,6.000000000000001));
#441=VERTEX_POINT('',#440);
#442=CARTESIAN_POINT('',(13.951197350990601,47.220796501247904,6.000000000000001));
#443=DIRECTION('',(0.0,0.0,-1.0));
#444=DIRECTION('',(-1.0,0.0,0.0));
#445=AXIS2_PLACEMENT_3D('',#442,#443,#444);
#446=CIRCLE('',#445,2.00000000000001);
#447=EDGE_CURVE('',#441,#441,#446,.T.);
#448=ORIENTED_EDGE('',*,*,#447,.F.);
#449=EDGE_LOOP('',(#448));
#450=FACE_OUTER_BOUND('',#449,.T.);
#451=CARTESIAN_POINT('',(15.951197350990602,47.220796501247904,4.0));
#452=VERTEX_POINT('',#451);
#453=CARTESIAN_POINT('',(13.951197350990601,47.220796501247904,4.0));
#454=DIRECTION('',(0.0,0.0,1.0));
#455=DIRECTION('',(-1.0,0.0,0.0));
#456=AXIS2_PLACEMENT_3D('',#453,#454,#455);
#457=CIRCLE('',#456,2.00000000000001);
#458=EDGE_CURVE('',#452,#452,#457,.T.);
#459=ORIENTED_EDGE('',*,*,#458,.F.);
#460=EDGE_LOOP('',(#459));
#461=FACE_BOUND('',#460,.T.);
#462=ADVANCED_FACE('',(#450,#461),#439,.F.);
#463=CARTESIAN_POINT('',(44.350780925801502,69.595796501247804,4.0));
#464=DIRECTION('',(1.0,0.0,0.0));
#465=DIRECTION('',(0.0,0.0,-1.0));
#466=AXIS2_PLACEMENT_3D('',#463,#464,#465);
#467=PLANE('',#466);
#468=ORIENTED_EDGE('',*,*,#319,.F.);
#469=CARTESIAN_POINT('',(44.350780925801502,43.595796501247804,6.000000000000001));
#470=VERTEX_POINT('',#469);
#471=CARTESIAN_POINT('',(44.350780925801502,66.595796501247804,6.000000000000001));
#472=DIRECTION('',(0.0,-1.0,0.0));
#473=VECTOR('',#472,23.0);
#474=LINE('',#471,#473);
#475=EDGE_CURVE('',#308,#470,#474,.T.);
#476=ORIENTED_EDGE('',*,*,#475,.T.);
#477=CARTESIAN_POINT('',(44.350780925801502,43.595796501247804,4.0));
#478=VERTEX_POINT('',#477);
#479=CARTESIAN_POINT('',(44.350780925801502,43.595796501247804,4.0));
#480=DIRECTION('',(0.0,0.0,1.0));
#481=VECTOR('',#480,2.000000000000001);
#482=LINE('',#479,#481);
#483=EDGE_CURVE('',#478,#470,#482,.T.);
#484=ORIENTED_EDGE('',*,*,#483,.F.);
#485=CARTESIAN_POINT('',(44.350780925801502,55.095796501247811,4.0));
#486=DIRECTION('',(0.0,-1.0,0.0));
#487=VECTOR('',#486,11.500000000000007);
#488=LINE('',#485,#487);
#489=EDGE_CURVE('',#254,#478,#488,.T.);
#490=ORIENTED_EDGE('',*,*,#489,.F.);
#491=ORIENTED_EDGE('',*,*,#259,.F.);
#492=EDGE_LOOP('',(#468,#476,#484,#490,#491));
#493=FACE_OUTER_BOUND('',#492,.T.);
#494=ADVANCED_FACE('',(#493),#467,.T.);
#495=CARTESIAN_POINT('',(44.350780925801502,43.595796501247804,4.0));
#496=DIRECTION('',(0.0,-1.0,0.0));
#497=DIRECTION('',(0.0,0.0,-1.0));
#498=AXIS2_PLACEMENT_3D('',#495,#496,#497);
#499=PLANE('',#498);
#500=CARTESIAN_POINT('',(10.3507809258015,43.595796501247804,6.000000000000001));
#501=VERTEX_POINT('',#500);
#502=CARTESIAN_POINT('',(44.350780925801502,43.595796501247804,6.000000000000001));
#503=DIRECTION('',(-1.0,0.0,0.0));
#504=VECTOR('',#503,34.0);
#505=LINE('',#502,#504);
#506=EDGE_CURVE('',#470,#501,#505,.T.);
#507=ORIENTED_EDGE('',*,*,#506,.T.);
#508=CARTESIAN_POINT('',(10.3507809258015,43.595796501247804,4.0));
#509=VERTEX_POINT('',#508);
#510=CARTESIAN_POINT('',(10.3507809258015,43.595796501247804,4.0));
#511=DIRECTION('',(0.0,0.0,1.0));
#512=VECTOR('',#511,2.000000000000001);
#513=LINE('',#510,#512);
#514=EDGE_CURVE('',#509,#501,#513,.T.);
#515=ORIENTED_EDGE('',*,*,#514,.F.);
#516=CARTESIAN_POINT('',(10.992964234200899,43.595796501247804,4.0));
#517=DIRECTION('',(-1.0,0.0,0.0));
#518=VECTOR('',#517,0.6421833083994);
#519=LINE('',#516,#518);
#520=EDGE_CURVE('',#332,#509,#519,.T.);
#521=ORIENTED_EDGE('',*,*,#520,.F.);
#522=ORIENTED_EDGE('',*,*,#346,.F.);
#523=CARTESIAN_POINT('',(44.350780925801502,43.595796501247804,4.0));
#524=DIRECTION('',(-1.0,0.0,0.0));
#525=VECTOR('',#524,10.64218330839941);
#526=LINE('',#523,#525);
#527=EDGE_CURVE('',#478,#334,#526,.T.);
#528=ORIENTED_EDGE('',*,*,#527,.F.);
#529=ORIENTED_EDGE('',*,*,#483,.T.);
#530=EDGE_LOOP('',(#507,#515,#521,#522,#528,#529));
#531=FACE_OUTER_BOUND('',#530,.T.);
#532=ADVANCED_FACE('',(#531),#499,.T.);
#533=CARTESIAN_POINT('',(10.3507809258015,43.595796501247804,4.0));
#534=DIRECTION('',(-1.0,0.0,0.0));
#535=DIRECTION('',(0.0,0.0,1.0));
#536=AXIS2_PLACEMENT_3D('',#533,#534,#535);
#537=PLANE('',#536);
#538=ORIENTED_EDGE('',*,*,#226,.F.);
#539=ORIENTED_EDGE('',*,*,#273,.F.);
#540=CARTESIAN_POINT('',(10.3507809258015,43.595796501247804,4.0));
#541=DIRECTION('',(0.0,1.0,0.0));
#542=VECTOR('',#541,11.5);
#543=LINE('',#540,#542);
#544=EDGE_CURVE('',#509,#262,#543,.T.);
#545=ORIENTED_EDGE('',*,*,#544,.F.);
#546=ORIENTED_EDGE('',*,*,#514,.T.);
#547=CARTESIAN_POINT('',(10.3507809258015,43.595796501247804,6.000000000000001));
#548=DIRECTION('',(0.0,1.0,0.0));
#549=VECTOR('',#548,23.0);
#550=LINE('',#547,#549);
#551=EDGE_CURVE('',#501,#197,#550,.T.);
#552=ORIENTED_EDGE('',*,*,#551,.T.);
#553=EDGE_LOOP('',(#538,#539,#545,#546,#552));
#554=FACE_OUTER_BOUND('',#553,.T.);
#555=ADVANCED_FACE('',(#554),#537,.T.);
#556=CARTESIAN_POINT('',(27.350780925801502,56.595796501247818,6.000000000000001));
#557=DIRECTION('',(0.0,0.0,1.0));
#558=DIRECTION('',(1.0,0.0,0.0));
#559=AXIS2_PLACEMENT_3D('',#556,#557,#558);
#560=PLANE('',#559);
#561=ORIENTED_EDGE('',*,*,#204,.F.);
#562=ORIENTED_EDGE('',*,*,#551,.F.);
#563=ORIENTED_EDGE('',*,*,#506,.F.);
#564=ORIENTED_EDGE('',*,*,#475,.F.);
#565=ORIENTED_EDGE('',*,*,#313,.F.);
#566=ORIENTED_EDGE('',*,*,#290,.F.);
#567=EDGE_LOOP('',(#561,#562,#563,#564,#565,#566));
#568=FACE_OUTER_BOUND('',#567,.T.);
#569=ORIENTED_EDGE('',*,*,#363,.T.);
#570=EDGE_LOOP('',(#569));
#571=FACE_BOUND('',#570,.T.);
#572=ORIENTED_EDGE('',*,*,#391,.T.);
#573=EDGE_LOOP('',(#572));
#574=FACE_BOUND('',#573,.T.);
#575=ORIENTED_EDGE('',*,*,#419,.T.);
#576=EDGE_LOOP('',(#575));
#577=FACE_BOUND('',#576,.T.);
#578=ORIENTED_EDGE('',*,*,#447,.T.);
#579=EDGE_LOOP('',(#578));
#580=FACE_BOUND('',#579,.T.);
#581=ADVANCED_FACE('',(#568,#571,#574,#577,#580),#560,.T.);
#582=CARTESIAN_POINT('',(-10.161265761305501,23.595796501247804,4.0));
#583=DIRECTION('',(0.0,0.0,1.0));
#584=DIRECTION('',(1.0,0.0,0.0));
#585=AXIS2_PLACEMENT_3D('',#582,#583,#584);
#586=PLANE('',#585);
#587=ORIENTED_EDGE('',*,*,#458,.T.);
#588=EDGE_LOOP('',(#587));
#589=FACE_OUTER_BOUND('',#588,.T.);
#590=ADVANCED_FACE('',(#589),#586,.T.);
#591=CARTESIAN_POINT('',(-10.161265761305501,23.595796501247804,4.0));
#592=DIRECTION('',(0.0,0.0,1.0));
#593=DIRECTION('',(1.0,0.0,0.0));
#594=AXIS2_PLACEMENT_3D('',#591,#592,#593);
#595=PLANE('',#594);
#596=ORIENTED_EDGE('',*,*,#430,.T.);
#597=EDGE_LOOP('',(#596));
#598=FACE_OUTER_BOUND('',#597,.T.);
#599=ADVANCED_FACE('',(#598),#595,.T.);
#600=CARTESIAN_POINT('',(-10.161265761305501,23.595796501247804,4.0));
#601=DIRECTION('',(0.0,0.0,1.0));
#602=DIRECTION('',(1.0,0.0,0.0));
#603=AXIS2_PLACEMENT_3D('',#600,#601,#602);
#604=PLANE('',#603);
#605=ORIENTED_EDGE('',*,*,#402,.T.);
#606=EDGE_LOOP('',(#605));
#607=FACE_OUTER_BOUND('',#606,.T.);
#608=ADVANCED_FACE('',(#607),#604,.T.);
#609=CARTESIAN_POINT('',(-10.161265761305501,23.595796501247804,4.0));
#610=DIRECTION('',(0.0,0.0,1.0));
#611=DIRECTION('',(1.0,0.0,0.0));
#612=AXIS2_PLACEMENT_3D('',#609,#610,#611);
#613=PLANE('',#612);
#614=ORIENTED_EDGE('',*,*,#489,.T.);
#615=ORIENTED_EDGE('',*,*,#527,.T.);
#616=CARTESIAN_POINT('',(22.350780925801502,23.595796501247804,4.0));
#617=DIRECTION('',(0.0,0.0,-1.0));
#618=DIRECTION('',(-1.0,0.0,0.0));
#619=AXIS2_PLACEMENT_3D('',#616,#617,#618);
#620=CIRCLE('',#619,23.000000000000004);
#621=EDGE_CURVE('',#334,#332,#620,.T.);
#622=ORIENTED_EDGE('',*,*,#621,.T.);
#623=ORIENTED_EDGE('',*,*,#520,.T.);
#624=ORIENTED_EDGE('',*,*,#544,.T.);
#625=CARTESIAN_POINT('',(-9.149219074198479,55.095796501247911,4.0));
#626=VERTEX_POINT('',#625);
#627=CARTESIAN_POINT('',(-9.149219074198479,55.095796501247811,4.0));
#628=DIRECTION('',(1.0,0.0,0.0));
#629=VECTOR('',#628,19.499999999999982);
#630=LINE('',#627,#629);
#631=EDGE_CURVE('',#626,#262,#630,.T.);
#632=ORIENTED_EDGE('',*,*,#631,.F.);
#633=CARTESIAN_POINT('',(-9.149219074198459,-7.90420349875216,4.0));
#634=VERTEX_POINT('',#633);
#635=CARTESIAN_POINT('',(-9.149219074198479,55.095796501247911,4.0));
#636=DIRECTION('',(0.0,-1.0,0.0));
#637=VECTOR('',#636,63.000000000000071);
#638=LINE('',#635,#637);
#639=EDGE_CURVE('',#626,#634,#638,.T.);
#640=ORIENTED_EDGE('',*,*,#639,.T.);
#641=CARTESIAN_POINT('',(50.350780925801502,-7.90420349875216,4.0));
#642=VERTEX_POINT('',#641);
#643=CARTESIAN_POINT('',(50.350780925801502,-7.90420349875216,4.0));
#644=DIRECTION('',(-1.0,0.0,0.0));
#645=VECTOR('',#644,59.499999999999964);
#646=LINE('',#643,#645);
#647=EDGE_CURVE('',#642,#634,#646,.T.);
#648=ORIENTED_EDGE('',*,*,#647,.F.);
#649=CARTESIAN_POINT('',(53.850780925801601,-4.40420349875216,4.0));
#650=VERTEX_POINT('',#649);
#651=CARTESIAN_POINT('',(50.350780925801502,-4.40420349875216,4.0));
#652=DIRECTION('',(0.0,0.0,-1.0));
#653=DIRECTION('',(0.0,-1.0,0.0));
#654=AXIS2_PLACEMENT_3D('',#651,#652,#653);
#655=CIRCLE('',#654,3.5);
#656=EDGE_CURVE('',#650,#642,#655,.T.);
#657=ORIENTED_EDGE('',*,*,#656,.F.);
#658=CARTESIAN_POINT('',(53.850780925801502,51.595796501247818,4.0));
#659=VERTEX_POINT('',#658);
#660=CARTESIAN_POINT('',(53.850780925801502,51.595796501247818,4.0));
#661=DIRECTION('',(0.0,-1.0,0.0));
#662=VECTOR('',#661,55.999999999999979);
#663=LINE('',#660,#662);
#664=EDGE_CURVE('',#659,#650,#663,.T.);
#665=ORIENTED_EDGE('',*,*,#664,.F.);
#666=CARTESIAN_POINT('',(50.350780925801502,55.095796501247811,4.0));
#667=VERTEX_POINT('',#666);
#668=CARTESIAN_POINT('',(50.350780925801502,51.595796501247818,4.0));
#669=DIRECTION('',(0.0,0.0,-1.0));
#670=DIRECTION('',(1.0,0.0,0.0));
#671=AXIS2_PLACEMENT_3D('',#668,#669,#670);
#672=CIRCLE('',#671,3.5);
#673=EDGE_CURVE('',#667,#659,#672,.T.);
#674=ORIENTED_EDGE('',*,*,#673,.F.);
#675=CARTESIAN_POINT('',(44.350780925801502,55.095796501247811,4.0));
#676=DIRECTION('',(1.0,0.0,0.0));
#677=VECTOR('',#676,6.0);
#678=LINE('',#675,#677);
#679=EDGE_CURVE('',#254,#667,#678,.T.);
#680=ORIENTED_EDGE('',*,*,#679,.F.);
#681=EDGE_LOOP('',(#614,#615,#622,#623,#624,#632,#640,#648,#657,#665,#674,#680));
#682=FACE_OUTER_BOUND('',#681,.T.);
#683=CARTESIAN_POINT('',(50.857280925801504,49.095796501247804,4.0));
#684=VERTEX_POINT('',#683);
#685=CARTESIAN_POINT('',(49.850780925801502,49.095796501247804,4.0));
#686=DIRECTION('',(0.0,0.0,-1.0));
#687=DIRECTION('',(-1.0,0.0,0.0));
#688=AXIS2_PLACEMENT_3D('',#685,#686,#687);
#689=CIRCLE('',#688,1.0065);
#690=EDGE_CURVE('',#684,#684,#689,.T.);
#691=ORIENTED_EDGE('',*,*,#690,.T.);
#692=EDGE_LOOP('',(#691));
#693=FACE_BOUND('',#692,.T.);
#694=ADVANCED_FACE('',(#682,#693),#613,.T.);
#695=CARTESIAN_POINT('',(-73.149219074198498,49.095796501247804,-140.79915373513299));
#696=DIRECTION('',(0.0,0.0,-1.0));
#697=DIRECTION('',(1.0,0.0,0.0));
#698=AXIS2_PLACEMENT_3D('',#695,#696,#697);
#699=CYLINDRICAL_SURFACE('',#698,1.0065);
#700=CARTESIAN_POINT('',(-73.149219074198385,48.089296501247809,1.0));
#701=VERTEX_POINT('',#700);
#702=CARTESIAN_POINT('',(-73.149219074198385,48.089296501247809,0.0));
#703=VERTEX_POINT('',#702);
#704=CARTESIAN_POINT('',(-73.149219074198385,48.089296501247809,1.0));
#705=DIRECTION('',(0.0,0.0,-1.0));
#706=VECTOR('',#705,1.0);
#707=LINE('',#704,#706);
#708=EDGE_CURVE('',#701,#703,#707,.T.);
#709=ORIENTED_EDGE('',*,*,#708,.F.);
#710=CARTESIAN_POINT('',(-73.149219074198385,50.102296501247814,1.0));
#711=VERTEX_POINT('',#710);
#712=CARTESIAN_POINT('',(-73.149219074198498,49.095796501247804,1.0));
#713=DIRECTION('',(0.0,0.0,1.0));
#714=DIRECTION('',(-1.0,0.0,0.0));
#715=AXIS2_PLACEMENT_3D('',#712,#713,#714);
#716=CIRCLE('',#715,1.0065);
#717=EDGE_CURVE('',#701,#711,#716,.T.);
#718=ORIENTED_EDGE('',*,*,#717,.T.);
#719=CARTESIAN_POINT('',(-73.149219074198385,50.102296501247814,0.0));
#720=VERTEX_POINT('',#719);
#721=CARTESIAN_POINT('',(-73.149219074198385,50.102296501247814,0.0));
#722=DIRECTION('',(0.0,0.0,1.0));
#723=VECTOR('',#722,1.0);
#724=LINE('',#721,#723);
#725=EDGE_CURVE('',#720,#711,#724,.T.);
#726=ORIENTED_EDGE('',*,*,#725,.F.);
#727=CARTESIAN_POINT('',(-73.149219074198498,49.095796501247804,0.0));
#728=DIRECTION('',(0.0,0.0,1.0));
#729=DIRECTION('',(-1.0,0.0,0.0));
#730=AXIS2_PLACEMENT_3D('',#727,#728,#729);
#731=CIRCLE('',#730,1.0065);
#732=EDGE_CURVE('',#703,#720,#731,.T.);
#733=ORIENTED_EDGE('',*,*,#732,.F.);
#734=EDGE_LOOP('',(#709,#718,#726,#733));
#735=FACE_OUTER_BOUND('',#734,.T.);
#736=ADVANCED_FACE('',(#735),#699,.F.);
#737=CARTESIAN_POINT('',(-73.149219074198498,49.095796501247804,1.0));
#738=DIRECTION('',(0.0,0.0,1.0));
#739=DIRECTION('',(1.0,0.0,0.0));
#740=AXIS2_PLACEMENT_3D('',#737,#738,#739);
#741=PLANE('',#740);
#742=CARTESIAN_POINT('',(-73.149219074198385,50.102296501247814,1.0));
#743=DIRECTION('',(0.0,-1.0,0.0));
#744=VECTOR('',#743,2.013000000000005);
#745=LINE('',#742,#744);
#746=EDGE_CURVE('',#711,#701,#745,.T.);
#747=ORIENTED_EDGE('',*,*,#746,.F.);
#748=ORIENTED_EDGE('',*,*,#717,.F.);
#749=EDGE_LOOP('',(#747,#748));
#750=FACE_OUTER_BOUND('',#749,.T.);
#751=ADVANCED_FACE('',(#750),#741,.F.);
#752=CARTESIAN_POINT('',(-6.149219074198491,49.095796501247804,1.0));
#753=DIRECTION('',(0.0,0.0,1.0));
#754=DIRECTION('',(1.0,0.0,0.0));
#755=AXIS2_PLACEMENT_3D('',#752,#753,#754);
#756=PLANE('',#755);
#757=CARTESIAN_POINT('',(-7.15571907419849,49.095796501247804,1.0));
#758=VERTEX_POINT('',#757);
#759=CARTESIAN_POINT('',(-6.149219074198491,49.095796501247804,1.0));
#760=DIRECTION('',(0.0,0.0,1.0));
#761=DIRECTION('',(-1.0,0.0,0.0));
#762=AXIS2_PLACEMENT_3D('',#759,#760,#761);
#763=CIRCLE('',#762,1.0065);
#764=EDGE_CURVE('',#758,#758,#763,.T.);
#765=ORIENTED_EDGE('',*,*,#764,.F.);
#766=EDGE_LOOP('',(#765));
#767=FACE_OUTER_BOUND('',#766,.T.);
#768=ADVANCED_FACE('',(#767),#756,.F.);
#769=CARTESIAN_POINT('',(-6.149219074198491,49.095796501247804,-140.79915373513299));
#770=DIRECTION('',(0.0,0.0,-1.0));
#771=DIRECTION('',(-1.0,0.0,0.0));
#772=AXIS2_PLACEMENT_3D('',#769,#770,#771);
#773=CYLINDRICAL_SURFACE('',#772,1.0065);
#774=CARTESIAN_POINT('',(-5.142719074198491,49.095796501247804,0.0));
#775=VERTEX_POINT('',#774);
#776=CARTESIAN_POINT('',(-6.149219074198491,49.095796501247804,0.0));
#777=DIRECTION('',(0.0,0.0,1.0));
#778=DIRECTION('',(-1.0,0.0,0.0));
#779=AXIS2_PLACEMENT_3D('',#776,#777,#778);
#780=CIRCLE('',#779,1.0065);
#781=EDGE_CURVE('',#775,#775,#780,.T.);
#782=ORIENTED_EDGE('',*,*,#781,.F.);
#783=EDGE_LOOP('',(#782));
#784=FACE_OUTER_BOUND('',#783,.T.);
#785=ORIENTED_EDGE('',*,*,#764,.T.);
#786=EDGE_LOOP('',(#785));
#787=FACE_BOUND('',#786,.T.);
#788=ADVANCED_FACE('',(#784,#787),#773,.F.);
#789=CARTESIAN_POINT('',(22.350780925801502,23.595796501247804,0.0));
#790=DIRECTION('',(0.0,0.0,1.0));
#791=DIRECTION('',(1.0,0.0,0.0));
#792=AXIS2_PLACEMENT_3D('',#789,#790,#791);
#793=PLANE('',#792);
#794=ORIENTED_EDGE('',*,*,#732,.T.);
#795=CARTESIAN_POINT('',(-73.149219074198385,55.095796501247811,0.0));
#796=VERTEX_POINT('',#795);
#797=CARTESIAN_POINT('',(-73.149219074198385,55.095796501247811,0.0));
#798=DIRECTION('',(0.0,-1.0,0.0));
#799=VECTOR('',#798,4.993499999999997);
#800=LINE('',#797,#799);
#801=EDGE_CURVE('',#796,#720,#800,.T.);
#802=ORIENTED_EDGE('',*,*,#801,.F.);
#803=CARTESIAN_POINT('',(50.350780925801502,55.095796501247811,0.0));
#804=VERTEX_POINT('',#803);
#805=CARTESIAN_POINT('',(50.350780925801502,55.095796501247811,0.0));
#806=DIRECTION('',(-1.0,0.0,0.0));
#807=VECTOR('',#806,123.4999999999999);
#808=LINE('',#805,#807);
#809=EDGE_CURVE('',#804,#796,#808,.T.);
#810=ORIENTED_EDGE('',*,*,#809,.F.);
#811=CARTESIAN_POINT('',(53.850780925801502,51.595796501247818,0.0));
#812=VERTEX_POINT('',#811);
#813=CARTESIAN_POINT('',(50.350780925801502,51.595796501247818,0.0));
#814=DIRECTION('',(0.0,0.0,1.0));
#815=DIRECTION('',(0.707106781186548,0.707106781186548,0.0));
#816=AXIS2_PLACEMENT_3D('',#813,#814,#815);
#817=CIRCLE('',#816,3.5);
#818=EDGE_CURVE('',#812,#804,#817,.T.);
#819=ORIENTED_EDGE('',*,*,#818,.F.);
#820=CARTESIAN_POINT('',(53.850780925801502,36.595796501247797,0.0));
#821=VERTEX_POINT('',#820);
#822=CARTESIAN_POINT('',(53.850780925801502,36.595796501247797,0.0));
#823=DIRECTION('',(0.0,1.0,0.0));
#824=VECTOR('',#823,15.000000000000021);
#825=LINE('',#822,#824);
#826=EDGE_CURVE('',#821,#812,#825,.T.);
#827=ORIENTED_EDGE('',*,*,#826,.F.);
#828=CARTESIAN_POINT('',(48.241653891061596,36.595796501247797,0.0));
#829=VERTEX_POINT('',#828);
#830=CARTESIAN_POINT('',(53.850780925801502,36.595796501247797,0.0));
#831=DIRECTION('',(-1.0,0.0,0.0));
#832=VECTOR('',#831,5.609127034739899);
#833=LINE('',#830,#832);
#834=EDGE_CURVE('',#821,#829,#833,.T.);
#835=ORIENTED_EDGE('',*,*,#834,.T.);
#836=CARTESIAN_POINT('',(42.856877580211403,41.980572812098096,0.0));
#837=VERTEX_POINT('',#836);
#838=CARTESIAN_POINT('',(48.241653891061596,36.595796501247797,0.0));
#839=DIRECTION('',(-0.707106781186547,0.707106781186548,0.0));
#840=VECTOR('',#839,7.615223689149788);
#841=LINE('',#838,#840);
#842=EDGE_CURVE('',#829,#837,#841,.T.);
#843=ORIENTED_EDGE('',*,*,#842,.T.);
#844=CARTESIAN_POINT('',(40.663993769002502,44.111064848496397,0.0));
#845=VERTEX_POINT('',#844);
#846=CARTESIAN_POINT('',(40.382003846058502,41.627019421504805,0.0));
#847=DIRECTION('',(0.0,0.0,1.0));
#848=DIRECTION('',(1.0,0.0,0.0));
#849=AXIS2_PLACEMENT_3D('',#846,#847,#848);
#850=CIRCLE('',#849,2.5);
#851=EDGE_CURVE('',#837,#845,#850,.T.);
#852=ORIENTED_EDGE('',*,*,#851,.T.);
#853=CARTESIAN_POINT('',(9.971317841881891,48.151832291942398,0.0));
#854=VERTEX_POINT('',#853);
#855=CARTESIAN_POINT('',(22.350780925801502,23.595796501247804,0.0));
#856=DIRECTION('',(0.0,0.0,1.0));
#857=DIRECTION('',(1.0,0.0,0.0));
#858=AXIS2_PLACEMENT_3D('',#855,#856,#857);
#859=CIRCLE('',#858,27.5);
#860=EDGE_CURVE('',#845,#854,#859,.T.);
#861=ORIENTED_EDGE('',*,*,#860,.T.);
#862=CARTESIAN_POINT('',(7.274361656779931,46.5947439124811,0.0));
#863=VERTEX_POINT('',#862);
#864=CARTESIAN_POINT('',(9.60078092580151,45.679444297750997,0.0));
#865=DIRECTION('',(0.0,0.0,1.0));
#866=DIRECTION('',(0.258819045102521,0.965925826289068,0.0));
#867=AXIS2_PLACEMENT_3D('',#864,#865,#866);
#868=CIRCLE('',#867,2.5);
#869=EDGE_CURVE('',#854,#863,#868,.T.);
#870=ORIENTED_EDGE('',*,*,#869,.T.);
#871=CARTESIAN_POINT('',(-0.648166485431786,38.672215770269403,0.0));
#872=VERTEX_POINT('',#871);
#873=CARTESIAN_POINT('',(22.350780925801502,23.595796501247804,0.0));
#874=DIRECTION('',(0.0,0.0,1.0));
#875=DIRECTION('',(1.0,0.0,0.0));
#876=AXIS2_PLACEMENT_3D('',#873,#874,#875);
#877=CIRCLE('',#876,27.5);
#878=EDGE_CURVE('',#863,#872,#877,.T.);
#879=ORIENTED_EDGE('',*,*,#878,.T.);
#880=CARTESIAN_POINT('',(-2.22033546346822,36.595796501247797,0.0));
#881=VERTEX_POINT('',#880);
#882=CARTESIAN_POINT('',(0.267133129298331,36.345796501247797,0.0));
#883=DIRECTION('',(0.0,0.0,1.0));
#884=DIRECTION('',(0.258819045102521,-0.965925826289068,0.0));
#885=AXIS2_PLACEMENT_3D('',#882,#883,#884);
#886=CIRCLE('',#885,2.5);
#887=EDGE_CURVE('',#872,#881,#886,.T.);
#888=ORIENTED_EDGE('',*,*,#887,.T.);
#889=CARTESIAN_POINT('',(-14.649219074198498,36.595796501247797,0.0));
#890=VERTEX_POINT('',#889);
#891=CARTESIAN_POINT('',(-2.22033546346822,36.595796501247797,0.0));
#892=DIRECTION('',(-1.0,0.0,0.0));
#893=VECTOR('',#892,12.428883610730278);
#894=LINE('',#891,#893);
#895=EDGE_CURVE('',#881,#890,#894,.T.);
#896=ORIENTED_EDGE('',*,*,#895,.T.);
#897=CARTESIAN_POINT('',(-14.649219074198498,37.095796501247797,0.0));
#898=VERTEX_POINT('',#897);
#899=CARTESIAN_POINT('',(-14.649219074198498,36.595796501247797,0.0));
#900=DIRECTION('',(0.0,1.0,0.0));
#901=VECTOR('',#900,0.5);
#902=LINE('',#899,#901);
#903=EDGE_CURVE('',#890,#898,#902,.T.);
#904=ORIENTED_EDGE('',*,*,#903,.T.);
#905=CARTESIAN_POINT('',(-19.649219074198498,37.095796501247797,0.0));
#906=VERTEX_POINT('',#905);
#907=CARTESIAN_POINT('',(-17.149219074198498,37.095796501247797,0.0));
#908=DIRECTION('',(0.0,0.0,1.0));
#909=DIRECTION('',(-1.0,0.0,0.0));
#910=AXIS2_PLACEMENT_3D('',#907,#908,#909);
#911=CIRCLE('',#910,2.5);
#912=EDGE_CURVE('',#898,#906,#911,.T.);
#913=ORIENTED_EDGE('',*,*,#912,.T.);
#914=CARTESIAN_POINT('',(-19.649219074198498,10.095796501247801,0.0));
#915=VERTEX_POINT('',#914);
#916=CARTESIAN_POINT('',(-19.649219074198498,37.095796501247797,0.0));
#917=DIRECTION('',(0.0,-1.0,0.0));
#918=VECTOR('',#917,27.0);
#919=LINE('',#916,#918);
#920=EDGE_CURVE('',#906,#915,#919,.T.);
#921=ORIENTED_EDGE('',*,*,#920,.T.);
#922=CARTESIAN_POINT('',(-14.649219074198498,10.095796501247801,0.0));
#923=VERTEX_POINT('',#922);
#924=CARTESIAN_POINT('',(-17.149219074198498,10.095796501247801,0.0));
#925=DIRECTION('',(0.0,0.0,1.0));
#926=DIRECTION('',(1.0,0.0,0.0));
#927=AXIS2_PLACEMENT_3D('',#924,#925,#926);
#928=CIRCLE('',#927,2.5);
#929=EDGE_CURVE('',#915,#923,#928,.T.);
#930=ORIENTED_EDGE('',*,*,#929,.T.);
#931=CARTESIAN_POINT('',(-14.649219074198498,10.595796501247801,0.0));
#932=VERTEX_POINT('',#931);
#933=CARTESIAN_POINT('',(-14.649219074198498,10.095796501247801,0.0));
#934=DIRECTION('',(0.0,1.0,0.0));
#935=VECTOR('',#934,0.5);
#936=LINE('',#933,#935);
#937=EDGE_CURVE('',#923,#932,#936,.T.);
#938=ORIENTED_EDGE('',*,*,#937,.T.);
#939=CARTESIAN_POINT('',(-1.88246070630376,10.595796501247801,0.0));
#940=VERTEX_POINT('',#939);
#941=CARTESIAN_POINT('',(-14.649219074198498,10.595796501247801,0.0));
#942=DIRECTION('',(1.0,0.0,0.0));
#943=VECTOR('',#942,12.766758367894738);
#944=LINE('',#941,#943);
#945=EDGE_CURVE('',#932,#940,#944,.T.);
#946=ORIENTED_EDGE('',*,*,#945,.T.);
#947=CARTESIAN_POINT('',(1.83551257855293,5.282583658046881,0.0));
#948=VERTEX_POINT('',#947);
#949=CARTESIAN_POINT('',(22.350780925801502,23.595796501247804,0.0));
#950=DIRECTION('',(0.0,0.0,1.0));
#951=DIRECTION('',(1.0,0.0,0.0));
#952=AXIS2_PLACEMENT_3D('',#949,#950,#951);
#953=CIRCLE('',#952,27.5);
#954=EDGE_CURVE('',#940,#948,#953,.T.);
#955=ORIENTED_EDGE('',*,*,#954,.T.);
#956=CARTESIAN_POINT('',(3.966004614951269,3.08969984683795,0.0));
#957=VERTEX_POINT('',#956);
#958=CARTESIAN_POINT('',(4.31955800554456,5.564573580990872,0.0));
#959=DIRECTION('',(0.0,0.0,1.0));
#960=DIRECTION('',(1.0,0.0,0.0));
#961=AXIS2_PLACEMENT_3D('',#958,#959,#960);
#962=CIRCLE('',#961,2.5);
#963=EDGE_CURVE('',#948,#957,#962,.T.);
#964=ORIENTED_EDGE('',*,*,#963,.T.);
#965=CARTESIAN_POINT('',(14.9599079605414,-7.90420349875216,0.0));
#966=VERTEX_POINT('',#965);
#967=CARTESIAN_POINT('',(3.966004614951269,3.08969984683795,0.0));
#968=DIRECTION('',(0.707106781186548,-0.707106781186547,0.0));
#969=VECTOR('',#968,15.547727214752486);
#970=LINE('',#967,#969);
#971=EDGE_CURVE('',#957,#966,#970,.T.);
#972=ORIENTED_EDGE('',*,*,#971,.T.);
#973=CARTESIAN_POINT('',(-73.149219074198498,-7.90420349875216,0.0));
#974=VERTEX_POINT('',#973);
#975=CARTESIAN_POINT('',(-73.149219074198498,-7.90420349875216,0.0));
#976=DIRECTION('',(1.0,0.0,0.0));
#977=VECTOR('',#976,88.109127034739899);
#978=LINE('',#975,#977);
#979=EDGE_CURVE('',#974,#966,#978,.T.);
#980=ORIENTED_EDGE('',*,*,#979,.F.);
#981=CARTESIAN_POINT('',(-73.149219074198498,13.052196501247801,3.439798E-015));
#982=VERTEX_POINT('',#981);
#983=CARTESIAN_POINT('',(-73.149219074198498,13.052196501247801,0.0));
#984=DIRECTION('',(0.0,-1.0,0.0));
#985=VECTOR('',#984,20.95639999999996);
#986=LINE('',#983,#985);
#987=EDGE_CURVE('',#982,#974,#986,.T.);
#988=ORIENTED_EDGE('',*,*,#987,.F.);
#989=CARTESIAN_POINT('',(-76.149219074198498,13.052196501247801,3.439798E-015));
#990=VERTEX_POINT('',#989);
#991=CARTESIAN_POINT('',(-73.149219074198498,13.052196501247801,3.439798E-015));
#992=DIRECTION('',(-1.0,0.0,0.0));
#993=VECTOR('',#992,3.0);
#994=LINE('',#991,#993);
#995=EDGE_CURVE('',#982,#990,#994,.T.);
#996=ORIENTED_EDGE('',*,*,#995,.T.);
#997=CARTESIAN_POINT('',(-78.149219074198498,15.052196501247801,2.818263E-015));
#998=VERTEX_POINT('',#997);
#999=CARTESIAN_POINT('',(-78.149219074198385,15.052196501247908,-5.551115E-016));
#1000=DIRECTION('',(0.707106781186544,-0.707106781186551,0.0));
#1001=VECTOR('',#1000,2.828427124746184);
#1002=LINE('',#999,#1001);
#1003=EDGE_CURVE('',#998,#990,#1002,.T.);
#1004=ORIENTED_EDGE('',*,*,#1003,.F.);
#1005=CARTESIAN_POINT('',(-78.149219074198498,31.052196501247803,-2.154022E-015));
#1006=VERTEX_POINT('',#1005);
#1007=CARTESIAN_POINT('',(-78.149219074198498,15.052196501247801,2.818263E-015));
#1008=DIRECTION('',(0.0,1.0,0.0));
#1009=VECTOR('',#1008,15.999999999999998);
#1010=LINE('',#1007,#1009);
#1011=EDGE_CURVE('',#998,#1006,#1010,.T.);
#1012=ORIENTED_EDGE('',*,*,#1011,.T.);
#1013=CARTESIAN_POINT('',(-76.149219074198498,33.052196501247806,-2.775558E-015));
#1014=VERTEX_POINT('',#1013);
#1015=CARTESIAN_POINT('',(-76.149219074198498,33.052196501247806,0.0));
#1016=DIRECTION('',(-0.707106781186546,-0.707106781186549,0.0));
#1017=VECTOR('',#1016,2.828427124746195);
#1018=LINE('',#1015,#1017);
#1019=EDGE_CURVE('',#1014,#1006,#1018,.T.);
#1020=ORIENTED_EDGE('',*,*,#1019,.F.);
#1021=CARTESIAN_POINT('',(-73.149219074198498,33.052196501247806,-2.775558E-015));
#1022=VERTEX_POINT('',#1021);
#1023=CARTESIAN_POINT('',(-73.149219074198498,33.052196501247806,-2.775558E-015));
#1024=DIRECTION('',(-1.0,0.0,0.0));
#1025=VECTOR('',#1024,3.0);
#1026=LINE('',#1023,#1025);
#1027=EDGE_CURVE('',#1022,#1014,#1026,.T.);
#1028=ORIENTED_EDGE('',*,*,#1027,.F.);
#1029=CARTESIAN_POINT('',(-73.149219074198385,48.089296501247809,0.0));
#1030=DIRECTION('',(0.0,-1.0,0.0));
#1031=VECTOR('',#1030,15.037100000000002);
#1032=LINE('',#1029,#1031);
#1033=EDGE_CURVE('',#703,#1022,#1032,.T.);
#1034=ORIENTED_EDGE('',*,*,#1033,.F.);
#1035=EDGE_LOOP('',(#794,#802,#810,#819,#827,#835,#843,#852,#861,#870,#879,#888,#896,#904,#913,#921,#930,#938,#946,#955,#964,#972,#980,#988,#996,#1004,#1012,#1020,#1028,#1034));
#1036=FACE_OUTER_BOUND('',#1035,.T.);
#1037=CARTESIAN_POINT('',(48.844280925801506,49.095796501247804,0.0));
#1038=VERTEX_POINT('',#1037);
#1039=CARTESIAN_POINT('',(49.850780925801502,49.095796501247804,0.0));
#1040=DIRECTION('',(0.0,0.0,1.0));
#1041=DIRECTION('',(-1.0,0.0,0.0));
#1042=AXIS2_PLACEMENT_3D('',#1039,#1040,#1041);
#1043=CIRCLE('',#1042,1.0065);
#1044=EDGE_CURVE('',#1038,#1038,#1043,.T.);
#1045=ORIENTED_EDGE('',*,*,#1044,.T.);
#1046=EDGE_LOOP('',(#1045));
#1047=FACE_BOUND('',#1046,.T.);
#1048=CARTESIAN_POINT('',(-41.631164825122504,23.052196501247799,0.0));
#1049=VERTEX_POINT('',#1048);
#1050=CARTESIAN_POINT('',(-36.631164825122497,23.052196501247799,0.0));
#1051=DIRECTION('',(0.0,0.0,1.0));
#1052=DIRECTION('',(-1.0,0.0,0.0));
#1053=AXIS2_PLACEMENT_3D('',#1050,#1051,#1052);
#1054=CIRCLE('',#1053,5.0);
#1055=EDGE_CURVE('',#1049,#1049,#1054,.T.);
#1056=ORIENTED_EDGE('',*,*,#1055,.T.);
#1057=EDGE_LOOP('',(#1056));
#1058=FACE_BOUND('',#1057,.T.);
#1059=CARTESIAN_POINT('',(-19.849219073784504,-0.947803498752266,0.0));
#1060=VERTEX_POINT('',#1059);
#1061=CARTESIAN_POINT('',(-15.149219073784499,-0.947803498752267,0.0));
#1062=DIRECTION('',(0.0,0.0,1.0));
#1063=DIRECTION('',(1.0,0.0,0.0));
#1064=AXIS2_PLACEMENT_3D('',#1061,#1062,#1063);
#1065=CIRCLE('',#1064,4.70000000000001);
#1066=EDGE_CURVE('',#1060,#1060,#1065,.T.);
#1067=ORIENTED_EDGE('',*,*,#1066,.T.);
#1068=EDGE_LOOP('',(#1067));
#1069=FACE_BOUND('',#1068,.T.);
#1070=CARTESIAN_POINT('',(-19.849219073784504,47.052196501247899,0.0));
#1071=VERTEX_POINT('',#1070);
#1072=CARTESIAN_POINT('',(-15.149219073784499,47.052196501247899,0.0));
#1073=DIRECTION('',(0.0,0.0,1.0));
#1074=DIRECTION('',(1.0,0.0,0.0));
#1075=AXIS2_PLACEMENT_3D('',#1072,#1073,#1074);
#1076=CIRCLE('',#1075,4.70000000000001);
#1077=EDGE_CURVE('',#1071,#1071,#1076,.T.);
#1078=ORIENTED_EDGE('',*,*,#1077,.T.);
#1079=EDGE_LOOP('',(#1078));
#1080=FACE_BOUND('',#1079,.T.);
#1081=CARTESIAN_POINT('',(-74.331164825122499,23.052196501247799,0.0));
#1082=VERTEX_POINT('',#1081);
#1083=CARTESIAN_POINT('',(-69.631164825122497,23.052196501247799,0.0));
#1084=DIRECTION('',(0.0,0.0,1.0));
#1085=DIRECTION('',(1.0,0.0,0.0));
#1086=AXIS2_PLACEMENT_3D('',#1083,#1084,#1085);
#1087=CIRCLE('',#1086,4.7);
#1088=EDGE_CURVE('',#1082,#1082,#1087,.T.);
#1089=ORIENTED_EDGE('',*,*,#1088,.T.);
#1090=EDGE_LOOP('',(#1089));
#1091=FACE_BOUND('',#1090,.T.);
#1092=ORIENTED_EDGE('',*,*,#781,.T.);
#1093=EDGE_LOOP('',(#1092));
#1094=FACE_BOUND('',#1093,.T.);
#1095=ADVANCED_FACE('',(#1036,#1047,#1058,#1069,#1080,#1091,#1094),#793,.F.);
#1096=CARTESIAN_POINT('',(-77.149219074198498,32.052196501247806,2.25));
#1097=DIRECTION('',(-0.707106781186551,0.707106781186544,2.603802E-016));
#1098=DIRECTION('',(0.0,0.0,1.0));
#1099=AXIS2_PLACEMENT_3D('',#1096,#1097,#1098);
#1100=PLANE('',#1099);
#1101=CARTESIAN_POINT('',(-78.149219074198385,31.052196501247803,9.0));
#1102=VERTEX_POINT('',#1101);
#1103=CARTESIAN_POINT('',(-76.149219074198498,33.052196501247806,9.0));
#1104=VERTEX_POINT('',#1103);
#1105=CARTESIAN_POINT('',(-78.149219074198385,31.052196501247803,9.0));
#1106=DIRECTION('',(0.707106781186542,0.707106781186553,0.0));
#1107=VECTOR('',#1106,2.828427124746112);
#1108=LINE('',#1105,#1107);
#1109=EDGE_CURVE('',#1102,#1104,#1108,.T.);
#1110=ORIENTED_EDGE('',*,*,#1109,.T.);
#1111=CARTESIAN_POINT('',(-76.149219074198498,33.052196501247806,9.0));
#1112=DIRECTION('',(0.0,0.0,-1.0));
#1113=VECTOR('',#1112,9.000000000000004);
#1114=LINE('',#1111,#1113);
#1115=EDGE_CURVE('',#1104,#1014,#1114,.T.);
#1116=ORIENTED_EDGE('',*,*,#1115,.T.);
#1117=ORIENTED_EDGE('',*,*,#1019,.T.);
#1118=CARTESIAN_POINT('',(-78.149219074198385,31.052196501247803,-2.154022E-015));
#1119=DIRECTION('',(0.0,0.0,1.0));
#1120=VECTOR('',#1119,9.000000000000002);
#1121=LINE('',#1118,#1120);
#1122=EDGE_CURVE('',#1006,#1102,#1121,.T.);
#1123=ORIENTED_EDGE('',*,*,#1122,.T.);
#1124=EDGE_LOOP('',(#1110,#1116,#1117,#1123));
#1125=FACE_OUTER_BOUND('',#1124,.T.);
#1126=ADVANCED_FACE('',(#1125),#1100,.T.);
#1127=CARTESIAN_POINT('',(-78.149219074198385,23.052196501247799,4.5));
#1128=DIRECTION('',(1.0,0.0,0.0));
#1129=DIRECTION('',(0.0,0.0,-1.0));
#1130=AXIS2_PLACEMENT_3D('',#1127,#1128,#1129);
#1131=PLANE('',#1130);
#1132=ORIENTED_EDGE('',*,*,#1122,.F.);
#1133=ORIENTED_EDGE('',*,*,#1011,.F.);
#1134=CARTESIAN_POINT('',(-78.149219074198498,15.052196501247801,9.0));
#1135=VERTEX_POINT('',#1134);
#1136=CARTESIAN_POINT('',(-78.149219074198385,15.052196501247801,9.0));
#1137=DIRECTION('',(0.0,0.0,-1.0));
#1138=VECTOR('',#1137,8.999999999999996);
#1139=LINE('',#1136,#1138);
#1140=EDGE_CURVE('',#1135,#998,#1139,.T.);
#1141=ORIENTED_EDGE('',*,*,#1140,.F.);
#1142=CARTESIAN_POINT('',(-78.149219074198498,31.052196501247803,9.0));
#1143=DIRECTION('',(0.0,-1.0,0.0));
#1144=VECTOR('',#1143,16.0);
#1145=LINE('',#1142,#1144);
#1146=EDGE_CURVE('',#1102,#1135,#1145,.T.);
#1147=ORIENTED_EDGE('',*,*,#1146,.F.);
#1148=EDGE_LOOP('',(#1132,#1133,#1141,#1147));
#1149=FACE_OUTER_BOUND('',#1148,.T.);
#1150=ADVANCED_FACE('',(#1149),#1131,.F.);
#1151=CARTESIAN_POINT('',(-77.149219074198498,14.052196501247803,6.75));
#1152=DIRECTION('',(-0.70710678118655,-0.707106781186545,2.603802E-016));
#1153=DIRECTION('',(0.0,0.0,1.0));
#1154=AXIS2_PLACEMENT_3D('',#1151,#1152,#1153);
#1155=PLANE('',#1154);
#1156=ORIENTED_EDGE('',*,*,#1003,.T.);
#1157=CARTESIAN_POINT('',(-76.149219074198498,13.052196501247801,9.0));
#1158=VERTEX_POINT('',#1157);
#1159=CARTESIAN_POINT('',(-76.149219074198498,13.052196501247801,3.439798E-015));
#1160=DIRECTION('',(0.0,0.0,1.0));
#1161=VECTOR('',#1160,8.999999999999996);
#1162=LINE('',#1159,#1161);
#1163=EDGE_CURVE('',#990,#1158,#1162,.T.);
#1164=ORIENTED_EDGE('',*,*,#1163,.T.);
#1165=CARTESIAN_POINT('',(-76.149219074198498,13.052196501247801,9.0));
#1166=DIRECTION('',(-0.707106781186542,0.707106781186553,0.0));
#1167=VECTOR('',#1166,2.828427124746193);
#1168=LINE('',#1165,#1167);
#1169=EDGE_CURVE('',#1158,#1135,#1168,.T.);
#1170=ORIENTED_EDGE('',*,*,#1169,.T.);
#1171=ORIENTED_EDGE('',*,*,#1140,.T.);
#1172=EDGE_LOOP('',(#1156,#1164,#1170,#1171));
#1173=FACE_OUTER_BOUND('',#1172,.T.);
#1174=ADVANCED_FACE('',(#1173),#1155,.T.);
#1175=CARTESIAN_POINT('',(-69.631164825122497,23.052196501247799,0.0));
#1176=DIRECTION('',(0.0,0.0,1.0));
#1177=DIRECTION('',(1.0,0.0,0.0));
#1178=AXIS2_PLACEMENT_3D('',#1175,#1176,#1177);
#1179=CYLINDRICAL_SURFACE('',#1178,4.7);
#1180=CARTESIAN_POINT('',(-74.331164825122499,23.052196501247799,9.0));
#1181=VERTEX_POINT('',#1180);
#1182=CARTESIAN_POINT('',(-69.631164825122497,23.052196501247799,9.0));
#1183=DIRECTION('',(0.0,0.0,-1.0));
#1184=DIRECTION('',(1.0,0.0,0.0));
#1185=AXIS2_PLACEMENT_3D('',#1182,#1183,#1184);
#1186=CIRCLE('',#1185,4.7);
#1187=EDGE_CURVE('',#1181,#1181,#1186,.T.);
#1188=ORIENTED_EDGE('',*,*,#1187,.F.);
#1189=EDGE_LOOP('',(#1188));
#1190=FACE_OUTER_BOUND('',#1189,.T.);
#1191=ORIENTED_EDGE('',*,*,#1088,.F.);
#1192=EDGE_LOOP('',(#1191));
#1193=FACE_BOUND('',#1192,.T.);
#1194=ADVANCED_FACE('',(#1190,#1193),#1179,.F.);
#1195=CARTESIAN_POINT('',(-73.149219074198498,33.052196501247806,-2.775558E-015));
#1196=DIRECTION('',(0.0,1.0,0.0));
#1197=DIRECTION('',(0.0,0.0,1.0));
#1198=AXIS2_PLACEMENT_3D('',#1195,#1196,#1197);
#1199=PLANE('',#1198);
#1200=ORIENTED_EDGE('',*,*,#1115,.F.);
#1201=CARTESIAN_POINT('',(-73.149219074198498,33.052196501247806,9.0));
#1202=VERTEX_POINT('',#1201);
#1203=CARTESIAN_POINT('',(-73.149219074198498,33.052196501247806,9.0));
#1204=DIRECTION('',(-1.0,0.0,0.0));
#1205=VECTOR('',#1204,3.0);
#1206=LINE('',#1203,#1205);
#1207=EDGE_CURVE('',#1202,#1104,#1206,.T.);
#1208=ORIENTED_EDGE('',*,*,#1207,.F.);
#1209=CARTESIAN_POINT('',(-73.149219074198498,33.052196501247806,-2.775558E-015));
#1210=DIRECTION('',(0.0,0.0,1.0));
#1211=VECTOR('',#1210,9.000000000000004);
#1212=LINE('',#1209,#1211);
#1213=EDGE_CURVE('',#1022,#1202,#1212,.T.);
#1214=ORIENTED_EDGE('',*,*,#1213,.F.);
#1215=ORIENTED_EDGE('',*,*,#1027,.T.);
#1216=EDGE_LOOP('',(#1200,#1208,#1214,#1215));
#1217=FACE_OUTER_BOUND('',#1216,.T.);
#1218=ADVANCED_FACE('',(#1217),#1199,.T.);
#1219=CARTESIAN_POINT('',(-73.149219074198498,13.052196501247801,9.0));
#1220=DIRECTION('',(0.0,-1.0,0.0));
#1221=DIRECTION('',(0.0,0.0,-1.0));
#1222=AXIS2_PLACEMENT_3D('',#1219,#1220,#1221);
#1223=PLANE('',#1222);
#1224=ORIENTED_EDGE('',*,*,#1163,.F.);
#1225=ORIENTED_EDGE('',*,*,#995,.F.);
#1226=CARTESIAN_POINT('',(-73.149219074198498,13.052196501247801,9.0));
#1227=VERTEX_POINT('',#1226);
#1228=CARTESIAN_POINT('',(-73.149219074198498,13.052196501247801,9.0));
#1229=DIRECTION('',(0.0,0.0,-1.0));
#1230=VECTOR('',#1229,8.999999999999996);
#1231=LINE('',#1228,#1230);
#1232=EDGE_CURVE('',#1227,#982,#1231,.T.);
#1233=ORIENTED_EDGE('',*,*,#1232,.F.);
#1234=CARTESIAN_POINT('',(-73.149219074198498,13.052196501247801,9.0));
#1235=DIRECTION('',(-1.0,0.0,0.0));
#1236=VECTOR('',#1235,3.0);
#1237=LINE('',#1234,#1236);
#1238=EDGE_CURVE('',#1227,#1158,#1237,.T.);
#1239=ORIENTED_EDGE('',*,*,#1238,.T.);
#1240=EDGE_LOOP('',(#1224,#1225,#1233,#1239));
#1241=FACE_OUTER_BOUND('',#1240,.T.);
#1242=ADVANCED_FACE('',(#1241),#1223,.T.);
#1243=CARTESIAN_POINT('',(-73.149219074198498,-7.90420349875216,0.0));
#1244=DIRECTION('',(-1.0,0.0,0.0));
#1245=DIRECTION('',(0.0,0.0,1.0));
#1246=AXIS2_PLACEMENT_3D('',#1243,#1244,#1245);
#1247=PLANE('',#1246);
#1248=ORIENTED_EDGE('',*,*,#708,.T.);
#1249=ORIENTED_EDGE('',*,*,#1033,.T.);
#1250=ORIENTED_EDGE('',*,*,#1213,.T.);
#1251=CARTESIAN_POINT('',(-73.149219074198498,55.095796501247811,9.0));
#1252=VERTEX_POINT('',#1251);
#1253=CARTESIAN_POINT('',(-73.149219074198498,33.052196501247806,9.0));
#1254=DIRECTION('',(0.0,1.0,0.0));
#1255=VECTOR('',#1254,22.043599999999998);
#1256=LINE('',#1253,#1255);
#1257=EDGE_CURVE('',#1202,#1252,#1256,.T.);
#1258=ORIENTED_EDGE('',*,*,#1257,.T.);
#1259=CARTESIAN_POINT('',(-73.149219074198385,55.095796501247811,0.0));
#1260=DIRECTION('',(0.0,0.0,1.0));
#1261=VECTOR('',#1260,9.0);
#1262=LINE('',#1259,#1261);
#1263=EDGE_CURVE('',#796,#1252,#1262,.T.);
#1264=ORIENTED_EDGE('',*,*,#1263,.F.);
#1265=ORIENTED_EDGE('',*,*,#801,.T.);
#1266=ORIENTED_EDGE('',*,*,#725,.T.);
#1267=ORIENTED_EDGE('',*,*,#746,.T.);
#1268=EDGE_LOOP('',(#1248,#1249,#1250,#1258,#1264,#1265,#1266,#1267));
#1269=FACE_OUTER_BOUND('',#1268,.T.);
#1270=ADVANCED_FACE('',(#1269),#1247,.T.);
#1271=CARTESIAN_POINT('',(-73.149219074198498,-7.90420349875216,0.0));
#1272=DIRECTION('',(-1.0,0.0,0.0));
#1273=DIRECTION('',(0.0,0.0,1.0));
#1274=AXIS2_PLACEMENT_3D('',#1271,#1272,#1273);
#1275=PLANE('',#1274);
#1276=ORIENTED_EDGE('',*,*,#1232,.T.);
#1277=ORIENTED_EDGE('',*,*,#987,.T.);
#1278=CARTESIAN_POINT('',(-73.149219074198385,-7.90420349875216,9.0));
#1279=VERTEX_POINT('',#1278);
#1280=CARTESIAN_POINT('',(-73.149219074198498,-7.90420349875216,0.0));
#1281=DIRECTION('',(0.0,0.0,1.0));
#1282=VECTOR('',#1281,9.0);
#1283=LINE('',#1280,#1282);
#1284=EDGE_CURVE('',#974,#1279,#1283,.T.);
#1285=ORIENTED_EDGE('',*,*,#1284,.T.);
#1286=CARTESIAN_POINT('',(-73.149219074198385,-7.90420349875216,9.0));
#1287=DIRECTION('',(0.0,1.0,0.0));
#1288=VECTOR('',#1287,20.95639999999996);
#1289=LINE('',#1286,#1288);
#1290=EDGE_CURVE('',#1279,#1227,#1289,.T.);
#1291=ORIENTED_EDGE('',*,*,#1290,.T.);
#1292=EDGE_LOOP('',(#1276,#1277,#1285,#1291));
#1293=FACE_OUTER_BOUND('',#1292,.T.);
#1294=ADVANCED_FACE('',(#1293),#1275,.T.);
#1295=CARTESIAN_POINT('',(-25.701432316950203,-6.976996765635001,3.9));
#1296=DIRECTION('',(0.342020143325669,-0.939692620785908,-5.551115E-017));
#1297=DIRECTION('',(0.939692620785908,0.342020143325669,3.874338E-015));
#1298=AXIS2_PLACEMENT_3D('',#1295,#1296,#1297);
#1299=CYLINDRICAL_SURFACE('',#1298,2.0);
#1300=CARTESIAN_POINT('',(-25.554787793820207,-7.90420349875217,1.9080553712823));
#1301=VERTEX_POINT('',#1300);
#1302=CARTESIAN_POINT('',(-25.554787793820207,-7.90420349875217,5.891944628717649));
#1303=VERTEX_POINT('',#1302);
#1304=CARTESIAN_POINT('',(-25.363956665084302,-7.90420349875217,3.9));
#1305=DIRECTION('',(0.0,-1.0,0.0));
#1306=DIRECTION('',(-1.0,0.0,0.0));
#1307=AXIS2_PLACEMENT_3D('',#1304,#1305,#1306);
#1308=ELLIPSE('',#1307,2.12835554495182,2.0);
#1309=EDGE_CURVE('',#1301,#1303,#1308,.T.);
#1310=ORIENTED_EDGE('',*,*,#1309,.T.);
#1311=CARTESIAN_POINT('',(-28.040473563620001,-0.957177160918883,5.895158311557591));
#1312=VERTEX_POINT('',#1311);
#1313=CARTESIAN_POINT('',(-25.554787793820207,-7.904203498752169,5.891944628717649));
#1314=CARTESIAN_POINT('',(-26.796628924407297,-4.433490045583419,5.89375455596795));
#1315=CARTESIAN_POINT('',(-28.040473563620001,-0.95717716091888,5.895158311557591));
#1323=(BOUNDED_CURVE()B_SPLINE_CURVE(2,(#1313,#1314,#1315),.UNSPECIFIED.,.F.,.U.)B_SPLINE_CURVE_WITH_KNOTS((3,3),(0.456739950559897,1.19395793413673),.UNSPECIFIED.)CURVE()GEOMETRIC_REPRESENTATION_ITEM()RATIONAL_B_SPLINE_CURVE((0.999771876694044,0.999759832923354,0.999849634978661))REPRESENTATION_ITEM(''));
#1324=EDGE_CURVE('',#1303,#1312,#1323,.T.);
#1325=ORIENTED_EDGE('',*,*,#1324,.T.);
#1326=CARTESIAN_POINT('',(-26.358785671507299,-0.287217084452487,5.0));
#1327=VERTEX_POINT('',#1326);
#1328=CARTESIAN_POINT('',(-26.358785671507302,-0.287217084452508,4.99999999999999));
#1329=CARTESIAN_POINT('',(-26.428485296272719,-0.317893989415266,5.115386868728646));
#1330=CARTESIAN_POINT('',(-26.508459897154655,-0.352707546613625,5.221144638514643));
#1331=CARTESIAN_POINT('',(-26.757583480210805,-0.459375108341179,5.49172668592651));
#1332=CARTESIAN_POINT('',(-26.965261899796662,-0.546131208546611,5.645629999103417));
#1333=CARTESIAN_POINT('',(-27.423213772888438,-0.728560162062204,5.849769507428108));
#1334=CARTESIAN_POINT('',(-27.673567473738075,-0.824037890442261,5.9));
#1335=CARTESIAN_POINT('',(-27.952761388651226,-0.925656165058898,5.9));
#1336=CARTESIAN_POINT('',(-27.99644306511432,-0.94142279664125,5.898418138517618));
#1337=CARTESIAN_POINT('',(-28.04047356361994,-0.957177160918893,5.895158311556756));
#1338=B_SPLINE_CURVE_WITH_KNOTS('',3,(#1328,#1329,#1330,#1331,#1332,#1333,#1334,#1335,#1336,#1337),.UNSPECIFIED.,.F.,.U.,(4,2,2,2,4),(-0.491739477934656,-0.452223233675497,-0.376852726972193,-0.301482220268889,-0.287719139433861),.UNSPECIFIED.);
#1339=EDGE_CURVE('',#1327,#1312,#1338,.T.);
#1340=ORIENTED_EDGE('',*,*,#1339,.F.);
#1341=CARTESIAN_POINT('',(-26.0160572760728,-1.2288556119146,5.0));
#1342=VERTEX_POINT('',#1341);
#1343=CARTESIAN_POINT('',(-26.0160572760728,-1.2288556119146,5.0));
#1344=DIRECTION('',(-0.342020143325661,0.939692620785911,0.0));
#1345=VECTOR('',#1344,1.00207079063214);
#1346=LINE('',#1343,#1345);
#1347=EDGE_CURVE('',#1342,#1327,#1346,.T.);
#1348=ORIENTED_EDGE('',*,*,#1347,.F.);
#1349=CARTESIAN_POINT('',(-26.983310274920203,-1.62915075894323,2.0));
#1350=VERTEX_POINT('',#1349);
#1351=CARTESIAN_POINT('',(-26.983310274920193,-1.629150758943262,1.99999999999999));
#1352=CARTESIAN_POINT('',(-26.938982306984034,-1.611823107310408,2.015639141501524));
#1353=CARTESIAN_POINT('',(-26.895169426627351,-1.594558722934975,2.03309599340407));
#1354=CARTESIAN_POINT('',(-26.623006583913487,-1.486497742188877,2.154364404924947));
#1355=CARTESIAN_POINT('',(-26.415187720304072,-1.400112474679248,2.308268954179467));
#1356=CARTESIAN_POINT('',(-26.088053302115988,-1.260853532496245,2.663304116320715));
#1357=CARTESIAN_POINT('',(-25.946888276964735,-1.19871489405959,2.888135383842736));
#1358=CARTESIAN_POINT('',(-25.759942226085304,-1.115488288333082,3.380865710190575));
#1359=CARTESIAN_POINT('',(-25.714095488823471,-1.094596186528354,3.648772899266817));
#1360=CARTESIAN_POINT('',(-25.714095488823471,-1.094596186528354,3.900000000000001));
#1361=CARTESIAN_POINT('',(-25.714095488823471,-1.094596186528354,4.151227100733185));
#1362=CARTESIAN_POINT('',(-25.759942226085304,-1.115488288333082,4.419134289809426));
#1363=CARTESIAN_POINT('',(-25.897882027450141,-1.176897777371115,4.782699730336897));
#1364=CARTESIAN_POINT('',(-25.952755636327531,-1.201181616949488,4.895302016499571));
#1365=CARTESIAN_POINT('',(-26.016057276072836,-1.228855611914614,4.999999999999981));
#1366=B_SPLINE_CURVE_WITH_KNOTS('',3,(#1351,#1352,#1353,#1354,#1355,#1356,#1357,#1358,#1359,#1360,#1361,#1362,#1363,#1364,#1365),.UNSPECIFIED.,.F.,.U.,(4,2,2,2,3,2,4),(-0.240281596457481,-0.226104307764719,-0.15073626043991,-0.075368130219955,0.0,0.075368130219955,0.111222086402719),.UNSPECIFIED.);
#1367=EDGE_CURVE('',#1350,#1342,#1366,.T.);
#1368=ORIENTED_EDGE('',*,*,#1367,.F.);
#1369=CARTESIAN_POINT('',(-28.534795896615105,2.63352095327215,2.0));
#1370=VERTEX_POINT('',#1369);
#1371=CARTESIAN_POINT('',(-28.534795896615105,2.63352095327215,2.0));
#1372=DIRECTION('',(0.342020143325668,-0.939692620785909,-9.789807E-017));
#1373=VECTOR('',#1372,4.536240487501431);
#1374=LINE('',#1371,#1373);
#1375=EDGE_CURVE('',#1370,#1350,#1374,.T.);
#1376=ORIENTED_EDGE('',*,*,#1375,.F.);
#1377=CARTESIAN_POINT('',(-29.234166426178099,2.37897089778825,1.903588520751181));
#1378=VERTEX_POINT('',#1377);
#1379=CARTESIAN_POINT('',(-29.1216337502069,2.41992944222408,3.9));
#1380=DIRECTION('',(0.342020143325669,-0.939692620785909,-4.602915E-017));
#1381=DIRECTION('',(-0.939692620785908,-0.342020143325669,2.051770E-032));
#1382=AXIS2_PLACEMENT_3D('',#1379,#1380,#1381);
#1383=CIRCLE('',#1382,2.0);
#1384=EDGE_CURVE('',#1378,#1370,#1383,.T.);
#1385=ORIENTED_EDGE('',*,*,#1384,.F.);
#1386=CARTESIAN_POINT('',(-29.234166426178106,2.37897089778825,1.903588520751181));
#1387=CARTESIAN_POINT('',(-27.3924167108228,-2.768374730415527,1.90537711029472));
#1388=CARTESIAN_POINT('',(-25.554787793820207,-7.90420349875217,1.9080553712823));
#1396=(BOUNDED_CURVE()B_SPLINE_CURVE(2,(#1386,#1387,#1388),.UNSPECIFIED.,.F.,.U.)B_SPLINE_CURVE_WITH_KNOTS((3,3),(1.01959861689628,2.110499233578),.UNSPECIFIED.)CURVE()GEOMETRIC_REPRESENTATION_ITEM()RATIONAL_B_SPLINE_CURVE((0.999959241759775,0.999754054887293,0.999771876694592))REPRESENTATION_ITEM(''));
#1397=EDGE_CURVE('',#1378,#1301,#1396,.T.);
#1398=ORIENTED_EDGE('',*,*,#1397,.T.);
#1399=EDGE_LOOP('',(#1310,#1325,#1340,#1348,#1368,#1376,#1385,#1398));
#1400=FACE_OUTER_BOUND('',#1399,.T.);
#1401=ADVANCED_FACE('',(#1400),#1299,.F.);
#1402=CARTESIAN_POINT('',(-26.029643769035804,-7.094432700992161,3.9));
#1403=DIRECTION('',(0.331749541753352,-0.943367500789825,-5.551115E-017));
#1404=DIRECTION('',(-0.943367500789825,-0.331749541753352,3.081488E-033));
#1405=AXIS2_PLACEMENT_3D('',#1402,#1403,#1404);
#1406=CYLINDRICAL_SURFACE('',#1405,2.0);
#1407=CARTESIAN_POINT('',(-25.934235487600098,-7.90420349875217,5.89200631843648));
#1408=VERTEX_POINT('',#1407);
#1409=CARTESIAN_POINT('',(-25.744875541534604,-7.90420349875217,3.9));
#1410=DIRECTION('',(0.0,-1.0,0.0));
#1411=DIRECTION('',(-1.0,0.0,0.0));
#1412=AXIS2_PLACEMENT_3D('',#1409,#1410,#1411);
#1413=ELLIPSE('',#1412,2.12006455419073,2.0);
#1414=EDGE_CURVE('',#1303,#1408,#1413,.T.);
#1415=ORIENTED_EDGE('',*,*,#1414,.T.);
#1416=CARTESIAN_POINT('',(-28.302881111421208,-1.04945676951555,5.895158311556891));
#1417=VERTEX_POINT('',#1416);
#1418=CARTESIAN_POINT('',(-25.934235487600098,-7.90420349875217,5.89200631843647));
#1419=CARTESIAN_POINT('',(-27.117622051209004,-4.47953959177454,5.893778527115591));
#1420=CARTESIAN_POINT('',(-28.302881111421208,-1.04945676951555,5.895158311556892));
#1428=(BOUNDED_CURVE()B_SPLINE_CURVE(2,(#1418,#1419,#1420),.UNSPECIFIED.,.F.,.U.)B_SPLINE_CURVE_WITH_KNOTS((3,3),(0.456289933612869,1.18092012910274),.UNSPECIFIED.)CURVE()GEOMETRIC_REPRESENTATION_ITEM()RATIONAL_B_SPLINE_CURVE((0.999771687402141,0.999761556849983,0.999849823815837))REPRESENTATION_ITEM(''));
#1429=EDGE_CURVE('',#1408,#1417,#1428,.T.);
#1430=ORIENTED_EDGE('',*,*,#1429,.T.);
#1431=CARTESIAN_POINT('',(-28.223211416749201,-0.856773957893468,3.91218375355636));
#1432=DIRECTION('',(0.330736281090449,-0.940486179012678,-0.078097755771811));
#1433=DIRECTION('',(-0.039956590624008,-0.096635844482121,0.994517463108081));
#1434=AXIS2_PLACEMENT_3D('',#1431,#1432,#1433);
#1435=CIRCLE('',#1434,1.99390622242378);
#1436=EDGE_CURVE('',#1312,#1417,#1435,.T.);
#1437=ORIENTED_EDGE('',*,*,#1436,.F.);
#1438=ORIENTED_EDGE('',*,*,#1324,.F.);
#1439=EDGE_LOOP('',(#1415,#1430,#1437,#1438));
#1440=FACE_OUTER_BOUND('',#1439,.T.);
#1441=ADVANCED_FACE('',(#1440),#1406,.F.);
#1442=CARTESIAN_POINT('',(-26.3591166961086,-7.208281488949591,3.9));
#1443=DIRECTION('',(0.321439465303162,-0.946930129495106,-5.551115E-017));
#1444=DIRECTION('',(-0.946930129495106,-0.321439465303162,6.162976E-033));
#1445=AXIS2_PLACEMENT_3D('',#1442,#1443,#1444);
#1446=CYLINDRICAL_SURFACE('',#1445,2.0);
#1447=CARTESIAN_POINT('',(-26.3108332709661,-7.90420349875217,5.892065417037101));
#1448=VERTEX_POINT('',#1447);
#1449=CARTESIAN_POINT('',(-26.122883006044404,-7.90420349875217,3.9));
#1450=DIRECTION('',(0.0,-1.0,0.0));
#1451=DIRECTION('',(-1.0,0.0,0.0));
#1452=AXIS2_PLACEMENT_3D('',#1449,#1450,#1451);
#1453=ELLIPSE('',#1452,2.11208824991806,2.0);
#1454=EDGE_CURVE('',#1408,#1448,#1453,.T.);
#1455=ORIENTED_EDGE('',*,*,#1454,.T.);
#1456=CARTESIAN_POINT('',(-28.566279641697903,-1.13886852239632,5.89515831155687));
#1457=VERTEX_POINT('',#1456);
#1458=CARTESIAN_POINT('',(-26.310833270966096,-7.90420349875217,5.892065417037101));
#1459=CARTESIAN_POINT('',(-27.437681680271602,-4.524159949300652,5.89380157807179));
#1460=CARTESIAN_POINT('',(-28.566279641697907,-1.13886852239631,5.89515831155687));
#1468=(BOUNDED_CURVE()B_SPLINE_CURVE(2,(#1458,#1459,#1460),.UNSPECIFIED.,.F.,.U.)B_SPLINE_CURVE_WITH_KNOTS((3,3),(0.455790670401961,1.16831627393087),.UNSPECIFIED.)CURVE()GEOMETRIC_REPRESENTATION_ITEM()RATIONAL_B_SPLINE_CURVE((0.999771589605596,0.999763242626763,0.999850033229557))REPRESENTATION_ITEM(''));
#1469=EDGE_CURVE('',#1448,#1457,#1468,.T.);
#1470=ORIENTED_EDGE('',*,*,#1469,.T.);
#1471=CARTESIAN_POINT('',(-28.484512885236096,-0.947066218756304,3.91218375355636));
#1472=DIRECTION('',(0.320457694645756,-0.944037926402156,-0.078097755772136));
#1473=DIRECTION('',(-0.041008326039709,-0.096194244986529,0.99451746310806));
#1474=AXIS2_PLACEMENT_3D('',#1471,#1472,#1473);
#1475=CIRCLE('',#1474,1.99390622242384);
#1476=EDGE_CURVE('',#1417,#1457,#1475,.T.);
#1477=ORIENTED_EDGE('',*,*,#1476,.F.);
#1478=ORIENTED_EDGE('',*,*,#1429,.F.);
#1479=EDGE_LOOP('',(#1455,#1470,#1477,#1478));
#1480=FACE_OUTER_BOUND('',#1479,.T.);
#1481=ADVANCED_FACE('',(#1480),#1446,.F.);
#1482=CARTESIAN_POINT('',(-26.689811894185304,-7.31852958264002,3.9));
#1483=DIRECTION('',(0.311091140771091,-0.950380082984561,-5.551115E-017));
#1484=DIRECTION('',(-0.950380082984561,-0.311091140771091,3.081488E-033));
#1485=AXIS2_PLACEMENT_3D('',#1482,#1483,#1484);
#1486=CYLINDRICAL_SURFACE('',#1485,2.0);
#1487=CARTESIAN_POINT('',(-26.684701768660801,-7.90420349875217,5.8921219907463));
#1488=VERTEX_POINT('',#1487);
#1489=CARTESIAN_POINT('',(-26.498101261833806,-7.90420349875217,3.9));
#1490=DIRECTION('',(0.0,-1.0,0.0));
#1491=DIRECTION('',(-1.0,0.0,0.0));
#1492=AXIS2_PLACEMENT_3D('',#1489,#1490,#1491);
#1493=ELLIPSE('',#1492,2.10442120558675,2.0);
#1494=EDGE_CURVE('',#1448,#1488,#1493,.T.);
#1495=ORIENTED_EDGE('',*,*,#1494,.T.);
#1496=CARTESIAN_POINT('',(-28.830637812660001,-1.22540178045715,5.89515831155634));
#1497=VERTEX_POINT('',#1496);
#1498=CARTESIAN_POINT('',(-26.684701768660805,-7.90420349875217,5.8921219907463));
#1499=CARTESIAN_POINT('',(-27.756852723162204,-4.567345600670929,5.893823724540671));
#1500=CARTESIAN_POINT('',(-28.830637812660001,-1.22540178045715,5.89515831155634));
#1508=(BOUNDED_CURVE()B_SPLINE_CURVE(2,(#1498,#1499,#1500),.UNSPECIFIED.,.F.,.U.)B_SPLINE_CURVE_WITH_KNOTS((3,3),(0.455242396811018,1.15613835876972),.UNSPECIFIED.)CURVE()GEOMETRIC_REPRESENTATION_ITEM()RATIONAL_B_SPLINE_CURVE((0.999771576424379,0.999764891117936,0.999850263088388))REPRESENTATION_ITEM(''));
#1509=EDGE_CURVE('',#1488,#1497,#1508,.T.);
#1510=ORIENTED_EDGE('',*,*,#1509,.T.);
#1511=CARTESIAN_POINT('',(-28.746783723834902,-1.03450280735548,3.912183753556211));
#1512=DIRECTION('',(0.31014097694009,-0.947477342719058,-0.078097755772355));
#1513=DIRECTION('',(-0.042055181874695,-0.095741199337643,0.994517463108052));
#1514=AXIS2_PLACEMENT_3D('',#1511,#1512,#1513);
#1515=CIRCLE('',#1514,1.99390622242402);
#1516=EDGE_CURVE('',#1457,#1497,#1515,.T.);
#1517=ORIENTED_EDGE('',*,*,#1516,.F.);
#1518=ORIENTED_EDGE('',*,*,#1469,.F.);
#1519=EDGE_LOOP('',(#1495,#1510,#1517,#1518));
#1520=FACE_OUTER_BOUND('',#1519,.T.);
#1521=ADVANCED_FACE('',(#1520),#1486,.F.);
#1522=CARTESIAN_POINT('',(-27.0216900138442,-7.425163863642821,3.9));
#1523=DIRECTION('',(0.300705799504273,-0.953716950748227,-5.551115E-017));
#1524=DIRECTION('',(-0.953716950748227,-0.300705799504273,6.162976E-033));
#1525=AXIS2_PLACEMENT_3D('',#1522,#1523,#1524);
#1526=CYLINDRICAL_SURFACE('',#1525,2.0);
#1527=CARTESIAN_POINT('',(-27.055958573230001,-7.90420349875217,5.89217610230203));
#1528=VERTEX_POINT('',#1527);
#1529=CARTESIAN_POINT('',(-26.870649397069201,-7.90420349875217,3.9));
#1530=DIRECTION('',(0.0,-1.0,0.0));
#1531=DIRECTION('',(-1.0,0.0,0.0));
#1532=AXIS2_PLACEMENT_3D('',#1529,#1530,#1531);
#1533=ELLIPSE('',#1532,2.09705825028162,2.0);
#1534=EDGE_CURVE('',#1488,#1528,#1533,.T.);
#1535=ORIENTED_EDGE('',*,*,#1534,.T.);
#1536=CARTESIAN_POINT('',(-29.0959241683308,-1.30904624710625,5.895158311557191));
#1537=VERTEX_POINT('',#1536);
#1538=CARTESIAN_POINT('',(-27.055958573230004,-7.90420349875217,5.89217610230202));
#1539=CARTESIAN_POINT('',(-28.075178505439897,-4.609091197309969,5.893844981489121));
#1540=CARTESIAN_POINT('',(-29.0959241683308,-1.30904624710625,5.895158311557191));
#1548=(BOUNDED_CURVE()B_SPLINE_CURVE(2,(#1538,#1539,#1540),.UNSPECIFIED.,.F.,.U.)B_SPLINE_CURVE_WITH_KNOTS((3,3),(0.454645376493125,1.14437879559935),.UNSPECIFIED.)CURVE()GEOMETRIC_REPRESENTATION_ITEM()RATIONAL_B_SPLINE_CURVE((0.999771641351798,0.999766503105324,0.999850513233143))REPRESENTATION_ITEM(''));
#1549=EDGE_CURVE('',#1528,#1537,#1548,.T.);
#1550=ORIENTED_EDGE('',*,*,#1549,.T.);
#1551=CARTESIAN_POINT('',(-29.009992724938307,-1.11907331961232,3.912183753556529));
#1552=DIRECTION('',(0.299787355559676,-0.950804018707282,-0.078097755771979));
#1553=DIRECTION('',(-0.043097033564625,-0.095276761443174,0.994517463108029));
#1554=AXIS2_PLACEMENT_3D('',#1551,#1552,#1553);
#1555=CIRCLE('',#1554,1.99390622242364);
#1556=EDGE_CURVE('',#1497,#1537,#1555,.T.);
#1557=ORIENTED_EDGE('',*,*,#1556,.F.);
#1558=ORIENTED_EDGE('',*,*,#1509,.F.);
#1559=EDGE_LOOP('',(#1535,#1550,#1557,#1558));
#1560=FACE_OUTER_BOUND('',#1559,.T.);
#1561=ADVANCED_FACE('',(#1560),#1526,.F.);
#1562=CARTESIAN_POINT('',(-27.354711564908101,-7.528171643544961,3.9));
#1563=DIRECTION('',(0.290284677254462,-0.956940335732209,-5.551115E-017));
#1564=DIRECTION('',(-0.956940335732209,-0.290284677254462,-6.162976E-033));
#1565=AXIS2_PLACEMENT_3D('',#1562,#1563,#1564);
#1566=CYLINDRICAL_SURFACE('',#1565,2.0);
#1567=CARTESIAN_POINT('',(-27.424718405163702,-7.90420349875217,5.892227811110299));
#1568=VERTEX_POINT('',#1567);
#1569=CARTESIAN_POINT('',(-27.240643548700305,-7.90420349875217,3.9));
#1570=DIRECTION('',(0.0,-1.0,0.0));
#1571=DIRECTION('',(-1.0,0.0,0.0));
#1572=AXIS2_PLACEMENT_3D('',#1569,#1570,#1571);
#1573=ELLIPSE('',#1572,2.08999445975876,2.0);
#1574=EDGE_CURVE('',#1528,#1568,#1573,.T.);
#1575=ORIENTED_EDGE('',*,*,#1574,.T.);
#1576=CARTESIAN_POINT('',(-29.362107142282508,-1.38979196948722,5.895158311557021));
#1577=VERTEX_POINT('',#1576);
#1578=CARTESIAN_POINT('',(-27.424718405163702,-7.904203498752169,5.89222781111031));
#1579=CARTESIAN_POINT('',(-28.392700839218705,-4.649391592540829,5.89386536315061));
#1580=CARTESIAN_POINT('',(-29.362107142282508,-1.38979196948722,5.895158311557021));
#1588=(BOUNDED_CURVE()B_SPLINE_CURVE(2,(#1578,#1579,#1580),.UNSPECIFIED.,.F.,.U.)B_SPLINE_CURVE_WITH_KNOTS((3,3),(0.453999889516649,1.13303038735411),.UNSPECIFIED.)CURVE()GEOMETRIC_REPRESENTATION_ITEM()RATIONAL_B_SPLINE_CURVE((0.999771778321824,0.999768079384306,0.999850783538741))REPRESENTATION_ITEM(''));
#1589=EDGE_CURVE('',#1568,#1577,#1588,.T.);
#1590=ORIENTED_EDGE('',*,*,#1589,.T.);
#1591=CARTESIAN_POINT('',(-29.274108569307501,-1.20076769248024,3.91218375355598));
#1592=DIRECTION('',(0.289398062481907,-0.954017558525601,-0.078097755771656));
#1593=DIRECTION('',(-0.044133757137243,-0.094800986566539,0.994517463108095));
#1594=AXIS2_PLACEMENT_3D('',#1591,#1592,#1593);
#1595=CIRCLE('',#1594,1.99390622242414);
#1596=EDGE_CURVE('',#1537,#1577,#1595,.T.);
#1597=ORIENTED_EDGE('',*,*,#1596,.F.);
#1598=ORIENTED_EDGE('',*,*,#1549,.F.);
#1599=EDGE_LOOP('',(#1575,#1590,#1597,#1598));
#1600=FACE_OUTER_BOUND('',#1599,.T.);
#1601=ADVANCED_FACE('',(#1600),#1566,.F.);
#1602=CARTESIAN_POINT('',(-27.688836921142602,-7.627540665450691,3.9));
#1603=DIRECTION('',(0.279829014030992,-0.960049854385929,-5.551115E-017));
#1604=DIRECTION('',(-0.960049854385929,-0.279829014030992,-9.244464E-033));
#1605=AXIS2_PLACEMENT_3D('',#1602,#1603,#1604);
#1606=CYLINDRICAL_SURFACE('',#1605,2.0);
#1607=CARTESIAN_POINT('',(-27.791093266057302,-7.90420349875217,5.89227717338714));
#1608=VERTEX_POINT('',#1607);
#1609=CARTESIAN_POINT('',(-27.608197059047804,-7.90420349875217,3.9));
#1610=DIRECTION('',(0.0,-1.0,0.0));
#1611=DIRECTION('',(-1.0,0.0,0.0));
#1612=AXIS2_PLACEMENT_3D('',#1609,#1610,#1611);
#1613=ELLIPSE('',#1612,2.08322514800989,2.0);
#1614=EDGE_CURVE('',#1568,#1608,#1613,.T.);
#1615=ORIENTED_EDGE('',*,*,#1614,.T.);
#1616=CARTESIAN_POINT('',(-29.629155061406106,-1.46762933966753,5.895158311556921));
#1617=VERTEX_POINT('',#1616);
#1618=CARTESIAN_POINT('',(-27.791093266057295,-7.90420349875217,5.89227717338713));
#1619=CARTESIAN_POINT('',(-28.709460114318798,-4.688241805277693,5.893884883073771));
#1620=CARTESIAN_POINT('',(-29.629155061406102,-1.46762933966753,5.895158311556919));
#1628=(BOUNDED_CURVE()B_SPLINE_CURVE(2,(#1618,#1619,#1620),.UNSPECIFIED.,.F.,.U.)B_SPLINE_CURVE_WITH_KNOTS((3,3),(0.453306244784933,1.1220863340332),.UNSPECIFIED.)CURVE()GEOMETRIC_REPRESENTATION_ITEM()RATIONAL_B_SPLINE_CURVE((0.999771981559103,0.999769620630386,0.999851073826469))REPRESENTATION_ITEM(''));
#1629=EDGE_CURVE('',#1608,#1617,#1628,.T.);
#1630=ORIENTED_EDGE('',*,*,#1629,.T.);
#1631=CARTESIAN_POINT('',(-29.539099829798605,-1.27957620514572,3.91218375355582));
#1632=DIRECTION('',(0.278974333928779,-0.957117579794901,-0.078097755771503));
#1633=DIRECTION('',(-0.045165229234276,-0.094313931320779,0.994517463108132));
#1634=AXIS2_PLACEMENT_3D('',#1631,#1632,#1633);
#1635=CIRCLE('',#1634,1.99390622242429);
#1636=EDGE_CURVE('',#1577,#1617,#1635,.T.);
#1637=ORIENTED_EDGE('',*,*,#1636,.F.);
#1638=ORIENTED_EDGE('',*,*,#1589,.F.);
#1639=EDGE_LOOP('',(#1615,#1630,#1637,#1638));
#1640=FACE_OUTER_BOUND('',#1639,.T.);
#1641=ADVANCED_FACE('',(#1640),#1606,.F.);
#1642=CARTESIAN_POINT('',(-28.024026324971704,-7.723259105440141,3.9));
#1643=DIRECTION('',(0.269340053953226,-0.963045136707763,-5.551115E-017));
#1644=DIRECTION('',(-0.963045136707763,-0.269340053953226,0.0));
#1645=AXIS2_PLACEMENT_3D('',#1642,#1643,#1644);
#1646=CYLINDRICAL_SURFACE('',#1645,2.0);
#1647=CARTESIAN_POINT('',(-28.155192585183105,-7.90420349875217,5.892324242295869));
#1648=VERTEX_POINT('',#1647);
#1649=CARTESIAN_POINT('',(-27.973420625612899,-7.90420349875217,3.9));
#1650=DIRECTION('',(0.0,-1.0,0.0));
#1651=DIRECTION('',(-1.0,0.0,0.0));
#1652=AXIS2_PLACEMENT_3D('',#1649,#1650,#1651);
#1653=ELLIPSE('',#1652,2.07674585932404,2.0);
#1654=EDGE_CURVE('',#1608,#1648,#1653,.T.);
#1655=ORIENTED_EDGE('',*,*,#1654,.T.);
#1656=CARTESIAN_POINT('',(-29.897036149670306,-1.54254909577866,5.8951583115561));
#1657=VERTEX_POINT('',#1656);
#1658=CARTESIAN_POINT('',(-28.155192585183105,-7.904203498752171,5.892324242295869));
#1659=CARTESIAN_POINT('',(-29.025495366570901,-4.725637045360291,5.89390355412882));
#1660=CARTESIAN_POINT('',(-29.897036149670306,-1.54254909577866,5.895158311556099));
#1668=(BOUNDED_CURVE()B_SPLINE_CURVE(2,(#1658,#1659,#1660),.UNSPECIFIED.,.F.,.U.)B_SPLINE_CURVE_WITH_KNOTS((3,3),(0.45256477112018,1.11154020711273),.UNSPECIFIED.)CURVE()GEOMETRIC_REPRESENTATION_ITEM()RATIONAL_B_SPLINE_CURVE((0.999772245643363,0.999771127488632,0.999851383921323))REPRESENTATION_ITEM(''));
#1669=EDGE_CURVE('',#1648,#1657,#1668,.T.);
#1670=ORIENTED_EDGE('',*,*,#1669,.T.);
#1671=CARTESIAN_POINT('',(-29.804934975101403,-1.35548948018407,3.91218375355564));
#1672=DIRECTION('',(0.268517410219742,-0.960103713643663,-0.078097755771407));
#1673=DIRECTION('',(-0.046191327121163,-0.093815653660554,0.994517463108129));
#1674=AXIS2_PLACEMENT_3D('',#1671,#1672,#1673);
#1675=CIRCLE('',#1674,1.99390622242445);
#1676=EDGE_CURVE('',#1617,#1657,#1675,.T.);
#1677=ORIENTED_EDGE('',*,*,#1676,.F.);
#1678=ORIENTED_EDGE('',*,*,#1629,.F.);
#1679=EDGE_LOOP('',(#1655,#1670,#1677,#1678));
#1680=FACE_OUTER_BOUND('',#1679,.T.);
#1681=ADVANCED_FACE('',(#1680),#1646,.F.);
#1682=CARTESIAN_POINT('',(-28.360239892208408,-7.815315573976161,3.9));
#1683=DIRECTION('',(0.258819045102521,-0.965925826289068,-5.551115E-017));
#1684=DIRECTION('',(-0.965925826289068,-0.258819045102521,3.081488E-033));
#1685=AXIS2_PLACEMENT_3D('',#1682,#1683,#1684);
#1686=CYLINDRICAL_SURFACE('',#1685,2.0);
#1687=CARTESIAN_POINT('',(-28.517123359954304,-7.90420349875217,5.892369068073039));
#1688=VERTEX_POINT('',#1687);
#1689=CARTESIAN_POINT('',(-28.3364224445478,-7.90420349875217,3.9));
#1690=DIRECTION('',(0.0,-1.0,0.0));
#1691=DIRECTION('',(-1.0,0.0,0.0));
#1692=AXIS2_PLACEMENT_3D('',#1689,#1690,#1691);
#1693=ELLIPSE('',#1692,2.07055236082017,2.0);
#1694=EDGE_CURVE('',#1648,#1688,#1693,.T.);
#1695=ORIENTED_EDGE('',*,*,#1694,.T.);
#1696=CARTESIAN_POINT('',(-30.1657185319044,-1.61454232311875,5.89515831155695));
#1697=VERTEX_POINT('',#1696);
#1698=CARTESIAN_POINT('',(-28.517123359954311,-7.904203498752171,5.892369068073039));
#1699=CARTESIAN_POINT('',(-29.340844356655698,-4.761572693653781,5.89392138854337));
#1700=CARTESIAN_POINT('',(-30.1657185319044,-1.61454232311875,5.89515831155695));
#1708=(BOUNDED_CURVE()B_SPLINE_CURVE(2,(#1698,#1699,#1700),.UNSPECIFIED.,.F.,.U.)B_SPLINE_CURVE_WITH_KNOTS((3,3),(0.45177582449336,1.10138594931386),.UNSPECIFIED.)CURVE()GEOMETRIC_REPRESENTATION_ITEM()RATIONAL_B_SPLINE_CURVE((0.999772565444911,0.999772600526641,0.999851713619921))REPRESENTATION_ITEM(''));
#1709=EDGE_CURVE('',#1688,#1697,#1708,.T.);
#1710=ORIENTED_EDGE('',*,*,#1709,.T.);
#1711=CARTESIAN_POINT('',(-30.071582373491701,-1.42849848467568,3.912183753555512));
#1712=DIRECTION('',(0.258028535624119,-0.962975604751871,-0.078097755770835));
#1713=DIRECTION('',(-0.047211928702559,-0.093306212875365,0.994517463108136));
#1714=AXIS2_PLACEMENT_3D('',#1711,#1712,#1713);
#1715=CIRCLE('',#1714,1.99390622242449);
#1716=EDGE_CURVE('',#1657,#1697,#1715,.T.);
#1717=ORIENTED_EDGE('',*,*,#1716,.F.);
#1718=ORIENTED_EDGE('',*,*,#1669,.F.);
#1719=EDGE_LOOP('',(#1695,#1710,#1717,#1718));
#1720=FACE_OUTER_BOUND('',#1719,.T.);
#1721=ADVANCED_FACE('',(#1720),#1686,.F.);
#1722=CARTESIAN_POINT('',(-28.697437616800396,-7.90369911725962,3.9));
#1723=DIRECTION('',(0.248267239373716,-0.968691580356593,-5.551115E-017));
#1724=DIRECTION('',(-0.968691580356593,-0.248267239373716,1.540744E-033));
#1725=AXIS2_PLACEMENT_3D('',#1722,#1723,#1724);
#1726=CYLINDRICAL_SURFACE('',#1725,2.0);
#1727=CARTESIAN_POINT('',(-28.876990290656703,-7.90420349875217,5.892411698146681));
#1728=VERTEX_POINT('',#1727);
#1729=CARTESIAN_POINT('',(-28.697308348204196,-7.90420349875217,3.9));
#1730=DIRECTION('',(0.0,-1.0,0.0));
#1731=DIRECTION('',(-1.0,0.0,0.0));
#1732=AXIS2_PLACEMENT_3D('',#1729,#1730,#1731);
#1733=ELLIPSE('',#1732,2.064640635426771,2.0);
#1734=EDGE_CURVE('',#1688,#1728,#1733,.T.);
#1735=ORIENTED_EDGE('',*,*,#1734,.T.);
#1736=CARTESIAN_POINT('',(-30.435170237589499,-1.68360045521311,5.89515831155638));
#1737=VERTEX_POINT('',#1736);
#1738=CARTESIAN_POINT('',(-28.876990290656707,-7.90420349875218,5.892411698146681));
#1739=CARTESIAN_POINT('',(-29.655543631543303,-4.796044334330871,5.893938397899431));
#1740=CARTESIAN_POINT('',(-30.435170237589499,-1.68360045521311,5.89515831155638));
#1748=(BOUNDED_CURVE()B_SPLINE_CURVE(2,(#1738,#1739,#1740),.UNSPECIFIED.,.F.,.U.)B_SPLINE_CURVE_WITH_KNOTS((3,3),(0.450939775632941,1.09161784503108),.UNSPECIFIED.)CURVE()GEOMETRIC_REPRESENTATION_ITEM()RATIONAL_B_SPLINE_CURVE((0.999772936166701,0.999774040297415,0.999852062732071))REPRESENTATION_ITEM(''));
#1749=EDGE_CURVE('',#1728,#1737,#1748,.T.);
#1750=ORIENTED_EDGE('',*,*,#1749,.T.);
#1751=CARTESIAN_POINT('',(-30.339010296597099,-1.49859453127432,3.91218375355618));
#1752=DIRECTION('',(0.247508958213122,-0.965732911392989,-0.078097755772349));
#1753=DIRECTION('',(-0.048226912535262,-0.092785669585741,0.994517463108035));
#1754=AXIS2_PLACEMENT_3D('',#1751,#1752,#1753);
#1755=CIRCLE('',#1754,1.99390622242405);
#1756=EDGE_CURVE('',#1697,#1737,#1755,.T.);
#1757=ORIENTED_EDGE('',*,*,#1756,.F.);
#1758=ORIENTED_EDGE('',*,*,#1709,.F.);
#1759=EDGE_LOOP('',(#1735,#1750,#1757,#1758));
#1760=FACE_OUTER_BOUND('',#1759,.T.);
#1761=ADVANCED_FACE('',(#1760),#1726,.F.);
#1762=CARTESIAN_POINT('',(-29.035579375590501,-7.98839921853269,3.9));
#1763=DIRECTION('',(0.237685892326173,-0.971342069813262,-5.551115E-017));
#1764=DIRECTION('',(-0.971342069813262,-0.237685892326173,9.244464E-033));
#1765=AXIS2_PLACEMENT_3D('',#1762,#1763,#1764);
#1766=CYLINDRICAL_SURFACE('',#1765,2.0);
#1767=CARTESIAN_POINT('',(-29.234895909840695,-7.90420349875217,5.8924521772463));
#1768=VERTEX_POINT('',#1767);
#1769=CARTESIAN_POINT('',(-29.056181937147301,-7.90420349875217,3.9));
#1770=DIRECTION('',(0.0,-1.0,0.0));
#1771=DIRECTION('',(-1.0,0.0,0.0));
#1772=AXIS2_PLACEMENT_3D('',#1769,#1770,#1771);
#1773=ELLIPSE('',#1772,2.05900687528596,2.0);
#1774=EDGE_CURVE('',#1728,#1768,#1773,.T.);
#1775=ORIENTED_EDGE('',*,*,#1774,.T.);
#1776=CARTESIAN_POINT('',(-30.705359204669001,-1.74971527483514,5.895158311556831));
#1777=VERTEX_POINT('',#1776);
#1778=CARTESIAN_POINT('',(-29.234895909840599,-7.904203498752171,5.8924521772463));
#1779=CARTESIAN_POINT('',(-29.969628603036597,-4.829047713561962,5.893954593182501));
#1780=CARTESIAN_POINT('',(-30.705359204669112,-1.749715274835141,5.895158311556831));
#1788=(BOUNDED_CURVE()B_SPLINE_CURVE(2,(#1778,#1779,#1780),.UNSPECIFIED.,.F.,.U.)B_SPLINE_CURVE_WITH_KNOTS((3,3),(0.450057025745392,1.08223053450585),.UNSPECIFIED.)CURVE()GEOMETRIC_REPRESENTATION_ITEM()RATIONAL_B_SPLINE_CURVE((0.999773353285383,0.999775447293891,0.999852431048686))REPRESENTATION_ITEM(''));
#1789=EDGE_CURVE('',#1768,#1777,#1788,.T.);
#1790=ORIENTED_EDGE('',*,*,#1789,.T.);
#1791=CARTESIAN_POINT('',(-30.607186923167198,-1.56576927925771,3.91218375355658));
#1792=DIRECTION('',(0.236959929711243,-0.968375305475374,-0.078097755772615));
#1793=DIRECTION('',(-0.049236157848222,-0.092254085728179,0.994517463108015));
#1794=AXIS2_PLACEMENT_3D('',#1791,#1792,#1793);
#1795=CIRCLE('',#1794,1.9939062224237);
#1796=EDGE_CURVE('',#1737,#1777,#1795,.T.);
#1797=ORIENTED_EDGE('',*,*,#1796,.F.);
#1798=ORIENTED_EDGE('',*,*,#1749,.F.);
#1799=EDGE_LOOP('',(#1775,#1790,#1797,#1798));
#1800=FACE_OUTER_BOUND('',#1799,.T.);
#1801=ADVANCED_FACE('',(#1800),#1766,.F.);
#1802=CARTESIAN_POINT('',(-29.3746249330909,-8.069405799330369,3.9));
#1803=DIRECTION('',(0.227076263034373,-0.973876979277334,-5.551115E-017));
#1804=DIRECTION('',(-0.973876979277334,-0.227076263034373,1.540744E-033));
#1805=AXIS2_PLACEMENT_3D('',#1802,#1803,#1804);
#1806=CYLINDRICAL_SURFACE('',#1805,2.0);
#1807=CARTESIAN_POINT('',(-29.590940706708903,-7.90420349875217,5.89249054750597));
#1808=VERTEX_POINT('',#1807);
#1809=CARTESIAN_POINT('',(-29.413144707003095,-7.90420349875217,3.9));
#1810=DIRECTION('',(0.0,-1.0,0.0));
#1811=DIRECTION('',(-1.0,0.0,0.0));
#1812=AXIS2_PLACEMENT_3D('',#1809,#1810,#1811);
#1813=ELLIPSE('',#1812,2.05364747556114,2.0);
#1814=EDGE_CURVE('',#1768,#1808,#1813,.T.);
#1815=ORIENTED_EDGE('',*,*,#1814,.T.);
#1816=CARTESIAN_POINT('',(-30.976253283356701,-1.81287891498215,5.895158311556441));
#1817=VERTEX_POINT('',#1816);
#1818=CARTESIAN_POINT('',(-29.590940706708903,-7.904203498752169,5.892490547505968));
#1819=CARTESIAN_POINT('',(-30.283133603059298,-4.860578776558998,5.89396998477278));
#1820=CARTESIAN_POINT('',(-30.976253283356701,-1.81287891498215,5.89515831155644));
#1828=(BOUNDED_CURVE()B_SPLINE_CURVE(2,(#1818,#1819,#1820),.UNSPECIFIED.,.F.,.U.)B_SPLINE_CURVE_WITH_KNOTS((3,3),(0.449127991976428,1.07321898219311),.UNSPECIFIED.)CURVE()GEOMETRIC_REPRESENTATION_ITEM()RATIONAL_B_SPLINE_CURVE((0.999773812545996,0.999776821962161,0.999852818351421))REPRESENTATION_ITEM(''));
#1829=EDGE_CURVE('',#1808,#1817,#1828,.T.);
#1830=ORIENTED_EDGE('',*,*,#1829,.T.);
#1831=CARTESIAN_POINT('',(-30.876080342865801,-1.63001473550172,3.91218375355646));
#1832=DIRECTION('',(0.226382705347467,-0.970902472580497,-0.078097755772107));
#1833=DIRECTION('',(-0.050239544550486,-0.091711524556131,0.994517463108089));
#1834=AXIS2_PLACEMENT_3D('',#1831,#1832,#1833);
#1835=CIRCLE('',#1834,1.993906222423731);
#1836=EDGE_CURVE('',#1777,#1817,#1835,.T.);
#1837=ORIENTED_EDGE('',*,*,#1836,.F.);
#1838=ORIENTED_EDGE('',*,*,#1789,.F.);
#1839=EDGE_LOOP('',(#1815,#1830,#1837,#1838));
#1840=FACE_OUTER_BOUND('',#1839,.T.);
#1841=ADVANCED_FACE('',(#1840),#1806,.F.);
#1842=CARTESIAN_POINT('',(-29.714533946271004,-8.14670922067962,3.9));
#1843=DIRECTION('',(0.216439613938103,-0.976296007119933,-5.551115E-017));
#1844=DIRECTION('',(-0.976296007119933,-0.216439613938103,9.244464E-033));
#1845=AXIS2_PLACEMENT_3D('',#1842,#1843,#1844);
#1846=CYLINDRICAL_SURFACE('',#1845,2.0);
#1847=CARTESIAN_POINT('',(-29.945223246860099,-7.90420349875217,5.8925268485602));
#1848=VERTEX_POINT('',#1847);
#1849=CARTESIAN_POINT('',(-29.768296170482703,-7.90420349875217,3.9));
#1850=DIRECTION('',(0.0,-1.0,0.0));
#1851=DIRECTION('',(-1.0,0.0,0.0));
#1852=AXIS2_PLACEMENT_3D('',#1849,#1850,#1851);
#1853=ELLIPSE('',#1852,2.04855902862902,2.0);
#1854=EDGE_CURVE('',#1808,#1848,#1853,.T.);
#1855=ORIENTED_EDGE('',*,*,#1854,.T.);
#1856=CARTESIAN_POINT('',(-31.247820239968398,-1.87308385981317,5.89515831155687));
#1857=VERTEX_POINT('',#1856);
#1858=CARTESIAN_POINT('',(-29.945223246860099,-7.904203498752171,5.892526848560201));
#1859=CARTESIAN_POINT('',(-30.596091953344398,-4.890633638836011,5.893984582483009));
#1860=CARTESIAN_POINT('',(-31.247820239968398,-1.87308385981317,5.89515831155687));
#1868=(BOUNDED_CURVE()B_SPLINE_CURVE(2,(#1858,#1859,#1860),.UNSPECIFIED.,.F.,.U.)B_SPLINE_CURVE_WITH_KNOTS((3,3),(0.448153118728105,1.06457848542219),.UNSPECIFIED.)CURVE()GEOMETRIC_REPRESENTATION_ITEM()RATIONAL_B_SPLINE_CURVE((0.999774309909145,0.999778164661833,0.999853224384447))REPRESENTATION_ITEM(''));
#1869=EDGE_CURVE('',#1848,#1857,#1868,.T.);
#1870=ORIENTED_EDGE('',*,*,#1869,.T.);
#1871=CARTESIAN_POINT('',(-31.145658560065396,-1.69132325543719,3.912183753556001));
#1872=DIRECTION('',(0.215778543705593,-0.973314112000676,-0.078097755772042));
#1873=DIRECTION('',(-0.051236953249915,-0.091158050630383,0.994517463108082));
#1874=AXIS2_PLACEMENT_3D('',#1871,#1872,#1873);
#1875=CIRCLE('',#1874,1.99390622242418);
#1876=EDGE_CURVE('',#1817,#1857,#1875,.T.);
#1877=ORIENTED_EDGE('',*,*,#1876,.F.);
#1878=ORIENTED_EDGE('',*,*,#1829,.F.);
#1879=EDGE_LOOP('',(#1855,#1870,#1877,#1878));
#1880=FACE_OUTER_BOUND('',#1879,.T.);
#1881=ADVANCED_FACE('',(#1880),#1846,.F.);
#1882=CARTESIAN_POINT('',(-30.055265969357201,-8.22030028424637,3.9));
#1883=DIRECTION('',(0.205777210692235,-0.978598865500938,-5.551115E-017));
#1884=DIRECTION('',(-0.978598865500938,-0.205777210692235,3.081488E-033));
#1885=AXIS2_PLACEMENT_3D('',#1882,#1883,#1884);
#1886=CYLINDRICAL_SURFACE('',#1885,2.0);
#1887=CARTESIAN_POINT('',(-30.2978402876793,-7.90420349875217,5.892561117633299));
#1888=VERTEX_POINT('',#1887);
#1889=CARTESIAN_POINT('',(-30.121733974911802,-7.90420349875217,3.9));
#1890=DIRECTION('',(0.0,-1.0,0.0));
#1891=DIRECTION('',(-1.0,0.0,0.0));
#1892=AXIS2_PLACEMENT_3D('',#1889,#1890,#1891);
#1893=ELLIPSE('',#1892,2.04373831863806,2.0);
#1894=EDGE_CURVE('',#1848,#1888,#1893,.T.);
#1895=ORIENTED_EDGE('',*,*,#1894,.T.);
#1896=CARTESIAN_POINT('',(-31.520027760751002,-1.93032294554154,5.89515831155617));
#1897=VERTEX_POINT('',#1896);
#1898=CARTESIAN_POINT('',(-30.2978402876793,-7.904203498752179,5.892561117633299));
#1899=CARTESIAN_POINT('',(-30.908536019731002,-4.919208612114231,5.893998395555331));
#1900=CARTESIAN_POINT('',(-31.520027760751002,-1.93032294554154,5.89515831155617));
#1908=(BOUNDED_CURVE()B_SPLINE_CURVE(2,(#1898,#1899,#1900),.UNSPECIFIED.,.F.,.U.)B_SPLINE_CURVE_WITH_KNOTS((3,3),(0.447132866918014,1.0563046497939),.UNSPECIFIED.)CURVE()GEOMETRIC_REPRESENTATION_ITEM()RATIONAL_B_SPLINE_CURVE((0.999774841639261,0.999779475768371,0.999853648922607))REPRESENTATION_ITEM(''));
#1909=EDGE_CURVE('',#1888,#1897,#1908,.T.);
#1910=ORIENTED_EDGE('',*,*,#1909,.T.);
#1911=CARTESIAN_POINT('',(-31.415889497653904,-1.74968754396348,3.91218375355615));
#1912=DIRECTION('',(0.205148706574877,-0.975609936774926,-0.078097755772371));
#1913=DIRECTION('',(-0.052228265264433,-0.090593729808645,0.994517463108027));
#1914=AXIS2_PLACEMENT_3D('',#1911,#1912,#1913);
#1915=CIRCLE('',#1914,1.99390622242409);
#1916=EDGE_CURVE('',#1857,#1897,#1915,.T.);
#1917=ORIENTED_EDGE('',*,*,#1916,.F.);
#1918=ORIENTED_EDGE('',*,*,#1869,.F.);
#1919=EDGE_LOOP('',(#1895,#1910,#1917,#1918));
#1920=FACE_OUTER_BOUND('',#1919,.T.);
#1921=ADVANCED_FACE('',(#1920),#1886,.F.);
#1922=CARTESIAN_POINT('',(-30.396780458646404,-8.290170233429981,3.9));
#1923=DIRECTION('',(0.195090322016128,-0.980785280403231,-5.551115E-017));
#1924=DIRECTION('',(-0.980785280403231,-0.195090322016128,5.700753E-032));
#1925=AXIS2_PLACEMENT_3D('',#1922,#1923,#1924);
#1926=CYLINDRICAL_SURFACE('',#1925,2.0);
#1927=CARTESIAN_POINT('',(-30.648886889695397,-7.90420349875217,5.892593389623291));
#1928=VERTEX_POINT('',#1927);
#1929=CARTESIAN_POINT('',(-30.473554015570897,-7.90420349875217,3.9));
#1930=DIRECTION('',(0.0,-1.0,0.0));
#1931=DIRECTION('',(-1.0,0.0,0.0));
#1932=AXIS2_PLACEMENT_3D('',#1929,#1930,#1931);
#1933=ELLIPSE('',#1932,2.03918231641664,2.0);
#1934=EDGE_CURVE('',#1888,#1928,#1933,.T.);
#1935=ORIENTED_EDGE('',*,*,#1934,.T.);
#1936=CARTESIAN_POINT('',(-31.792843455729901,-1.98458936128811,5.895158311556811));
#1937=VERTEX_POINT('',#1936);
#1938=CARTESIAN_POINT('',(-30.648886889695405,-7.90420349875218,5.892593389623302));
#1939=CARTESIAN_POINT('',(-31.220497276325105,-4.946300177698351,5.89401143269637));
#1940=CARTESIAN_POINT('',(-31.792843455729901,-1.98458936128811,5.895158311556811));
#1948=(BOUNDED_CURVE()B_SPLINE_CURVE(2,(#1938,#1939,#1940),.UNSPECIFIED.,.F.,.U.)B_SPLINE_CURVE_WITH_KNOTS((3,3),(0.446067724966738,1.04839339843179),.UNSPECIFIED.)CURVE()GEOMETRIC_REPRESENTATION_ITEM()RATIONAL_B_SPLINE_CURVE((0.999775404191549,0.999780755571996,0.999854091702921))REPRESENTATION_ITEM(''));
#1949=EDGE_CURVE('',#1928,#1937,#1948,.T.);
#1950=ORIENTED_EDGE('',*,*,#1949,.T.);
#1951=CARTESIAN_POINT('',(-31.686741000851896,-1.80510065631602,3.91218375355641));
#1952=DIRECTION('',(0.194494458799651,-0.97778967372314,-0.078097755772025));
#1953=DIRECTION('',(-0.053213362636979,-0.090018629238194,0.994517463108085));
#1954=AXIS2_PLACEMENT_3D('',#1951,#1952,#1953);
#1955=CIRCLE('',#1954,1.99390622242378);
#1956=EDGE_CURVE('',#1897,#1937,#1955,.T.);
#1957=ORIENTED_EDGE('',*,*,#1956,.F.);
#1958=ORIENTED_EDGE('',*,*,#1909,.F.);
#1959=EDGE_LOOP('',(#1935,#1950,#1957,#1958));
#1960=FACE_OUTER_BOUND('',#1959,.T.);
#1961=ADVANCED_FACE('',(#1960),#1926,.F.);
#1962=CARTESIAN_POINT('',(-30.739036777329396,-8.356310754405209,3.9));
#1963=DIRECTION('',(0.184380219542663,-0.982854991665301,-5.551115E-017));
#1964=DIRECTION('',(-0.982854991665301,-0.184380219542663,4.622232E-033));
#1965=AXIS2_PLACEMENT_3D('',#1962,#1963,#1964);
#1966=CYLINDRICAL_SURFACE('',#1965,2.0);
#1967=CARTESIAN_POINT('',(-30.998456524190594,-7.90420349875217,5.892623697177309));
#1968=VERTEX_POINT('',#1967);
#1969=CARTESIAN_POINT('',(-30.823850545139599,-7.90420349875217,3.9));
#1970=DIRECTION('',(0.0,-1.0,0.0));
#1971=DIRECTION('',(-1.0,0.0,0.0));
#1972=AXIS2_PLACEMENT_3D('',#1969,#1970,#1971);
#1973=ELLIPSE('',#1972,2.03488817471568,2.0);
#1974=EDGE_CURVE('',#1928,#1968,#1973,.T.);
#1975=ORIENTED_EDGE('',*,*,#1974,.T.);
#1976=CARTESIAN_POINT('',(-32.066234862568294,-2.03587664989265,5.895158311556649));
#1977=VERTEX_POINT('',#1976);
#1978=CARTESIAN_POINT('',(-30.998456524190598,-7.904203498752171,5.892623697177309));
#1979=CARTESIAN_POINT('',(-31.532006356051507,-4.971905014151792,5.894023702069061));
#1980=CARTESIAN_POINT('',(-32.066234862568294,-2.03587664989265,5.89515831155664));
#1988=(BOUNDED_CURVE()B_SPLINE_CURVE(2,(#1978,#1979,#1980),.UNSPECIFIED.,.F.,.U.)B_SPLINE_CURVE_WITH_KNOTS((3,3),(0.444958196864668,1.04084094654235),.UNSPECIFIED.)CURVE()GEOMETRIC_REPRESENTATION_ITEM()RATIONAL_B_SPLINE_CURVE((0.999775994227862,0.999782004307212,0.999854552444725))REPRESENTATION_ITEM(''));
#1989=EDGE_CURVE('',#1968,#1977,#1988,.T.);
#1990=ORIENTED_EDGE('',*,*,#1989,.T.);
#1991=CARTESIAN_POINT('',(-31.958180841039699,-1.85755599888471,3.91218375355639));
#1992=DIRECTION('',(0.183817068128807,-0.979853063478275,-0.07809775577294));
#1993=DIRECTION('',(-0.054192128151963,-0.089432817352445,0.994517463107997));
#1994=AXIS2_PLACEMENT_3D('',#1991,#1992,#1993);
#1995=CIRCLE('',#1994,1.99390622242393);
#1996=EDGE_CURVE('',#1937,#1977,#1995,.T.);
#1997=ORIENTED_EDGE('',*,*,#1996,.F.);
#1998=ORIENTED_EDGE('',*,*,#1949,.F.);
#1999=EDGE_LOOP('',(#1975,#1990,#1997,#1998));
#2000=FACE_OUTER_BOUND('',#1999,.T.);
#2001=ADVANCED_FACE('',(#2000),#1966,.F.);
#2002=CARTESIAN_POINT('',(-31.081994200327099,-8.418713977111501,3.9));
#2003=DIRECTION('',(0.17364817766693,-0.984807753012208,-5.551115E-017));
#2004=DIRECTION('',(-0.984807753012208,-0.17364817766693,1.540744E-033));
#2005=AXIS2_PLACEMENT_3D('',#2002,#2003,#2004);
#2006=CYLINDRICAL_SURFACE('',#2005,2.0);
#2007=CARTESIAN_POINT('',(-31.346641177301301,-7.90420349875217,5.89265207076512));
#2008=VERTEX_POINT('',#2007);
#2009=CARTESIAN_POINT('',(-31.172716279519101,-7.90420349875217,3.9));
#2010=DIRECTION('',(0.0,-1.0,0.0));
#2011=DIRECTION('',(-1.0,0.0,0.0));
#2012=AXIS2_PLACEMENT_3D('',#2009,#2010,#2011);
#2013=ELLIPSE('',#2012,2.03085322377149,2.0);
#2014=EDGE_CURVE('',#1968,#2008,#2013,.T.);
#2015=ORIENTED_EDGE('',*,*,#2014,.T.);
#2016=CARTESIAN_POINT('',(-32.340169450422202,-2.084178708680541,5.89515831155718));
#2017=VERTEX_POINT('',#2016);
#2018=CARTESIAN_POINT('',(-31.346641177301294,-7.904203498752169,5.892652070765109));
#2019=CARTESIAN_POINT('',(-31.843093110107901,-4.996019973248192,5.894035211325031));
#2020=CARTESIAN_POINT('',(-32.340169450422202,-2.084178708680541,5.895158311557179));
#2028=(BOUNDED_CURVE()B_SPLINE_CURVE(2,(#2018,#2019,#2020),.UNSPECIFIED.,.F.,.U.)B_SPLINE_CURVE_WITH_KNOTS((3,3),(0.443804812366425,1.03364381056353),.UNSPECIFIED.)CURVE()GEOMETRIC_REPRESENTATION_ITEM()RATIONAL_B_SPLINE_CURVE((0.999776608645108,0.999783222189225,0.999855030872308))REPRESENTATION_ITEM(''));
#2029=EDGE_CURVE('',#2008,#2017,#2028,.T.);
#2030=ORIENTED_EDGE('',*,*,#2029,.T.);
#2031=CARTESIAN_POINT('',(-32.230176719589601,-1.90704733001544,3.91218375355626));
#2032=DIRECTION('',(0.173117805065125,-0.981799860517858,-0.078097755771527));
#2033=DIRECTION('',(-0.055164445346322,-0.088836363853544,0.994517463108071));
#2034=AXIS2_PLACEMENT_3D('',#2031,#2032,#2033);
#2035=CIRCLE('',#2034,1.99390622242384);
#2036=EDGE_CURVE('',#1977,#2017,#2035,.T.);
#2037=ORIENTED_EDGE('',*,*,#2036,.F.);
#2038=ORIENTED_EDGE('',*,*,#1989,.F.);
#2039=EDGE_LOOP('',(#2015,#2030,#2037,#2038));
#2040=FACE_OUTER_BOUND('',#2039,.T.);
#2041=ADVANCED_FACE('',(#2040),#2006,.F.);
#2042=CARTESIAN_POINT('',(-31.425611919135797,-8.477372476189411,3.9));
#2043=DIRECTION('',(0.162895473394589,-0.986643332084879,-5.551115E-017));
#2044=DIRECTION('',(-0.986643332084879,-0.162895473394589,-1.540744E-033));
#2045=AXIS2_PLACEMENT_3D('',#2042,#2043,#2044);
#2046=CYLINDRICAL_SURFACE('',#2045,2.0);
#2047=CARTESIAN_POINT('',(-31.6935314508979,-7.90420349875217,5.89267853874451));
#2048=VERTEX_POINT('',#2047);
#2049=CARTESIAN_POINT('',(-31.520242500297702,-7.90420349875217,3.9));
#2050=DIRECTION('',(0.0,-1.0,0.0));
#2051=DIRECTION('',(-1.0,0.0,0.0));
#2052=AXIS2_PLACEMENT_3D('',#2049,#2050,#2051);
#2053=ELLIPSE('',#2052,2.02707496717562,2.0);
#2054=EDGE_CURVE('',#2008,#2048,#2053,.T.);
#2055=ORIENTED_EDGE('',*,*,#2054,.T.);
#2056=CARTESIAN_POINT('',(-32.614614623812102,-2.12948979018933,5.895158311556109));
#2057=VERTEX_POINT('',#2056);
#2058=CARTESIAN_POINT('',(-31.693531450897897,-7.904203498752169,5.89267853874451));
#2059=CARTESIAN_POINT('',(-32.153786656621705,-5.018642103116722,5.89404596759859));
#2060=CARTESIAN_POINT('',(-32.614614623812102,-2.12948979018933,5.895158311556122));
#2068=(BOUNDED_CURVE()B_SPLINE_CURVE(2,(#2058,#2059,#2060),.UNSPECIFIED.,.F.,.U.)B_SPLINE_CURVE_WITH_KNOTS((3,3),(0.442608116585556,1.02679878602794),.UNSPECIFIED.)CURVE()GEOMETRIC_REPRESENTATION_ITEM()RATIONAL_B_SPLINE_CURVE((0.999777244584234,0.999784409433643,0.999855526729023))REPRESENTATION_ITEM(''));
#2069=EDGE_CURVE('',#2048,#2057,#2068,.T.);
#2070=ORIENTED_EDGE('',*,*,#2069,.T.);
#2071=CARTESIAN_POINT('',(-32.502696271713205,-1.9535687607278,3.91218375355583));
#2072=DIRECTION('',(0.162397942713806,-0.983629833192247,-0.078097755771308));
#2073=DIRECTION('',(-0.056130198522021,-0.088229339716714,0.99451746310813));
#2074=AXIS2_PLACEMENT_3D('',#2071,#2072,#2073);
#2075=CIRCLE('',#2074,1.99390622242424);
#2076=EDGE_CURVE('',#2017,#2057,#2075,.T.);
#2077=ORIENTED_EDGE('',*,*,#2076,.F.);
#2078=ORIENTED_EDGE('',*,*,#2029,.F.);
#2079=EDGE_LOOP('',(#2055,#2070,#2077,#2078));
#2080=FACE_OUTER_BOUND('',#2079,.T.);
#2081=ADVANCED_FACE('',(#2080),#2046,.F.);
#2082=CARTESIAN_POINT('',(-31.769849046683099,-8.53227927186412,3.9));
#2083=DIRECTION('',(0.152123386189917,-0.988361510467761,-5.551115E-017));
#2084=DIRECTION('',(-0.988361510467761,-0.152123386189917,-1.540744E-033));
#2085=AXIS2_PLACEMENT_3D('',#2082,#2083,#2084);
#2086=CYLINDRICAL_SURFACE('',#2085,2.0);
#2087=CARTESIAN_POINT('',(-32.039216660491704,-7.90420349875217,5.89270312742268));
#2088=VERTEX_POINT('',#2087);
#2089=CARTESIAN_POINT('',(-31.866519154106104,-7.90420349875217,3.9));
#2090=DIRECTION('',(0.0,-1.0,0.0));
#2091=DIRECTION('',(-1.0,0.0,0.0));
#2092=AXIS2_PLACEMENT_3D('',#2089,#2090,#2091);
#2093=ELLIPSE('',#2092,2.02355107803972,2.0);
#2094=EDGE_CURVE('',#2048,#2088,#2093,.T.);
#2095=ORIENTED_EDGE('',*,*,#2094,.T.);
#2096=CARTESIAN_POINT('',(-32.889537726511996,-2.17180450285429,5.89515831155714));
#2097=VERTEX_POINT('',#2096);
#2098=CARTESIAN_POINT('',(-32.039216660491704,-7.90420349875217,5.89270312742268));
#2099=CARTESIAN_POINT('',(-32.464115437549196,-5.039768616100401,5.894055977541798));
#2100=CARTESIAN_POINT('',(-32.889537726511996,-2.17180450285429,5.895158311557138));
#2108=(BOUNDED_CURVE()B_SPLINE_CURVE(2,(#2098,#2099,#2100),.UNSPECIFIED.,.F.,.U.)B_SPLINE_CURVE_WITH_KNOTS((3,3),(0.441368684309482,1.02030296391993),.UNSPECIFIED.)CURVE()GEOMETRIC_REPRESENTATION_ITEM()RATIONAL_B_SPLINE_CURVE((0.99977789927115,0.99978556610887,0.999856039676445))REPRESENTATION_ITEM(''));
#2109=EDGE_CURVE('',#2088,#2097,#2108,.T.);
#2110=ORIENTED_EDGE('',*,*,#2109,.T.);
#2111=CARTESIAN_POINT('',(-32.775707070308698,-1.99711475544001,3.91218375355571));
#2112=DIRECTION('',(0.151658756631376,-0.985342763753107,-0.078097755770659));
#2113=DIRECTION('',(-0.057089272766753,-0.087611817170558,0.994517463108133));
#2114=AXIS2_PLACEMENT_3D('',#2111,#2112,#2113);
#2115=CIRCLE('',#2114,1.99390622242425);
#2116=EDGE_CURVE('',#2057,#2097,#2115,.T.);
#2117=ORIENTED_EDGE('',*,*,#2116,.F.);
#2118=ORIENTED_EDGE('',*,*,#2069,.F.);
#2119=EDGE_LOOP('',(#2095,#2110,#2117,#2118));
#2120=FACE_OUTER_BOUND('',#2119,.T.);
#2121=ADVANCED_FACE('',(#2120),#2086,.F.);
#2122=CARTESIAN_POINT('',(-32.114664622193501,-8.583427830776071,3.9));
#2123=DIRECTION('',(0.141333197823568,-0.989962083714808,-5.551115E-017));
#2124=DIRECTION('',(-0.989962083714808,-0.141333197823568,4.622232E-033));
#2125=AXIS2_PLACEMENT_3D('',#2122,#2123,#2124);
#2126=CYLINDRICAL_SURFACE('',#2125,2.0);
#2127=CARTESIAN_POINT('',(-32.383784930342102,-7.90420349875217,5.89272586111267));
#2128=VERTEX_POINT('',#2127);
#2129=CARTESIAN_POINT('',(-32.211634949101708,-7.90420349875217,3.9));
#2130=DIRECTION('',(0.0,-1.0,0.0));
#2131=DIRECTION('',(-1.0,0.0,0.0));
#2132=AXIS2_PLACEMENT_3D('',#2129,#2130,#2131);
#2133=ELLIPSE('',#2132,2.02027939544417,2.0);
#2134=EDGE_CURVE('',#2088,#2128,#2133,.T.);
#2135=ORIENTED_EDGE('',*,*,#2134,.T.);
#2136=CARTESIAN_POINT('',(-33.164906045415904,-2.21111781164682,5.895158311557042));
#2137=VERTEX_POINT('',#2136);
#2138=CARTESIAN_POINT('',(-32.383784930342102,-7.904203498752171,5.892725861112671));
#2139=CARTESIAN_POINT('',(-32.774107261622902,-5.059396932023372,5.894065247302822));
#2140=CARTESIAN_POINT('',(-33.164906045415904,-2.211117811646831,5.895158311557043));
#2148=(BOUNDED_CURVE()B_SPLINE_CURVE(2,(#2138,#2139,#2140),.UNSPECIFIED.,.F.,.U.)B_SPLINE_CURVE_WITH_KNOTS((3,3),(0.440087100093141,1.0141536948656),.UNSPECIFIED.)CURVE()GEOMETRIC_REPRESENTATION_ITEM()RATIONAL_B_SPLINE_CURVE((0.999778570206545,0.999786692331565,0.999856569426981))REPRESENTATION_ITEM(''));
#2149=EDGE_CURVE('',#2128,#2137,#2148,.T.);
#2150=ORIENTED_EDGE('',*,*,#2149,.T.);
#2151=CARTESIAN_POINT('',(-33.049176629821602,-2.03768013261022,3.91218375355568));
#2152=DIRECTION('',(0.140901524673512,-0.986938448378685,-0.078097755771558));
#2153=DIRECTION('',(-0.058041553957093,-0.086983869695593,0.994517463108128));
#2154=AXIS2_PLACEMENT_3D('',#2151,#2152,#2153);
#2155=CIRCLE('',#2154,1.99390622242443);
#2156=EDGE_CURVE('',#2097,#2137,#2155,.T.);
#2157=ORIENTED_EDGE('',*,*,#2156,.F.);
#2158=ORIENTED_EDGE('',*,*,#2109,.F.);
#2159=EDGE_LOOP('',(#2135,#2150,#2157,#2158));
#2160=FACE_OUTER_BOUND('',#2159,.T.);
#2161=ADVANCED_FACE('',(#2160),#2126,.F.);
#2162=CARTESIAN_POINT('',(-32.460017616061705,-8.63081206675821,3.9));
#2163=DIRECTION('',(0.130526192220052,-0.99144486137381,-5.551115E-017));
#2164=DIRECTION('',(-0.99144486137381,-0.130526192220052,-1.540744E-033));
#2165=AXIS2_PLACEMENT_3D('',#2162,#2163,#2164);
#2166=CYLINDRICAL_SURFACE('',#2165,2.0);
#2167=CARTESIAN_POINT('',(-32.727323286085301,-7.90420349875217,5.8927467621848));
#2168=VERTEX_POINT('',#2167);
#2169=CARTESIAN_POINT('',(-32.555677448808105,-7.90420349875217,3.9));
#2170=DIRECTION('',(0.0,-1.0,0.0));
#2171=DIRECTION('',(-1.0,0.0,0.0));
#2172=AXIS2_PLACEMENT_3D('',#2169,#2170,#2171);
#2173=ELLIPSE('',#2172,2.017257921160311,2.0);
#2174=EDGE_CURVE('',#2128,#2168,#2173,.T.);
#2175=ORIENTED_EDGE('',*,*,#2174,.T.);
#2176=CARTESIAN_POINT('',(-33.440686814453301,-2.24742503867717,5.895158311556731));
#2177=VERTEX_POINT('',#2176);
#2178=CARTESIAN_POINT('',(-32.727323286085294,-7.904203498752169,5.8927467621848));
#2179=CARTESIAN_POINT('',(-33.0837893591643,-5.07752464042345,5.894073782562989));
#2180=CARTESIAN_POINT('',(-33.440686814453301,-2.24742503867717,5.895158311556731));
#2188=(BOUNDED_CURVE()B_SPLINE_CURVE(2,(#2178,#2179,#2180),.UNSPECIFIED.,.F.,.U.)B_SPLINE_CURVE_WITH_KNOTS((3,3),(0.438763975306322,1.00834861062724),.UNSPECIFIED.)CURVE()GEOMETRIC_REPRESENTATION_ITEM()RATIONAL_B_SPLINE_CURVE((0.999779255077004,0.999787788184812,0.999857115687055))REPRESENTATION_ITEM(''));
#2189=EDGE_CURVE('',#2168,#2177,#2188,.T.);
#2190=ORIENTED_EDGE('',*,*,#2189,.T.);
#2191=CARTESIAN_POINT('',(-33.323072410108601,-2.07526006536965,3.91218375355624));
#2192=DIRECTION('',(0.130127526843285,-0.988416697198676,-0.078097755771286));
#2193=DIRECTION('',(-0.058986928784329,-0.086345572009017,0.994517463108129));
#2194=AXIS2_PLACEMENT_3D('',#2191,#2192,#2193);
#2195=CIRCLE('',#2194,1.99390622242383);
#2196=EDGE_CURVE('',#2137,#2177,#2195,.T.);
#2197=ORIENTED_EDGE('',*,*,#2196,.F.);
#2198=ORIENTED_EDGE('',*,*,#2149,.F.);
#2199=EDGE_LOOP('',(#2175,#2190,#2197,#2198));
#2200=FACE_OUTER_BOUND('',#2199,.T.);
#2201=ADVANCED_FACE('',(#2200),#2166,.F.);
#2202=CARTESIAN_POINT('',(-32.805866934735107,-8.67442634156034,3.9));
#2203=DIRECTION('',(0.119703655304963,-0.992809667009055,-5.551115E-017));
#2204=DIRECTION('',(-0.992809667009055,-0.119703655304963,3.851860E-033));
#2205=AXIS2_PLACEMENT_3D('',#2202,#2203,#2204);
#2206=CYLINDRICAL_SURFACE('',#2205,2.0);
#2207=CARTESIAN_POINT('',(-33.069917744987606,-7.90420349875217,5.892765851114751));
#2208=VERTEX_POINT('',#2207);
#2209=CARTESIAN_POINT('',(-32.898733163527197,-7.90420349875217,3.9));
#2210=DIRECTION('',(0.0,-1.0,0.0));
#2211=DIRECTION('',(-1.0,0.0,0.0));
#2212=AXIS2_PLACEMENT_3D('',#2209,#2210,#2211);
#2213=ELLIPSE('',#2212,2.01448481663682,2.0);
#2214=EDGE_CURVE('',#2168,#2208,#2213,.T.);
#2215=ORIENTED_EDGE('',*,*,#2214,.T.);
#2216=CARTESIAN_POINT('',(-33.716847218468004,-2.28072186374803,5.89515831155642));
#2217=VERTEX_POINT('',#2216);
#2218=CARTESIAN_POINT('',(-33.069917744987606,-7.904203498752169,5.892765851114751));
#2219=CARTESIAN_POINT('',(-33.393188426652102,-5.094149519150348,5.894081588532499));
#2220=CARTESIAN_POINT('',(-33.716847218468004,-2.28072186374803,5.895158311556409));
#2228=(BOUNDED_CURVE()B_SPLINE_CURVE(2,(#2218,#2219,#2220),.UNSPECIFIED.,.F.,.U.)B_SPLINE_CURVE_WITH_KNOTS((3,3),(0.437399939385655,1.00288560618588),.UNSPECIFIED.)CURVE()GEOMETRIC_REPRESENTATION_ITEM()RATIONAL_B_SPLINE_CURVE((0.999779951657058,0.999788853632275,0.999857678099865))REPRESENTATION_ITEM(''));
#2229=EDGE_CURVE('',#2208,#2217,#2228,.T.);
#2230=ORIENTED_EDGE('',*,*,#2229,.T.);
#2231=CARTESIAN_POINT('',(-33.597361820311406,-2.10985008207658,3.91218375355651));
#2232=DIRECTION('',(0.119338045138659,-0.989777334316041,-0.078097755772594));
#2233=DIRECTION('',(-0.059925284756583,-0.085697000064394,0.994517463108017));
#2234=AXIS2_PLACEMENT_3D('',#2231,#2232,#2233);
#2235=CIRCLE('',#2234,1.99390622242376);
#2236=EDGE_CURVE('',#2177,#2217,#2235,.T.);
#2237=ORIENTED_EDGE('',*,*,#2236,.F.);
#2238=ORIENTED_EDGE('',*,*,#2189,.F.);
#2239=EDGE_LOOP('',(#2215,#2230,#2237,#2238));
#2240=FACE_OUTER_BOUND('',#2239,.T.);
#2241=ADVANCED_FACE('',(#2240),#2206,.F.);
#2242=CARTESIAN_POINT('',(-33.152171425603299,-8.714265465519912,3.9));
#2243=DIRECTION('',(0.108866874851965,-0.99405633822232,-5.551115E-017));
#2244=DIRECTION('',(-0.99405633822232,-0.108866874851965,3.081488E-033));
#2245=AXIS2_PLACEMENT_3D('',#2242,#2243,#2244);
#2246=CYLINDRICAL_SURFACE('',#2245,2.0);
#2247=CARTESIAN_POINT('',(-33.411653404113103,-7.90420349875217,5.89278314652635));
#2248=VERTEX_POINT('',#2247);
#2249=CARTESIAN_POINT('',(-33.2408876395315,-7.90420349875217,3.9));
#2250=DIRECTION('',(0.0,-1.0,0.0));
#2251=DIRECTION('',(-1.0,0.0,0.0));
#2252=AXIS2_PLACEMENT_3D('',#2249,#2250,#2251);
#2253=ELLIPSE('',#2252,2.0119584002418,2.0);
#2254=EDGE_CURVE('',#2208,#2248,#2253,.T.);
#2255=ORIENTED_EDGE('',*,*,#2254,.T.);
#2256=CARTESIAN_POINT('',(-33.993354397132109,-2.31100432487004,5.895158311557011));
#2257=VERTEX_POINT('',#2256);
#2258=CARTESIAN_POINT('',(-33.411653404113103,-7.90420349875217,5.89278314652635));
#2259=CARTESIAN_POINT('',(-33.702330673985507,-5.109269528845722,5.894088669962171));
#2260=CARTESIAN_POINT('',(-33.993354397132109,-2.31100432487004,5.895158311557011));
#2268=(BOUNDED_CURVE()B_SPLINE_CURVE(2,(#2258,#2259,#2260),.UNSPECIFIED.,.F.,.U.)B_SPLINE_CURVE_WITH_KNOTS((3,3),(0.435995642170408,0.997762839470602),.UNSPECIFIED.)CURVE()GEOMETRIC_REPRESENTATION_ITEM()RATIONAL_B_SPLINE_CURVE((0.99978065794149,0.999789888651402,0.999858256334436))REPRESENTATION_ITEM(''));
#2269=EDGE_CURVE('',#2248,#2257,#2268,.T.);
#2270=ORIENTED_EDGE('',*,*,#2269,.T.);
#2271=CARTESIAN_POINT('',(-33.872012222732401,-2.14144606687164,3.912183753556071));
#2272=DIRECTION('',(0.108534363400116,-0.99102019782883,-0.078097755772099));
#2273=DIRECTION('',(-0.060856510218482,-0.085038231031873,0.994517463108113));
#2274=AXIS2_PLACEMENT_3D('',#2271,#2272,#2273);
#2275=CIRCLE('',#2274,1.99390622242412);
#2276=EDGE_CURVE('',#2217,#2257,#2275,.T.);
#2277=ORIENTED_EDGE('',*,*,#2276,.F.);
#2278=ORIENTED_EDGE('',*,*,#2229,.F.);
#2279=EDGE_LOOP('',(#2255,#2270,#2277,#2278));
#2280=FACE_OUTER_BOUND('',#2279,.T.);
#2281=ADVANCED_FACE('',(#2280),#2246,.F.);
#2282=CARTESIAN_POINT('',(-33.498889881895003,-8.75032469817956,3.9));
#2283=DIRECTION('',(0.098017140329561,-0.995184726672197,-5.551115E-017));
#2284=DIRECTION('',(-0.995184726672197,-0.098017140329561,4.622232E-033));
#2285=AXIS2_PLACEMENT_3D('',#2282,#2283,#2284);
#2286=CYLINDRICAL_SURFACE('',#2285,2.0);
#2287=CARTESIAN_POINT('',(-33.752614526567797,-7.90420349875217,5.892798665228941));
#2288=VERTEX_POINT('',#2287);
#2289=CARTESIAN_POINT('',(-33.582225546236899,-7.90420349875217,3.9));
#2290=DIRECTION('',(0.0,-1.0,0.0));
#2291=DIRECTION('',(-1.0,0.0,0.0));
#2292=AXIS2_PLACEMENT_3D('',#2289,#2290,#2291);
#2293=ELLIPSE('',#2292,2.00967714475262,2.0);
#2294=EDGE_CURVE('',#2248,#2288,#2293,.T.);
#2295=ORIENTED_EDGE('',*,*,#2294,.T.);
#2296=CARTESIAN_POINT('',(-34.270175448861799,-2.33826881873371,5.895158311556081));
#2297=VERTEX_POINT('',#2296);
#2298=CARTESIAN_POINT('',(-33.752614526567797,-7.904203498752169,5.89279866522894));
#2299=CARTESIAN_POINT('',(-34.0112418689802,-5.12288282262042,5.894095031142049));
#2300=CARTESIAN_POINT('',(-34.270175448861799,-2.33826881873371,5.895158311556081));
#2308=(BOUNDED_CURVE()B_SPLINE_CURVE(2,(#2298,#2299,#2300),.UNSPECIFIED.,.F.,.U.)B_SPLINE_CURVE_WITH_KNOTS((3,3),(0.434551748980649,0.99297872013877),.UNSPECIFIED.)CURVE()GEOMETRIC_REPRESENTATION_ITEM()RATIONAL_B_SPLINE_CURVE((0.99978137210055,0.999790893196374,0.999858850061069))REPRESENTATION_ITEM(''));
#2309=EDGE_CURVE('',#2288,#2297,#2308,.T.);
#2310=ORIENTED_EDGE('',*,*,#2309,.T.);
#2311=CARTESIAN_POINT('',(-34.146990936720599,-2.17004426014599,3.912183753556091));
#2312=DIRECTION('',(0.097717767157674,-0.992145139848615,-0.078097755771151));
#2313=DIRECTION('',(-0.061780494366229,-0.084369343300013,0.994517463108109));
#2314=AXIS2_PLACEMENT_3D('',#2311,#2312,#2313);
#2315=CIRCLE('',#2314,1.99390622242396);
#2316=EDGE_CURVE('',#2257,#2297,#2315,.T.);
#2317=ORIENTED_EDGE('',*,*,#2316,.F.);
#2318=ORIENTED_EDGE('',*,*,#2269,.F.);
#2319=EDGE_LOOP('',(#2295,#2310,#2317,#2318));
#2320=FACE_OUTER_BOUND('',#2319,.T.);
#2321=ADVANCED_FACE('',(#2320),#2286,.F.);
#2322=CARTESIAN_POINT('',(-33.845981047581304,-8.782599748851229,3.9));
#2323=DIRECTION('',(0.087155742747658,-0.996194698091746,-5.551115E-017));
#2324=DIRECTION('',(-0.996194698091746,-0.087155742747658,4.622232E-033));
#2325=AXIS2_PLACEMENT_3D('',#2322,#2323,#2324);
#2326=CYLINDRICAL_SURFACE('',#2325,2.0);
#2327=CARTESIAN_POINT('',(-34.092884625978499,-7.90420349875217,5.892812422256241));
#2328=VERTEX_POINT('',#2327);
#2329=CARTESIAN_POINT('',(-33.922830761548695,-7.90420349875217,3.9));
#2330=DIRECTION('',(0.0,-1.0,0.0));
#2331=DIRECTION('',(-1.0,0.0,0.0));
#2332=AXIS2_PLACEMENT_3D('',#2329,#2330,#2331);
#2333=ELLIPSE('',#2332,2.0076396750867,2.0);
#2334=EDGE_CURVE('',#2288,#2328,#2333,.T.);
#2335=ORIENTED_EDGE('',*,*,#2334,.T.);
#2336=CARTESIAN_POINT('',(-34.547277434713791,-2.362512101136271,5.89515831155727));
#2337=VERTEX_POINT('',#2336);
#2338=CARTESIAN_POINT('',(-34.092884625978499,-7.90420349875217,5.892812422256241));
#2339=CARTESIAN_POINT('',(-34.319947384151497,-5.1349877244349,5.894100675927469));
#2340=CARTESIAN_POINT('',(-34.547277434713791,-2.36251210113628,5.89515831155727));
#2348=(BOUNDED_CURVE()B_SPLINE_CURVE(2,(#2338,#2339,#2340),.UNSPECIFIED.,.F.,.U.)B_SPLINE_CURVE_WITH_KNOTS((3,3),(0.433068950783466,0.988531922110702),.UNSPECIFIED.)CURVE()GEOMETRIC_REPRESENTATION_ITEM()RATIONAL_B_SPLINE_CURVE((0.999782092429214,0.999791867152895,0.999859458919539))REPRESENTATION_ITEM(''));
#2349=EDGE_CURVE('',#2328,#2337,#2348,.T.);
#2350=ORIENTED_EDGE('',*,*,#2349,.T.);
#2351=CARTESIAN_POINT('',(-34.422265242559398,-2.19564125899724,3.912183753555949));
#2352=DIRECTION('',(0.086889543478165,-0.993152026518408,-0.078097755771437));
#2353=DIRECTION('',(-0.062697127251239,-0.083690416461089,0.99451746310812));
#2354=AXIS2_PLACEMENT_3D('',#2351,#2352,#2353);
#2355=CIRCLE('',#2354,1.99390622242414);
#2356=EDGE_CURVE('',#2297,#2337,#2355,.T.);
#2357=ORIENTED_EDGE('',*,*,#2356,.F.);
#2358=ORIENTED_EDGE('',*,*,#2309,.F.);
#2359=EDGE_LOOP('',(#2335,#2350,#2357,#2358));
#2360=FACE_OUTER_BOUND('',#2359,.T.);
#2361=ADVANCED_FACE('',(#2360),#2326,.F.);
#2362=CARTESIAN_POINT('',(-34.193403622284507,-8.811086777126631,3.9));
#2363=DIRECTION('',(0.076283974503952,-0.997086132304467,-5.551115E-017));
#2364=DIRECTION('',(-0.997086132304467,-0.076283974503952,1.540744E-033));
#2365=AXIS2_PLACEMENT_3D('',#2362,#2363,#2364);
#2366=CYLINDRICAL_SURFACE('',#2365,2.0);
#2367=CARTESIAN_POINT('',(-34.4325465494734,-7.90420349875217,5.892824430892231));
#2368=VERTEX_POINT('',#2367);
#2369=CARTESIAN_POINT('',(-34.262786455566598,-7.90420349875217,3.9));
#2370=DIRECTION('',(0.0,-1.0,0.0));
#2371=DIRECTION('',(-1.0,0.0,0.0));
#2372=AXIS2_PLACEMENT_3D('',#2369,#2370,#2371);
#2373=ELLIPSE('',#2372,2.00584476626668,2.0);
#2374=EDGE_CURVE('',#2328,#2368,#2373,.T.);
#2375=ORIENTED_EDGE('',*,*,#2374,.T.);
#2376=CARTESIAN_POINT('',(-34.8246273823273,-2.38373128736999,5.8951583115567));
#2377=VERTEX_POINT('',#2376);
#2378=CARTESIAN_POINT('',(-34.4325465494734,-7.90420349875217,5.892824430892231));
#2379=CARTESIAN_POINT('',(-34.628472237496304,-5.145582761408099,5.894105607716091));
#2380=CARTESIAN_POINT('',(-34.8246273823273,-2.38373128736999,5.895158311556701));
#2388=(BOUNDED_CURVE()B_SPLINE_CURVE(2,(#2378,#2379,#2380),.UNSPECIFIED.,.F.,.U.)B_SPLINE_CURVE_WITH_KNOTS((3,3),(0.431547948263772,0.984421356082297),.UNSPECIFIED.)CURVE()GEOMETRIC_REPRESENTATION_ITEM()RATIONAL_B_SPLINE_CURVE((0.999782817410242,0.999792810405388,0.999860082565921))REPRESENTATION_ITEM(''));
#2389=EDGE_CURVE('',#2368,#2377,#2388,.T.);
#2390=ORIENTED_EDGE('',*,*,#2389,.T.);
#2391=CARTESIAN_POINT('',(-34.697802385358699,-2.21823401764214,3.912183753556011));
#2392=DIRECTION('',(0.07605098081188,-0.994040738028912,-0.078097755771133));
#2393=DIRECTION('',(-0.063606299806038,-0.08300153129902,0.994517463108116));
#2394=AXIS2_PLACEMENT_3D('',#2391,#2392,#2393);
#2395=CIRCLE('',#2394,1.99390622242404);
#2396=EDGE_CURVE('',#2337,#2377,#2395,.T.);
#2397=ORIENTED_EDGE('',*,*,#2396,.F.);
#2398=ORIENTED_EDGE('',*,*,#2349,.F.);
#2399=EDGE_LOOP('',(#2375,#2390,#2397,#2398));
#2400=FACE_OUTER_BOUND('',#2399,.T.);
#2401=ADVANCED_FACE('',(#2400),#2366,.F.);
#2402=CARTESIAN_POINT('',(-34.541116266192404,-8.835782393334281,3.9));
#2403=DIRECTION('',(0.065403129230143,-0.997858923238604,-5.551115E-017));
#2404=DIRECTION('',(-0.997858923238603,-0.065403129230143,1.925930E-032));
#2405=AXIS2_PLACEMENT_3D('',#2402,#2403,#2404);
#2406=CYLINDRICAL_SURFACE('',#2405,2.0);
#2407=CARTESIAN_POINT('',(-34.771682559239409,-7.90420349875217,5.892834702703671));
#2408=VERTEX_POINT('',#2407);
#2409=CARTESIAN_POINT('',(-34.602175172828908,-7.90420349875217,3.9));
#2410=DIRECTION('',(0.0,-1.0,0.0));
#2411=DIRECTION('',(-1.0,0.0,0.0));
#2412=AXIS2_PLACEMENT_3D('',#2409,#2410,#2411);
#2413=ELLIPSE('',#2412,2.0042913416146,2.0);
#2414=EDGE_CURVE('',#2368,#2408,#2413,.T.);
#2415=ORIENTED_EDGE('',*,*,#2414,.T.);
#2416=CARTESIAN_POINT('',(-35.102192289828807,-2.40192385256363,5.89515831155741));
#2417=VERTEX_POINT('',#2416);
#2418=CARTESIAN_POINT('',(-34.771682559239402,-7.904203498752169,5.892834702703671));
#2419=CARTESIAN_POINT('',(-34.936841138699805,-5.154666628723151,5.89410982948371));
#2420=CARTESIAN_POINT('',(-35.102192289828807,-2.40192385256363,5.89515831155741));
#2428=(BOUNDED_CURVE()B_SPLINE_CURVE(2,(#2418,#2419,#2420),.UNSPECIFIED.,.F.,.U.)B_SPLINE_CURVE_WITH_KNOTS((3,3),(0.429989468588885,0.980646193022837),.UNSPECIFIED.)CURVE()GEOMETRIC_REPRESENTATION_ITEM()RATIONAL_B_SPLINE_CURVE((0.999783545628568,0.999793722756448,0.999860720616313))REPRESENTATION_ITEM(''));
#2429=EDGE_CURVE('',#2408,#2417,#2428,.T.);
#2430=ORIENTED_EDGE('',*,*,#2429,.T.);
#2431=CARTESIAN_POINT('',(-34.973569578954205,-2.237819847766,3.91218375355641));
#2432=DIRECTION('',(0.065203368839438,-0.994811168632245,-0.078097755771433));
#2433=DIRECTION('',(-0.064507903846236,-0.082302769785304,0.994517463108131));
#2434=AXIS2_PLACEMENT_3D('',#2431,#2432,#2433);
#2435=CIRCLE('',#2434,1.99390622242368);
#2436=EDGE_CURVE('',#2377,#2417,#2435,.T.);
#2437=ORIENTED_EDGE('',*,*,#2436,.F.);
#2438=ORIENTED_EDGE('',*,*,#2389,.F.);
#2439=EDGE_LOOP('',(#2415,#2430,#2437,#2438));
#2440=FACE_OUTER_BOUND('',#2439,.T.);
#2441=ADVANCED_FACE('',(#2440),#2406,.F.);
#2442=CARTESIAN_POINT('',(-34.8890776049778,-8.85668365894281,3.9));
#2443=DIRECTION('',(0.054514501638006,-0.998512978939763,-5.551115E-017));
#2444=DIRECTION('',(-0.998512978939763,-0.054514501638006,1.925930E-033));
#2445=AXIS2_PLACEMENT_3D('',#2442,#2443,#2444);
#2446=CYLINDRICAL_SURFACE('',#2445,2.0);
#2447=CARTESIAN_POINT('',(-35.110374412919597,-7.90420349875217,5.892843247559471));
#2448=VERTEX_POINT('',#2447);
#2449=CARTESIAN_POINT('',(-34.941078913271312,-7.90420349875217,3.9));
#2450=DIRECTION('',(0.0,-1.0,0.0));
#2451=DIRECTION('',(-1.0,0.0,0.0));
#2452=AXIS2_PLACEMENT_3D('',#2449,#2450,#2451);
#2453=ELLIPSE('',#2452,2.00297847116983,2.0);
#2454=EDGE_CURVE('',#2408,#2448,#2453,.T.);
#2455=ORIENTED_EDGE('',*,*,#2454,.T.);
#2456=CARTESIAN_POINT('',(-35.379939129774002,-2.41708763198412,5.895158311556491));
#2457=VERTEX_POINT('',#2456);
#2458=CARTESIAN_POINT('',(-35.110374412919597,-7.90420349875217,5.892843247559459));
#2459=CARTESIAN_POINT('',(-35.245078529184198,-5.162238221177999,5.89411334376131));
#2460=CARTESIAN_POINT('',(-35.379939129774002,-2.41708763198412,5.895158311556489));
#2468=(BOUNDED_CURVE()B_SPLINE_CURVE(2,(#2458,#2459,#2460),.UNSPECIFIED.,.F.,.U.)B_SPLINE_CURVE_WITH_KNOTS((3,3),(0.42839424971006,0.977205837751467),.UNSPECIFIED.)CURVE()GEOMETRIC_REPRESENTATION_ITEM()RATIONAL_B_SPLINE_CURVE((0.999784275893536,0.999794604049177,0.999861372730943))REPRESENTATION_ITEM(''));
#2469=EDGE_CURVE('',#2448,#2457,#2468,.T.);
#2470=ORIENTED_EDGE('',*,*,#2469,.T.);
#2471=CARTESIAN_POINT('',(-35.249534009807597,-2.254396418852291,3.91218375355624));
#2472=DIRECTION('',(0.054347998318113,-0.995463226654935,-0.078097755771592));
#2473=DIRECTION('',(-0.065401832092153,-0.081594215064962,0.994517463108076));
#2474=AXIS2_PLACEMENT_3D('',#2471,#2472,#2473);
#2475=CIRCLE('',#2474,1.993906222423881);
#2476=EDGE_CURVE('',#2417,#2457,#2475,.T.);
#2477=ORIENTED_EDGE('',*,*,#2476,.F.);
#2478=ORIENTED_EDGE('',*,*,#2429,.F.);
#2479=EDGE_LOOP('',(#2455,#2470,#2477,#2478));
#2480=FACE_OUTER_BOUND('',#2479,.T.);
#2481=ADVANCED_FACE('',(#2480),#2446,.F.);
#2482=CARTESIAN_POINT('',(-35.237246234720999,-8.873788086910651,3.9));
#2483=DIRECTION('',(0.043619387365336,-0.999048221581858,-5.551115E-017));
#2484=DIRECTION('',(-0.999048221581858,-0.043619387365336,2.311116E-033));
#2485=AXIS2_PLACEMENT_3D('',#2482,#2483,#2484);
#2486=CYLINDRICAL_SURFACE('',#2485,2.0);
#2487=CARTESIAN_POINT('',(-35.448703442943099,-7.90420349875217,5.892850073655199));
#2488=VERTEX_POINT('',#2487);
#2489=CARTESIAN_POINT('',(-35.279579212069493,-7.90420349875217,3.9));
#2490=DIRECTION('',(0.0,-1.0,0.0));
#2491=DIRECTION('',(-1.0,0.0,0.0));
#2492=AXIS2_PLACEMENT_3D('',#2489,#2490,#2491);
#2493=ELLIPSE('',#2492,2.00190537032664,2.0);
#2494=EDGE_CURVE('',#2448,#2488,#2493,.T.);
#2495=ORIENTED_EDGE('',*,*,#2494,.T.);
#2496=CARTESIAN_POINT('',(-35.6578348530618,-2.42922082129311,5.895158311557149));
#2497=VERTEX_POINT('',#2496);
#2498=CARTESIAN_POINT('',(-35.448703442943099,-7.90420349875217,5.892850073655199));
#2499=CARTESIAN_POINT('',(-35.553208625972907,-5.16829660428745,5.89411615266415));
#2500=CARTESIAN_POINT('',(-35.657834853061807,-2.42922082129311,5.89515831155715));
#2508=(BOUNDED_CURVE()B_SPLINE_CURVE(2,(#2498,#2499,#2500),.UNSPECIFIED.,.F.,.U.)B_SPLINE_CURVE_WITH_KNOTS((3,3),(0.426763054195291,0.974099948574086),.UNSPECIFIED.)CURVE()GEOMETRIC_REPRESENTATION_ITEM()RATIONAL_B_SPLINE_CURVE((0.999785007042673,0.999795453980856,0.999862038486847))REPRESENTATION_ITEM(''));
#2509=EDGE_CURVE('',#2488,#2497,#2508,.T.);
#2510=ORIENTED_EDGE('',*,*,#2509,.T.);
#2511=CARTESIAN_POINT('',(-35.525662840911295,-2.26796175845342,3.912183753556171));
#2512=DIRECTION('',(0.043486160928544,-0.995996834508533,-0.078097755772351));
#2513=DIRECTION('',(-0.066287978172704,-0.08087595144953,0.994517463108068));
#2514=AXIS2_PLACEMENT_3D('',#2511,#2512,#2513);
#2515=CIRCLE('',#2514,1.99390622242406);
#2516=EDGE_CURVE('',#2457,#2497,#2515,.T.);
#2517=ORIENTED_EDGE('',*,*,#2516,.F.);
#2518=ORIENTED_EDGE('',*,*,#2469,.F.);
#2519=EDGE_LOOP('',(#2495,#2510,#2517,#2518));
#2520=FACE_OUTER_BOUND('',#2519,.T.);
#2521=ADVANCED_FACE('',(#2520),#2486,.F.);
#2522=CARTESIAN_POINT('',(-35.585580726836803,-8.887093641981901,3.9));
#2523=DIRECTION('',(0.032719082821776,-0.999464587476366,-5.551115E-017));
#2524=DIRECTION('',(-0.999464587476366,-0.032719082821776,3.851860E-033));
#2525=AXIS2_PLACEMENT_3D('',#2522,#2523,#2524);
#2526=CYLINDRICAL_SURFACE('',#2525,2.0);
#2527=CARTESIAN_POINT('',(-35.786750635026998,-7.90420349875217,5.892855187525291));
#2528=VERTEX_POINT('',#2527);
#2529=CARTESIAN_POINT('',(-35.617757218534408,-7.90420349875217,3.9));
#2530=DIRECTION('',(0.0,-1.0,0.0));
#2531=DIRECTION('',(-1.0,0.0,0.0));
#2532=AXIS2_PLACEMENT_3D('',#2529,#2530,#2531);
#2533=ELLIPSE('',#2532,2.00107139868754,2.0);
#2534=EDGE_CURVE('',#2488,#2528,#2533,.T.);
#2535=ORIENTED_EDGE('',*,*,#2534,.T.);
#2536=CARTESIAN_POINT('',(-35.935846392884798,-2.43832197676261,5.89515831155647));
#2537=VERTEX_POINT('',#2536);
#2538=CARTESIAN_POINT('',(-35.786750635027111,-7.904203498752171,5.892855187525291));
#2539=CARTESIAN_POINT('',(-35.861255461676009,-5.17284104330273,5.8941182578693));
#2540=CARTESIAN_POINT('',(-35.935846392884798,-2.43832197676261,5.895158311556471));
#2548=(BOUNDED_CURVE()B_SPLINE_CURVE(2,(#2538,#2539,#2540),.UNSPECIFIED.,.F.,.U.)B_SPLINE_CURVE_WITH_KNOTS((3,3),(0.42509665465261,0.971328413290903),.UNSPECIFIED.)CURVE()GEOMETRIC_REPRESENTATION_ITEM()RATIONAL_B_SPLINE_CURVE((0.999785738177364,0.999796272331971,0.999862717533907))REPRESENTATION_ITEM(''));
#2549=EDGE_CURVE('',#2528,#2537,#2548,.T.);
#2550=ORIENTED_EDGE('',*,*,#2549,.T.);
#2551=CARTESIAN_POINT('',(-35.801923215695702,-2.27851425243112,3.9121837535564));
#2552=DIRECTION('',(0.032619149120667,-0.996411928699105,-0.078097755772961));
#2553=DIRECTION('',(-0.067166236647936,-0.080148064404558,0.994517463107992));
#2554=AXIS2_PLACEMENT_3D('',#2551,#2552,#2553);
#2555=CIRCLE('',#2554,1.99390622242392);
#2556=EDGE_CURVE('',#2497,#2537,#2555,.T.);
#2557=ORIENTED_EDGE('',*,*,#2556,.F.);
#2558=ORIENTED_EDGE('',*,*,#2509,.F.);
#2559=EDGE_LOOP('',(#2535,#2550,#2557,#2558));
#2560=FACE_OUTER_BOUND('',#2559,.T.);
#2561=ADVANCED_FACE('',(#2560),#2526,.F.);
#2562=CARTESIAN_POINT('',(-35.934039633004097,-8.896598740928571,3.9));
#2563=DIRECTION('',(0.021814885034561,-0.999762027079909,-5.551115E-017));
#2564=DIRECTION('',(-0.999762027079909,-0.021814885034561,3.851860E-033));
#2565=AXIS2_PLACEMENT_3D('',#2562,#2563,#2564);
#2566=CYLINDRICAL_SURFACE('',#2565,2.0);
#2567=CARTESIAN_POINT('',(-36.124596705933904,-7.90420349875217,5.892858594060639));
#2568=VERTEX_POINT('',#2567);
#2569=CARTESIAN_POINT('',(-35.9556937742203,-7.90420349875217,3.9));
#2570=DIRECTION('',(0.0,-1.0,0.0));
#2571=DIRECTION('',(-1.0,0.0,0.0));
#2572=AXIS2_PLACEMENT_3D('',#2569,#2570,#2571);
#2573=ELLIPSE('',#2572,2.00047605912936,2.0);
#2574=EDGE_CURVE('',#2528,#2568,#2573,.T.);
#2575=ORIENTED_EDGE('',*,*,#2574,.T.);
#2576=CARTESIAN_POINT('',(-36.213940668647801,-2.44439001544603,5.8951583115567));
#2577=VERTEX_POINT('',#2576);
#2578=CARTESIAN_POINT('',(-36.124596705933904,-7.90420349875217,5.892858594060638));
#2579=CARTESIAN_POINT('',(-36.1692429268873,-5.175870976492191,5.894119660641759));
#2580=CARTESIAN_POINT('',(-36.213940668647894,-2.44439001544603,5.895158311556699));
#2588=(BOUNDED_CURVE()B_SPLINE_CURVE(2,(#2578,#2579,#2580),.UNSPECIFIED.,.F.,.U.)B_SPLINE_CURVE_WITH_KNOTS((3,3),(0.427447096075093,0.972939199785649),.UNSPECIFIED.)CURVE()GEOMETRIC_REPRESENTATION_ITEM()RATIONAL_B_SPLINE_CURVE((0.999784201574735,0.999794969805464,0.999861498311081))REPRESENTATION_ITEM(''));
#2589=EDGE_CURVE('',#2568,#2577,#2588,.T.);
#2590=ORIENTED_EDGE('',*,*,#2589,.T.);
#2591=CARTESIAN_POINT('',(-36.078282261938895,-2.28605264514666,3.912183753556471));
#2592=DIRECTION('',(0.021748255960233,-0.996708459834691,-0.078097755772153));
#2593=DIRECTION('',(-0.068036503012684,-0.079410640540001,0.99451746310803));
#2594=AXIS2_PLACEMENT_3D('',#2591,#2592,#2593);
#2595=CIRCLE('',#2594,1.99390622242373);
#2596=EDGE_CURVE('',#2537,#2577,#2595,.T.);
#2597=ORIENTED_EDGE('',*,*,#2596,.F.);
#2598=ORIENTED_EDGE('',*,*,#2549,.F.);
#2599=EDGE_LOOP('',(#2575,#2590,#2597,#2598));
#2600=FACE_OUTER_BOUND('',#2599,.T.);
#2601=ADVANCED_FACE('',(#2600),#2566,.F.);
#2602=CARTESIAN_POINT('',(-36.282581490097904,-8.902302252738959,3.9));
#2603=DIRECTION('',(0.010908091494182,-0.99994050500015,-5.551115E-017));
#2604=DIRECTION('',(-0.99994050500015,-0.010908091494182,3.562970E-033));
#2605=AXIS2_PLACEMENT_3D('',#2602,#2603,#2604);
#2606=CYLINDRICAL_SURFACE('',#2605,2.0);
#2607=CARTESIAN_POINT('',(-36.4623221807108,-7.90420349875217,5.892860296515171));
#2608=VERTEX_POINT('',#2607);
#2609=CARTESIAN_POINT('',(-36.293469490408199,-7.90420349875217,3.9));
#2610=DIRECTION('',(0.0,-1.0,0.0));
#2611=DIRECTION('',(-1.0,0.0,0.0));
#2612=AXIS2_PLACEMENT_3D('',#2609,#2610,#2611);
#2613=ELLIPSE('',#2612,2.00011899707943,2.0);
#2614=EDGE_CURVE('',#2568,#2608,#2613,.T.);
#2615=ORIENTED_EDGE('',*,*,#2614,.T.);
#2616=CARTESIAN_POINT('',(-36.492084589911698,-2.44742421530744,5.895158311556681));
#2617=VERTEX_POINT('',#2616);
#2618=CARTESIAN_POINT('',(-36.492084589911698,-2.44742421530744,5.895158311556681));
#2619=CARTESIAN_POINT('',(-36.477194810363407,-5.177386028068012,5.894120361820731));
#2620=CARTESIAN_POINT('',(-36.4623221807108,-7.90420349875217,5.892860296515171));
#2628=(BOUNDED_CURVE()B_SPLINE_CURVE(2,(#2618,#2619,#2620),.UNSPECIFIED.,.F.,.U.)B_SPLINE_CURVE_WITH_KNOTS((3,3),(0.354422898131228,0.900234696110557),.UNSPECIFIED.)CURVE()GEOMETRIC_REPRESENTATION_ITEM()RATIONAL_B_SPLINE_CURVE((0.999957072089588,0.999942099324875,0.999982818431518))REPRESENTATION_ITEM(''));
#2629=EDGE_CURVE('',#2617,#2608,#2628,.T.);
#2630=ORIENTED_EDGE('',*,*,#2629,.F.);
#2631=CARTESIAN_POINT('',(-36.354707095678194,-2.2905760396021,3.91218375355628));
#2632=DIRECTION('',(0.010874774974858,-0.99688639263087,-0.078097755772217));
#2633=DIRECTION('',(-0.068898673713226,-0.078663767604211,0.994517463108049));
#2634=AXIS2_PLACEMENT_3D('',#2631,#2632,#2633);
#2635=CIRCLE('',#2634,1.99390622242393);
#2636=EDGE_CURVE('',#2577,#2617,#2635,.T.);
#2637=ORIENTED_EDGE('',*,*,#2636,.F.);
#2638=ORIENTED_EDGE('',*,*,#2589,.F.);
#2639=EDGE_LOOP('',(#2615,#2630,#2637,#2638));
#2640=FACE_OUTER_BOUND('',#2639,.T.);
#2641=ADVANCED_FACE('',(#2640),#2606,.F.);
#2642=CARTESIAN_POINT('',(-36.631164825122603,-8.904203498752171,3.9));
#2643=DIRECTION('',(0.0,-1.0,0.0));
#2644=DIRECTION('',(-1.0,0.0,0.0));
#2645=AXIS2_PLACEMENT_3D('',#2642,#2643,#2644);
#2646=CYLINDRICAL_SURFACE('',#2645,2.0);
#2647=CARTESIAN_POINT('',(-36.800007469534407,-7.90420349875217,5.892860296515531));
#2648=VERTEX_POINT('',#2647);
#2649=CARTESIAN_POINT('',(-36.631164825122603,-7.90420349875216,3.9));
#2650=DIRECTION('',(0.0,-1.0,0.0));
#2651=DIRECTION('',(-1.0,0.0,0.0));
#2652=AXIS2_PLACEMENT_3D('',#2649,#2650,#2651);
#2653=CIRCLE('',#2652,2.0);
#2654=EDGE_CURVE('',#2608,#2648,#2653,.T.);
#2655=ORIENTED_EDGE('',*,*,#2654,.T.);
#2656=CARTESIAN_POINT('',(-36.770245060333401,-2.44742421530744,5.895158311556681));
#2657=VERTEX_POINT('',#2656);
#2658=CARTESIAN_POINT('',(-36.800007469534407,-7.90420349875217,5.892860296515531));
#2659=CARTESIAN_POINT('',(-36.785134839924702,-5.177386035934931,5.894120361818141));
#2660=CARTESIAN_POINT('',(-36.770245060333401,-2.44742421530744,5.895158311556681));
#2668=(BOUNDED_CURVE()B_SPLINE_CURVE(2,(#2658,#2659,#2660),.UNSPECIFIED.,.F.,.U.)B_SPLINE_CURVE_WITH_KNOTS((3,3),(0.100658493568451,0.646472059238602),.UNSPECIFIED.)CURVE()GEOMETRIC_REPRESENTATION_ITEM()RATIONAL_B_SPLINE_CURVE((0.999983027572343,0.999942147004658,0.999956958331096))REPRESENTATION_ITEM(''));
#2669=EDGE_CURVE('',#2648,#2657,#2668,.T.);
#2670=ORIENTED_EDGE('',*,*,#2669,.T.);
#2671=CARTESIAN_POINT('',(-36.631164825122603,-2.29208389756143,3.9121837535559));
#2672=DIRECTION('',(-1.591782E-014,-0.996945705915527,-0.078097755771797));
#2673=DIRECTION('',(-0.069752646160946,-0.077907534466257,0.994517463108082));
#2674=AXIS2_PLACEMENT_3D('',#2671,#2672,#2673);
#2675=CIRCLE('',#2674,1.99390622242425);
#2676=EDGE_CURVE('',#2617,#2657,#2675,.T.);
#2677=ORIENTED_EDGE('',*,*,#2676,.F.);
#2678=ORIENTED_EDGE('',*,*,#2629,.T.);
#2679=EDGE_LOOP('',(#2655,#2670,#2677,#2678));
#2680=FACE_OUTER_BOUND('',#2679,.T.);
#2681=ADVANCED_FACE('',(#2680),#2646,.F.);
#2682=CARTESIAN_POINT('',(-36.979748160147295,-8.902302252738952,3.9));
#2683=DIRECTION('',(-0.010908091494182,-0.99994050500015,-5.551115E-017));
#2684=DIRECTION('',(-0.99994050500015,0.010908091494182,4.333342E-033));
#2685=AXIS2_PLACEMENT_3D('',#2682,#2683,#2684);
#2686=CYLINDRICAL_SURFACE('',#2685,2.0);
#2687=CARTESIAN_POINT('',(-37.137732944312305,-7.90420349875217,5.89285859406065));
#2688=VERTEX_POINT('',#2687);
#2689=CARTESIAN_POINT('',(-36.968860159837,-7.90420349875217,3.9));
#2690=DIRECTION('',(0.0,-1.0,0.0));
#2691=DIRECTION('',(-1.0,0.0,0.0));
#2692=AXIS2_PLACEMENT_3D('',#2689,#2690,#2691);
#2693=ELLIPSE('',#2692,2.00011899707943,2.0);
#2694=EDGE_CURVE('',#2648,#2688,#2693,.T.);
#2695=ORIENTED_EDGE('',*,*,#2694,.T.);
#2696=CARTESIAN_POINT('',(-37.048388981598194,-2.44439001544601,5.89515831155652));
#2697=VERTEX_POINT('',#2696);
#2698=CARTESIAN_POINT('',(-37.048388981598201,-2.444390015446011,5.89515831155651));
#2699=CARTESIAN_POINT('',(-37.093086723369503,-5.17587097714533,5.894119660641289));
#2700=CARTESIAN_POINT('',(-37.137732944312305,-7.904203498752169,5.892858594060649));
#2708=(BOUNDED_CURVE()B_SPLINE_CURVE(2,(#2698,#2699,#2700),.UNSPECIFIED.,.F.,.U.)B_SPLINE_CURVE_WITH_KNOTS((3,3),(1.10275205387544,1.64826605208081),.UNSPECIFIED.)CURVE()GEOMETRIC_REPRESENTATION_ITEM()RATIONAL_B_SPLINE_CURVE((0.999890126274345,0.99982406630405,0.999813768195689))REPRESENTATION_ITEM(''));
#2709=EDGE_CURVE('',#2697,#2688,#2708,.T.);
#2710=ORIENTED_EDGE('',*,*,#2709,.F.);
#2711=CARTESIAN_POINT('',(-36.907622554566998,-2.29057603960349,3.912183753555941));
#2712=DIRECTION('',(-0.010874774974847,-0.996886392630926,-0.078097755771506));
#2713=DIRECTION('',(-0.070598318741403,-0.077142031110931,0.994517463108098));
#2714=AXIS2_PLACEMENT_3D('',#2711,#2712,#2713);
#2715=CIRCLE('',#2714,1.99390622242415);
#2716=EDGE_CURVE('',#2657,#2697,#2715,.T.);
#2717=ORIENTED_EDGE('',*,*,#2716,.F.);
#2718=ORIENTED_EDGE('',*,*,#2669,.F.);
#2719=EDGE_LOOP('',(#2695,#2710,#2717,#2718));
#2720=FACE_OUTER_BOUND('',#2719,.T.);
#2721=ADVANCED_FACE('',(#2720),#2686,.F.);
#2722=CARTESIAN_POINT('',(-37.328290017241002,-8.896598740928578,3.9));
#2723=DIRECTION('',(-0.021814885034561,-0.999762027079909,-5.551115E-017));
#2724=DIRECTION('',(-0.999762027079909,0.021814885034561,3.851860E-033));
#2725=AXIS2_PLACEMENT_3D('',#2722,#2723,#2724);
#2726=CYLINDRICAL_SURFACE('',#2725,2.0);
#2727=CARTESIAN_POINT('',(-37.475579015217903,-7.90420349875217,5.892855187525159));
#2728=VERTEX_POINT('',#2727);
#2729=CARTESIAN_POINT('',(-37.306635876024899,-7.90420349875217,3.9));
#2730=DIRECTION('',(0.0,-1.0,0.0));
#2731=DIRECTION('',(-1.0,0.0,0.0));
#2732=AXIS2_PLACEMENT_3D('',#2729,#2730,#2731);
#2733=ELLIPSE('',#2732,2.00047605912936,2.0);
#2734=EDGE_CURVE('',#2688,#2728,#2733,.T.);
#2735=ORIENTED_EDGE('',*,*,#2734,.T.);
#2736=CARTESIAN_POINT('',(-37.326483257360209,-2.43832197676261,5.895158311556029));
#2737=VERTEX_POINT('',#2736);
#2738=CARTESIAN_POINT('',(-37.326483257360216,-2.43832197676261,5.89515831155604));
#2739=CARTESIAN_POINT('',(-37.401074188598997,-5.172841044402232,5.894118257868362));
#2740=CARTESIAN_POINT('',(-37.475579015217903,-7.904203498752169,5.892855187525159));
#2748=(BOUNDED_CURVE()B_SPLINE_CURVE(2,(#2738,#2739,#2740),.UNSPECIFIED.,.F.,.U.)B_SPLINE_CURVE_WITH_KNOTS((3,3),(1.10444949366945,1.65069871378193),.UNSPECIFIED.)CURVE()GEOMETRIC_REPRESENTATION_ITEM()RATIONAL_B_SPLINE_CURVE((0.999889802664432,0.999823555440559,0.999813220774488))REPRESENTATION_ITEM(''));
#2749=EDGE_CURVE('',#2737,#2728,#2748,.T.);
#2750=ORIENTED_EDGE('',*,*,#2749,.F.);
#2751=CARTESIAN_POINT('',(-37.184047388306304,-2.28605264514866,3.912183753556251));
#2752=DIRECTION('',(-0.021748255960253,-0.996708459834769,-0.078097755771142));
#2753=DIRECTION('',(-0.071435590827728,-0.076367348625274,0.994517463108134));
#2754=AXIS2_PLACEMENT_3D('',#2751,#2752,#2753);
#2755=CIRCLE('',#2754,1.99390622242379);
#2756=EDGE_CURVE('',#2697,#2737,#2755,.T.);
#2757=ORIENTED_EDGE('',*,*,#2756,.F.);
#2758=ORIENTED_EDGE('',*,*,#2709,.T.);
#2759=EDGE_LOOP('',(#2735,#2750,#2757,#2758));
#2760=FACE_OUTER_BOUND('',#2759,.T.);
#2761=ADVANCED_FACE('',(#2760),#2726,.F.);
#2762=CARTESIAN_POINT('',(-37.676748923408397,-8.887093641981901,3.9));
#2763=DIRECTION('',(-0.032719082821776,-0.999464587476366,-5.551115E-017));
#2764=DIRECTION('',(-0.999464587476366,0.032719082821776,3.851860E-033));
#2765=AXIS2_PLACEMENT_3D('',#2762,#2763,#2764);
#2766=CYLINDRICAL_SURFACE('',#2765,2.0);
#2767=CARTESIAN_POINT('',(-37.813626207300899,-7.90420349875217,5.892850073655));
#2768=VERTEX_POINT('',#2767);
#2769=CARTESIAN_POINT('',(-37.644572431710699,-7.90420349875217,3.9));
#2770=DIRECTION('',(0.0,-1.0,0.0));
#2771=DIRECTION('',(-1.0,0.0,0.0));
#2772=AXIS2_PLACEMENT_3D('',#2769,#2770,#2771);
#2773=ELLIPSE('',#2772,2.00107139868754,2.0);
#2774=EDGE_CURVE('',#2728,#2768,#2773,.T.);
#2775=ORIENTED_EDGE('',*,*,#2774,.T.);
#2776=CARTESIAN_POINT('',(-37.604494797182504,-2.42922082129313,5.89515831155671));
#2777=VERTEX_POINT('',#2776);
#2778=CARTESIAN_POINT('',(-37.604494797182504,-2.42922082129313,5.89515831155671));
#2779=CARTESIAN_POINT('',(-37.709121024308502,-5.168296605262581,5.894116152663241));
#2780=CARTESIAN_POINT('',(-37.813626207300899,-7.90420349875217,5.892850073655));
#2788=(BOUNDED_CURVE()B_SPLINE_CURVE(2,(#2778,#2779,#2780),.UNSPECIFIED.,.F.,.U.)B_SPLINE_CURVE_WITH_KNOTS((3,3),(1.10577846042371,1.65313271945499),.UNSPECIFIED.)CURVE()GEOMETRIC_REPRESENTATION_ITEM()RATIONAL_B_SPLINE_CURVE((0.999888926014094,0.999822538079609,0.99981228921809))REPRESENTATION_ITEM(''));
#2789=EDGE_CURVE('',#2777,#2768,#2788,.T.);
#2790=ORIENTED_EDGE('',*,*,#2789,.F.);
#2791=CARTESIAN_POINT('',(-37.460406434549498,-2.27851425243268,3.91218375355597));
#2792=DIRECTION('',(-0.032619149120672,-0.996411928699168,-0.078097755772167));
#2793=DIRECTION('',(-0.072264362793267,-0.075583579190211,0.994517463108054));
#2794=AXIS2_PLACEMENT_3D('',#2791,#2792,#2793);
#2795=CIRCLE('',#2794,1.99390622242423);
#2796=EDGE_CURVE('',#2737,#2777,#2795,.T.);
#2797=ORIENTED_EDGE('',*,*,#2796,.F.);
#2798=ORIENTED_EDGE('',*,*,#2749,.T.);
#2799=EDGE_LOOP('',(#2775,#2790,#2797,#2798));
#2800=FACE_OUTER_BOUND('',#2799,.T.);
#2801=ADVANCED_FACE('',(#2800),#2766,.F.);
#2802=CARTESIAN_POINT('',(-38.025083415524193,-8.873788086910651,3.9));
#2803=DIRECTION('',(-0.043619387365336,-0.999048221581858,-5.551115E-017));
#2804=DIRECTION('',(-0.999048221581858,0.043619387365336,5.392604E-033));
#2805=AXIS2_PLACEMENT_3D('',#2802,#2803,#2804);
#2806=CYLINDRICAL_SURFACE('',#2805,2.0);
#2807=CARTESIAN_POINT('',(-38.151955237326192,-7.90420349875217,5.892843247559581));
#2808=VERTEX_POINT('',#2807);
#2809=CARTESIAN_POINT('',(-37.9827504381756,-7.90420349875217,3.9));
#2810=DIRECTION('',(0.0,-1.0,0.0));
#2811=DIRECTION('',(-1.0,0.0,0.0));
#2812=AXIS2_PLACEMENT_3D('',#2809,#2810,#2811);
#2813=ELLIPSE('',#2812,2.00190537032664,2.0);
#2814=EDGE_CURVE('',#2768,#2808,#2813,.T.);
#2815=ORIENTED_EDGE('',*,*,#2814,.T.);
#2816=CARTESIAN_POINT('',(-37.882390520471802,-2.41708763198408,5.8951583115568));
#2817=VERTEX_POINT('',#2816);
#2818=CARTESIAN_POINT('',(-37.882390520471802,-2.41708763198408,5.8951583115568));
#2819=CARTESIAN_POINT('',(-38.017251121026511,-5.162238220461871,5.894113343761941));
#2820=CARTESIAN_POINT('',(-38.151955237326199,-7.904203498752171,5.892843247559582));
#2828=(BOUNDED_CURVE()B_SPLINE_CURVE(2,(#2818,#2819,#2820),.UNSPECIFIED.,.F.,.U.)B_SPLINE_CURVE_WITH_KNOTS((3,3),(1.10673498207843,1.65556384039787),.UNSPECIFIED.)CURVE()GEOMETRIC_REPRESENTATION_ITEM()RATIONAL_B_SPLINE_CURVE((0.999888048310747,0.999821474817999,0.999811343357051))REPRESENTATION_ITEM(''));
#2829=EDGE_CURVE('',#2817,#2808,#2828,.T.);
#2830=ORIENTED_EDGE('',*,*,#2829,.F.);
#2831=CARTESIAN_POINT('',(-37.736666809334011,-2.26796175845584,3.9121837535559));
#2832=DIRECTION('',(-0.043486160928548,-0.995996834508629,-0.078097755771126));
#2833=DIRECTION('',(-0.073084536022268,-0.074790816063021,0.994517463108133));
#2834=AXIS2_PLACEMENT_3D('',#2831,#2832,#2833);
#2835=CIRCLE('',#2834,1.99390622242414);
#2836=EDGE_CURVE('',#2777,#2817,#2835,.T.);
#2837=ORIENTED_EDGE('',*,*,#2836,.F.);
#2838=ORIENTED_EDGE('',*,*,#2789,.T.);
#2839=EDGE_LOOP('',(#2815,#2830,#2837,#2838));
#2840=FACE_OUTER_BOUND('',#2839,.T.);
#2841=ADVANCED_FACE('',(#2840),#2806,.F.);
#2842=CARTESIAN_POINT('',(-38.373252045267407,-8.856683658942821,3.9));
#2843=DIRECTION('',(-0.054514501638006,-0.998512978939763,-5.551115E-017));
#2844=DIRECTION('',(-0.998512978939763,0.054514501638006,5.777790E-033));
#2845=AXIS2_PLACEMENT_3D('',#2842,#2843,#2844);
#2846=CYLINDRICAL_SURFACE('',#2845,2.0);
#2847=CARTESIAN_POINT('',(-38.490647091004995,-7.90420349875217,5.892834702703569));
#2848=VERTEX_POINT('',#2847);
#2849=CARTESIAN_POINT('',(-38.321250736973901,-7.90420349875217,3.9));
#2850=DIRECTION('',(0.0,-1.0,0.0));
#2851=DIRECTION('',(-1.0,0.0,0.0));
#2852=AXIS2_PLACEMENT_3D('',#2849,#2850,#2851);
#2853=ELLIPSE('',#2852,2.00297847116983,2.0);
#2854=EDGE_CURVE('',#2808,#2848,#2853,.T.);
#2855=ORIENTED_EDGE('',*,*,#2854,.T.);
#2856=CARTESIAN_POINT('',(-38.160137360415803,-2.40192385256365,5.895158311557211));
#2857=VERTEX_POINT('',#2856);
#2858=CARTESIAN_POINT('',(-38.16013736041581,-2.40192385256366,5.895158311557211));
#2859=CARTESIAN_POINT('',(-38.325488511569304,-5.15466662913369,5.894109829483321));
#2860=CARTESIAN_POINT('',(-38.490647091005101,-7.90420349875217,5.892834702703569));
#2868=(BOUNDED_CURVE()B_SPLINE_CURVE(2,(#2858,#2859,#2860),.UNSPECIFIED.,.F.,.U.)B_SPLINE_CURVE_WITH_KNOTS((3,3),(1.10731701719852,1.657990918511),.UNSPECIFIED.)CURVE()GEOMETRIC_REPRESENTATION_ITEM()RATIONAL_B_SPLINE_CURVE((0.999887169984563,0.999820365970723,0.999810384184567))REPRESENTATION_ITEM(''));
#2869=EDGE_CURVE('',#2857,#2848,#2868,.T.);
#2870=ORIENTED_EDGE('',*,*,#2869,.F.);
#2871=CARTESIAN_POINT('',(-38.012795640437602,-2.25439641885276,3.91218375355604));
#2872=DIRECTION('',(-0.054347998318136,-0.995463226654953,-0.078097755771349));
#2873=DIRECTION('',(-0.073896012922335,-0.073989153577914,0.994517463108118));
#2874=AXIS2_PLACEMENT_3D('',#2871,#2872,#2873);
#2875=CIRCLE('',#2874,1.993906222424031);
#2876=EDGE_CURVE('',#2817,#2857,#2875,.T.);
#2877=ORIENTED_EDGE('',*,*,#2876,.F.);
#2878=ORIENTED_EDGE('',*,*,#2829,.T.);
#2879=EDGE_LOOP('',(#2855,#2870,#2877,#2878));
#2880=FACE_OUTER_BOUND('',#2879,.T.);
#2881=ADVANCED_FACE('',(#2880),#2846,.F.);
#2882=CARTESIAN_POINT('',(-38.721213384052703,-8.835782393334281,3.9));
#2883=DIRECTION('',(-0.065403129230143,-0.997858923238604,-5.551115E-017));
#2884=DIRECTION('',(-0.997858923238603,0.065403129230143,-1.540744E-032));
#2885=AXIS2_PLACEMENT_3D('',#2882,#2883,#2884);
#2886=CYLINDRICAL_SURFACE('',#2885,2.0);
#2887=CARTESIAN_POINT('',(-38.829783100771998,-7.90420349875217,5.89282443089231));
#2888=VERTEX_POINT('',#2887);
#2889=CARTESIAN_POINT('',(-38.660154477416206,-7.90420349875217,3.9));
#2890=DIRECTION('',(0.0,-1.0,0.0));
#2891=DIRECTION('',(-1.0,0.0,0.0));
#2892=AXIS2_PLACEMENT_3D('',#2889,#2890,#2891);
#2893=ELLIPSE('',#2892,2.0042913416146,2.0);
#2894=EDGE_CURVE('',#2848,#2888,#2893,.T.);
#2895=ORIENTED_EDGE('',*,*,#2894,.T.);
#2896=CARTESIAN_POINT('',(-38.437702267918198,-2.38373128736995,5.895158311557021));
#2897=VERTEX_POINT('',#2896);
#2898=CARTESIAN_POINT('',(-38.437702267918198,-2.38373128736995,5.895158311557021));
#2899=CARTESIAN_POINT('',(-38.633857412692805,-5.145582760613261,5.894105607716761));
#2900=CARTESIAN_POINT('',(-38.829783100771998,-7.90420349875217,5.89282443089231));
#2908=(BOUNDED_CURVE()B_SPLINE_CURVE(2,(#2898,#2899,#2900),.UNSPECIFIED.,.F.,.U.)B_SPLINE_CURVE_WITH_KNOTS((3,3),(1.10752230623516,1.66041279954382),.UNSPECIFIED.)CURVE()GEOMETRIC_REPRESENTATION_ITEM()RATIONAL_B_SPLINE_CURVE((0.999886291451117,0.999819211800236,0.999809412815064))REPRESENTATION_ITEM(''));
#2909=EDGE_CURVE('',#2897,#2888,#2908,.T.);
#2910=ORIENTED_EDGE('',*,*,#2909,.F.);
#2911=CARTESIAN_POINT('',(-38.288760071290895,-2.23781984776551,3.91218375355624));
#2912=DIRECTION('',(-0.065203368839441,-0.994811168632227,-0.078097755771666));
#2913=DIRECTION('',(-0.074698696935816,-0.07317868712354,0.994517463108098));
#2914=AXIS2_PLACEMENT_3D('',#2911,#2912,#2913);
#2915=CIRCLE('',#2914,1.993906222423891);
#2916=EDGE_CURVE('',#2857,#2897,#2915,.T.);
#2917=ORIENTED_EDGE('',*,*,#2916,.F.);
#2918=ORIENTED_EDGE('',*,*,#2869,.T.);
#2919=EDGE_LOOP('',(#2895,#2910,#2917,#2918));
#2920=FACE_OUTER_BOUND('',#2919,.T.);
#2921=ADVANCED_FACE('',(#2920),#2886,.F.);
#2922=CARTESIAN_POINT('',(-39.0689260279607,-8.811086777126631,3.9));
#2923=DIRECTION('',(-0.076283974503952,-0.997086132304467,-5.551115E-017));
#2924=DIRECTION('',(-0.997086132304467,0.076283974503952,6.162976E-033));
#2925=AXIS2_PLACEMENT_3D('',#2922,#2923,#2924);
#2926=CYLINDRICAL_SURFACE('',#2925,2.0);
#2927=CARTESIAN_POINT('',(-39.169445024266402,-7.90420349875217,5.89281242225587));
#2928=VERTEX_POINT('',#2927);
#2929=CARTESIAN_POINT('',(-38.999543194678594,-7.90420349875217,3.9));
#2930=DIRECTION('',(0.0,-1.0,0.0));
#2931=DIRECTION('',(-1.0,0.0,0.0));
#2932=AXIS2_PLACEMENT_3D('',#2929,#2930,#2931);
#2933=ELLIPSE('',#2932,2.00584476626668,2.0);
#2934=EDGE_CURVE('',#2888,#2928,#2933,.T.);
#2935=ORIENTED_EDGE('',*,*,#2934,.T.);
#2936=CARTESIAN_POINT('',(-38.715052215531095,-2.36251210113628,5.895158311555859));
#2937=VERTEX_POINT('',#2936);
#2938=CARTESIAN_POINT('',(-38.715052215531095,-2.36251210113628,5.895158311555859));
#2939=CARTESIAN_POINT('',(-38.942382266399704,-5.134987728169692,5.894100675924371));
#2940=CARTESIAN_POINT('',(-39.169445024266409,-7.904203498752171,5.89281242225587));
#2948=(BOUNDED_CURVE()B_SPLINE_CURVE(2,(#2938,#2939,#2940),.UNSPECIFIED.,.F.,.U.)B_SPLINE_CURVE_WITH_KNOTS((3,3),(1.10734836621503,1.66282833117206),.UNSPECIFIED.)CURVE()GEOMETRIC_REPRESENTATION_ITEM()RATIONAL_B_SPLINE_CURVE((0.999885413165372,0.9998180126027,0.999808430578102))REPRESENTATION_ITEM(''));
#2949=EDGE_CURVE('',#2937,#2928,#2948,.T.);
#2950=ORIENTED_EDGE('',*,*,#2949,.F.);
#2951=CARTESIAN_POINT('',(-38.564527264886394,-2.2182340176408,3.91218375355634));
#2952=DIRECTION('',(-0.076050980811899,-0.994040738028857,-0.078097755771811));
#2953=DIRECTION('',(-0.07549249255154,-0.072359513137024,0.994517463108079));
#2954=AXIS2_PLACEMENT_3D('',#2951,#2952,#2953);
#2955=CIRCLE('',#2954,1.99390622242381);
#2956=EDGE_CURVE('',#2897,#2937,#2955,.T.);
#2957=ORIENTED_EDGE('',*,*,#2956,.F.);
#2958=ORIENTED_EDGE('',*,*,#2909,.T.);
#2959=EDGE_LOOP('',(#2935,#2950,#2957,#2958));
#2960=FACE_OUTER_BOUND('',#2959,.T.);
#2961=ADVANCED_FACE('',(#2960),#2926,.F.);
#2962=CARTESIAN_POINT('',(-39.416348602663803,-8.78259974885122,3.9));
#2963=DIRECTION('',(-0.087155742747658,-0.996194698091746,-5.551115E-017));
#2964=DIRECTION('',(-0.996194698091746,0.087155742747658,3.081488E-033));
#2965=AXIS2_PLACEMENT_3D('',#2962,#2963,#2964);
#2966=CYLINDRICAL_SURFACE('',#2965,2.0);
#2967=CARTESIAN_POINT('',(-39.509715123677999,-7.90420349875217,5.89279866522905));
#2968=VERTEX_POINT('',#2967);
#2969=CARTESIAN_POINT('',(-39.339498888696497,-7.90420349875217,3.9));
#2970=DIRECTION('',(0.0,-1.0,0.0));
#2971=DIRECTION('',(-1.0,0.0,0.0));
#2972=AXIS2_PLACEMENT_3D('',#2969,#2970,#2971);
#2973=ELLIPSE('',#2972,2.0076396750867,2.0);
#2974=EDGE_CURVE('',#2928,#2968,#2973,.T.);
#2975=ORIENTED_EDGE('',*,*,#2974,.T.);
#2976=CARTESIAN_POINT('',(-38.992154201383904,-2.33826881873365,5.895158311556371));
#2977=VERTEX_POINT('',#2976);
#2978=CARTESIAN_POINT('',(-38.992154201383904,-2.33826881873365,5.895158311556371));
#2979=CARTESIAN_POINT('',(-39.25108778120071,-5.122882821923449,5.894095031142671));
#2980=CARTESIAN_POINT('',(-39.509715123677999,-7.90420349875217,5.892798665229041));
#2988=(BOUNDED_CURVE()B_SPLINE_CURVE(2,(#2978,#2979,#2980),.UNSPECIFIED.,.F.,.U.)B_SPLINE_CURVE_WITH_KNOTS((3,3),(1.10679248476442,1.66523636076193),.UNSPECIFIED.)CURVE()GEOMETRIC_REPRESENTATION_ITEM()RATIONAL_B_SPLINE_CURVE((0.999884535539384,0.999816768577471,0.999807438884239))REPRESENTATION_ITEM(''));
#2989=EDGE_CURVE('',#2977,#2968,#2988,.T.);
#2990=ORIENTED_EDGE('',*,*,#2989,.F.);
#2991=CARTESIAN_POINT('',(-38.840064407685702,-2.19564125899583,3.9121837535564));
#2992=DIRECTION('',(-0.08688954347814,-0.993152026518354,-0.078097755772153));
#2993=DIRECTION('',(-0.076277305315462,-0.071531729092271,0.994517463108055));
#2994=AXIS2_PLACEMENT_3D('',#2991,#2992,#2993);
#2995=CIRCLE('',#2994,1.9939062224238);
#2996=EDGE_CURVE('',#2937,#2977,#2995,.T.);
#2997=ORIENTED_EDGE('',*,*,#2996,.F.);
#2998=ORIENTED_EDGE('',*,*,#2949,.T.);
#2999=EDGE_LOOP('',(#2975,#2990,#2997,#2998));
#3000=FACE_OUTER_BOUND('',#2999,.T.);
#3001=ADVANCED_FACE('',(#3000),#2966,.F.);
#3002=CARTESIAN_POINT('',(-39.763439768350203,-8.75032469817956,3.9));
#3003=DIRECTION('',(-0.098017140329561,-0.995184726672197,-5.551115E-017));
#3004=DIRECTION('',(-0.995184726672197,0.098017140329561,3.081488E-033));
#3005=AXIS2_PLACEMENT_3D('',#3002,#3003,#3004);
#3006=CYLINDRICAL_SURFACE('',#3005,2.0);
#3007=CARTESIAN_POINT('',(-39.850676246130007,-7.90420349875217,5.89278314652609));
#3008=VERTEX_POINT('',#3007);
#3009=CARTESIAN_POINT('',(-39.680104104008301,-7.90420349875217,3.9));
#3010=DIRECTION('',(0.0,-1.0,0.0));
#3011=DIRECTION('',(-1.0,0.0,0.0));
#3012=AXIS2_PLACEMENT_3D('',#3009,#3010,#3011);
#3013=ELLIPSE('',#3012,2.00967714475262,2.0);
#3014=EDGE_CURVE('',#2968,#3008,#3013,.T.);
#3015=ORIENTED_EDGE('',*,*,#3014,.T.);
#3016=CARTESIAN_POINT('',(-39.2689752531114,-2.31100432487019,5.89515831155661));
#3017=VERTEX_POINT('',#3016);
#3018=CARTESIAN_POINT('',(-39.268975253111407,-2.31100432487019,5.89515831155661));
#3019=CARTESIAN_POINT('',(-39.559998976334604,-5.109269529584783,5.89408866996139));
#3020=CARTESIAN_POINT('',(-39.850676246130007,-7.904203498752171,5.89278314652609));
#3028=(BOUNDED_CURVE()B_SPLINE_CURVE(2,(#3018,#3019,#3020),.UNSPECIFIED.,.F.,.U.)B_SPLINE_CURVE_WITH_KNOTS((3,3),(1.10585173213147,1.6676357441939),.UNSPECIFIED.)CURVE()GEOMETRIC_REPRESENTATION_ITEM()RATIONAL_B_SPLINE_CURVE((0.999883659023389,0.999815479954493,0.999806439361383))REPRESENTATION_ITEM(''));
#3029=EDGE_CURVE('',#3017,#3008,#3028,.T.);
#3030=ORIENTED_EDGE('',*,*,#3029,.F.);
#3031=CARTESIAN_POINT('',(-39.115338713524707,-2.17004426014763,3.912183753555771));
#3032=DIRECTION('',(-0.097717767157692,-0.99214513984868,-0.078097755770311));
#3033=DIRECTION('',(-0.077053041842641,-0.070695433484924,0.994517463108203));
#3034=AXIS2_PLACEMENT_3D('',#3031,#3032,#3033);
#3035=CIRCLE('',#3034,1.99390622242414);
#3036=EDGE_CURVE('',#2977,#3017,#3035,.T.);
#3037=ORIENTED_EDGE('',*,*,#3036,.F.);
#3038=ORIENTED_EDGE('',*,*,#2989,.T.);
#3039=EDGE_LOOP('',(#3015,#3030,#3037,#3038));
#3040=FACE_OUTER_BOUND('',#3039,.T.);
#3041=ADVANCED_FACE('',(#3040),#3006,.F.);
#3042=CARTESIAN_POINT('',(-40.110158224641907,-8.714265465519899,3.9));
#3043=DIRECTION('',(-0.108866874851965,-0.99405633822232,-5.551115E-017));
#3044=DIRECTION('',(-0.99405633822232,0.108866874851965,4.622232E-033));
#3045=AXIS2_PLACEMENT_3D('',#3042,#3043,#3044);
#3046=CYLINDRICAL_SURFACE('',#3045,2.0);
#3047=CARTESIAN_POINT('',(-40.192411905257799,-7.90420349875217,5.89276585111493));
#3048=VERTEX_POINT('',#3047);
#3049=CARTESIAN_POINT('',(-40.021442010713699,-7.90420349875217,3.9));
#3050=DIRECTION('',(0.0,-1.0,0.0));
#3051=DIRECTION('',(-1.0,0.0,0.0));
#3052=AXIS2_PLACEMENT_3D('',#3049,#3050,#3051);
#3053=ELLIPSE('',#3052,2.0119584002418,2.0);
#3054=EDGE_CURVE('',#3008,#3048,#3053,.T.);
#3055=ORIENTED_EDGE('',*,*,#3054,.T.);
#3056=CARTESIAN_POINT('',(-39.545482431777202,-2.280721863748,5.895158311557161));
#3057=VERTEX_POINT('',#3056);
#3058=CARTESIAN_POINT('',(-39.545482431777302,-2.280721863748009,5.895158311557159));
#3059=CARTESIAN_POINT('',(-39.869141223358405,-5.094149517108539,5.894081588534172));
#3060=CARTESIAN_POINT('',(-40.192411905257892,-7.90420349875217,5.892765851114941));
#3068=(BOUNDED_CURVE()B_SPLINE_CURVE(2,(#3058,#3059,#3060),.UNSPECIFIED.,.F.,.U.)B_SPLINE_CURVE_WITH_KNOTS((3,3),(1.10452294629139,1.67002533874979),.UNSPECIFIED.)CURVE()GEOMETRIC_REPRESENTATION_ITEM()RATIONAL_B_SPLINE_CURVE((0.999882784063386,0.999814146927956,0.999805433790205))REPRESENTATION_ITEM(''));
#3069=EDGE_CURVE('',#3057,#3048,#3068,.T.);
#3070=ORIENTED_EDGE('',*,*,#3069,.F.);
#3071=CARTESIAN_POINT('',(-39.390317427512798,-2.14144606687141,3.912183753556191));
#3072=DIRECTION('',(-0.108534363400118,-0.991020197828821,-0.078097755772214));
#3073=DIRECTION('',(-0.077819609828894,-0.069850725831671,0.994517463108048));
#3074=AXIS2_PLACEMENT_3D('',#3071,#3072,#3073);
#3075=CIRCLE('',#3074,1.99390622242402);
#3076=EDGE_CURVE('',#3017,#3057,#3075,.T.);
#3077=ORIENTED_EDGE('',*,*,#3076,.F.);
#3078=ORIENTED_EDGE('',*,*,#3029,.T.);
#3079=EDGE_LOOP('',(#3055,#3070,#3077,#3078));
#3080=FACE_OUTER_BOUND('',#3079,.T.);
#3081=ADVANCED_FACE('',(#3080),#3046,.F.);
#3082=CARTESIAN_POINT('',(-40.456462715510099,-8.674426341560331,3.9));
#3083=DIRECTION('',(-0.119703655304963,-0.992809667009055,-5.551115E-017));
#3084=DIRECTION('',(-0.992809667009055,0.119703655304963,3.851860E-033));
#3085=AXIS2_PLACEMENT_3D('',#3082,#3083,#3084);
#3086=CYLINDRICAL_SURFACE('',#3085,2.0);
#3087=CARTESIAN_POINT('',(-40.535006364159607,-7.90420349875217,5.892746762184649));
#3088=VERTEX_POINT('',#3087);
#3089=CARTESIAN_POINT('',(-40.363596486717903,-7.90420349875217,3.9));
#3090=DIRECTION('',(0.0,-1.0,0.0));
#3091=DIRECTION('',(-1.0,0.0,0.0));
#3092=AXIS2_PLACEMENT_3D('',#3089,#3090,#3091);
#3093=ELLIPSE('',#3092,2.01448481663682,2.0);
#3094=EDGE_CURVE('',#3048,#3088,#3093,.T.);
#3095=ORIENTED_EDGE('',*,*,#3094,.T.);
#3096=CARTESIAN_POINT('',(-39.821642835791707,-2.24742503867718,5.895158311556149));
#3097=VERTEX_POINT('',#3096);
#3098=CARTESIAN_POINT('',(-39.821642835791707,-2.24742503867718,5.895158311556148));
#3099=CARTESIAN_POINT('',(-40.178540291279106,-5.07752464199698,5.894073782561691));
#3100=CARTESIAN_POINT('',(-40.535006364159607,-7.904203498752169,5.892746762184649));
#3108=(BOUNDED_CURVE()B_SPLINE_CURVE(2,(#3098,#3099,#3100),.UNSPECIFIED.,.F.,.U.)B_SPLINE_CURVE_WITH_KNOTS((3,3),(1.10280273932772,1.67240400895485),.UNSPECIFIED.)CURVE()GEOMETRIC_REPRESENTATION_ITEM()RATIONAL_B_SPLINE_CURVE((0.999881911097173,0.999812769648978,0.999804424100271))REPRESENTATION_ITEM(''));
#3109=EDGE_CURVE('',#3097,#3088,#3108,.T.);
#3110=ORIENTED_EDGE('',*,*,#3109,.F.);
#3111=CARTESIAN_POINT('',(-39.664967829933801,-2.10985008207679,3.91218375355644));
#3112=DIRECTION('',(-0.119338045138656,-0.98977733431605,-0.078097755772479));
#3113=DIRECTION('',(-0.078576918059612,-0.068997706638951,0.994517463108023));
#3114=AXIS2_PLACEMENT_3D('',#3111,#3112,#3113);
#3115=CIRCLE('',#3114,1.99390622242382);
#3116=EDGE_CURVE('',#3057,#3097,#3115,.T.);
#3117=ORIENTED_EDGE('',*,*,#3116,.F.);
#3118=ORIENTED_EDGE('',*,*,#3069,.T.);
#3119=EDGE_LOOP('',(#3095,#3110,#3117,#3118));
#3120=FACE_OUTER_BOUND('',#3119,.T.);
#3121=ADVANCED_FACE('',(#3120),#3086,.F.);
#3122=CARTESIAN_POINT('',(-40.802312034183402,-8.630812066758191,3.9));
#3123=DIRECTION('',(-0.130526192220052,-0.99144486137381,-5.551115E-017));
#3124=DIRECTION('',(-0.99144486137381,0.130526192220052,9.244464E-033));
#3125=AXIS2_PLACEMENT_3D('',#3122,#3123,#3124);
#3126=CYLINDRICAL_SURFACE('',#3125,2.0);
#3127=CARTESIAN_POINT('',(-40.878544719902699,-7.90420349875217,5.892725861112512));
#3128=VERTEX_POINT('',#3127);
#3129=CARTESIAN_POINT('',(-40.706652201437102,-7.90420349875217,3.9));
#3130=DIRECTION('',(0.0,-1.0,0.0));
#3131=DIRECTION('',(-1.0,0.0,0.0));
#3132=AXIS2_PLACEMENT_3D('',#3129,#3130,#3131);
#3133=ELLIPSE('',#3132,2.017257921160311,2.0);
#3134=EDGE_CURVE('',#3088,#3128,#3133,.T.);
#3135=ORIENTED_EDGE('',*,*,#3134,.T.);
#3136=CARTESIAN_POINT('',(-40.097423604828805,-2.21111781164687,5.89515831155631));
#3137=VERTEX_POINT('',#3136);
#3138=CARTESIAN_POINT('',(-40.097423604828812,-2.211117811646881,5.895158311556311));
#3139=CARTESIAN_POINT('',(-40.488222388899899,-5.05939693404954,5.89406524730118));
#3140=CARTESIAN_POINT('',(-40.878544719902699,-7.904203498752169,5.892725861112512));
#3148=(BOUNDED_CURVE()B_SPLINE_CURVE(2,(#3138,#3139,#3140),.UNSPECIFIED.,.F.,.U.)B_SPLINE_CURVE_WITH_KNOTS((3,3),(1.10068748209183,1.67477061958977),.UNSPECIFIED.)CURVE()GEOMETRIC_REPRESENTATION_ITEM()RATIONAL_B_SPLINE_CURVE((0.999881040560987,0.999811348237146,0.999803412388781))REPRESENTATION_ITEM(''));
#3149=EDGE_CURVE('',#3137,#3128,#3148,.T.);
#3150=ORIENTED_EDGE('',*,*,#3149,.F.);
#3151=CARTESIAN_POINT('',(-39.939257240136506,-2.07526006536902,3.91218375355616));
#3152=DIRECTION('',(-0.130127526843284,-0.988416697198652,-0.078097755771596));
#3153=DIRECTION('',(-0.079324876422771,-0.068136477407992,0.994517463108086));
#3154=AXIS2_PLACEMENT_3D('',#3151,#3152,#3153);
#3155=CIRCLE('',#3154,1.99390622242395);
#3156=EDGE_CURVE('',#3097,#3137,#3155,.T.);
#3157=ORIENTED_EDGE('',*,*,#3156,.F.);
#3158=ORIENTED_EDGE('',*,*,#3109,.T.);
#3159=EDGE_LOOP('',(#3135,#3150,#3157,#3158));
#3160=FACE_OUTER_BOUND('',#3159,.T.);
#3161=ADVANCED_FACE('',(#3160),#3126,.F.);
#3162=CARTESIAN_POINT('',(-41.147665028051598,-8.583427830776051,3.9));
#3163=DIRECTION('',(-0.141333197823568,-0.989962083714808,-5.551115E-017));
#3164=DIRECTION('',(-0.989962083714808,0.141333197823568,4.622232E-033));
#3165=AXIS2_PLACEMENT_3D('',#3162,#3163,#3164);
#3166=CYLINDRICAL_SURFACE('',#3165,2.0);
#3167=CARTESIAN_POINT('',(-41.223112989753901,-7.90420349875217,5.89270312742257));
#3168=VERTEX_POINT('',#3167);
#3169=CARTESIAN_POINT('',(-41.050694701143499,-7.90420349875217,3.9));
#3170=DIRECTION('',(0.0,-1.0,0.0));
#3171=DIRECTION('',(-1.0,0.0,0.0));
#3172=AXIS2_PLACEMENT_3D('',#3169,#3170,#3171);
#3173=ELLIPSE('',#3172,2.02027939544417,2.0);
#3174=EDGE_CURVE('',#3128,#3168,#3173,.T.);
#3175=ORIENTED_EDGE('',*,*,#3174,.T.);
#3176=CARTESIAN_POINT('',(-40.3727919237338,-2.17180450285418,5.89515831155646));
#3177=VERTEX_POINT('',#3176);
#3178=CARTESIAN_POINT('',(-40.3727919237338,-2.17180450285418,5.89515831155646));
#3179=CARTESIAN_POINT('',(-40.798214213002602,-5.039768618163459,5.89405597754018));
#3180=CARTESIAN_POINT('',(-41.223112989753901,-7.90420349875217,5.89270312742257));
#3188=(BOUNDED_CURVE()B_SPLINE_CURVE(2,(#3178,#3179,#3180),.UNSPECIFIED.,.F.,.U.)B_SPLINE_CURVE_WITH_KNOTS((3,3),(1.09817331595155,1.67712404524211),.UNSPECIFIED.)CURVE()GEOMETRIC_REPRESENTATION_ITEM()RATIONAL_B_SPLINE_CURVE((0.999880172910414,0.999809882811857,0.99980240095742))REPRESENTATION_ITEM(''));
#3189=EDGE_CURVE('',#3177,#3168,#3188,.T.);
#3190=ORIENTED_EDGE('',*,*,#3189,.F.);
#3191=CARTESIAN_POINT('',(-40.213153020423704,-2.03768013261183,3.91218375355548));
#3192=DIRECTION('',(-0.140901524673528,-0.986938448378748,-0.078097755770733));
#3193=DIRECTION('',(-0.080063395918356,-0.067267140617707,0.994517463108184));
#3194=AXIS2_PLACEMENT_3D('',#3191,#3192,#3193);
#3195=CIRCLE('',#3194,1.9939062224245);
#3196=EDGE_CURVE('',#3137,#3177,#3195,.T.);
#3197=ORIENTED_EDGE('',*,*,#3196,.F.);
#3198=ORIENTED_EDGE('',*,*,#3149,.T.);
#3199=EDGE_LOOP('',(#3175,#3190,#3197,#3198));
#3200=FACE_OUTER_BOUND('',#3199,.T.);
#3201=ADVANCED_FACE('',(#3200),#3166,.F.);
#3202=CARTESIAN_POINT('',(-41.492480603562001,-8.532279271864113,3.9));
#3203=DIRECTION('',(-0.152123386189917,-0.988361510467761,-5.551115E-017));
#3204=DIRECTION('',(-0.988361510467761,0.152123386189917,9.244464E-033));
#3205=AXIS2_PLACEMENT_3D('',#3202,#3203,#3204);
#3206=CYLINDRICAL_SURFACE('',#3205,2.0);
#3207=CARTESIAN_POINT('',(-41.568798199346688,-7.90420349875217,5.8926785387444));
#3208=VERTEX_POINT('',#3207);
#3209=CARTESIAN_POINT('',(-41.395810496139106,-7.90420349875217,3.9));
#3210=DIRECTION('',(0.0,-1.0,0.0));
#3211=DIRECTION('',(-1.0,0.0,0.0));
#3212=AXIS2_PLACEMENT_3D('',#3209,#3210,#3211);
#3213=ELLIPSE('',#3212,2.02355107803972,2.0);
#3214=EDGE_CURVE('',#3168,#3208,#3213,.T.);
#3215=ORIENTED_EDGE('',*,*,#3214,.T.);
#3216=CARTESIAN_POINT('',(-40.647715026432898,-2.12948979018934,5.895158311555869));
#3217=VERTEX_POINT('',#3216);
#3218=CARTESIAN_POINT('',(-40.647715026432898,-2.12948979018934,5.895158311555868));
#3219=CARTESIAN_POINT('',(-41.108542993725692,-5.018642103760099,5.894045967598018));
#3220=CARTESIAN_POINT('',(-41.568798199346688,-7.90420349875217,5.8926785387444));
#3228=(BOUNDED_CURVE()B_SPLINE_CURVE(2,(#3218,#3219,#3220),.UNSPECIFIED.,.F.,.U.)B_SPLINE_CURVE_WITH_KNOTS((3,3),(1.09525614231767,1.67946316669663),.UNSPECIFIED.)CURVE()GEOMETRIC_REPRESENTATION_ITEM()RATIONAL_B_SPLINE_CURVE((0.999879308600448,0.999808373461085,0.999801392286751))REPRESENTATION_ITEM(''));
#3229=EDGE_CURVE('',#3217,#3208,#3228,.T.);
#3230=ORIENTED_EDGE('',*,*,#3229,.F.);
#3231=CARTESIAN_POINT('',(-40.486622579936508,-1.99711475543952,3.91218375355571));
#3232=DIRECTION('',(-0.151658756631393,-0.985342763753086,-0.078097755770895));
#3233=DIRECTION('',(-0.080792388671442,-0.066389799711272,0.994517463108145));
#3234=AXIS2_PLACEMENT_3D('',#3231,#3232,#3233);
#3235=CIRCLE('',#3234,1.993906222424291);
#3236=EDGE_CURVE('',#3177,#3217,#3235,.T.);
#3237=ORIENTED_EDGE('',*,*,#3236,.F.);
#3238=ORIENTED_EDGE('',*,*,#3189,.T.);
#3239=EDGE_LOOP('',(#3215,#3230,#3237,#3238));
#3240=FACE_OUTER_BOUND('',#3239,.T.);
#3241=ADVANCED_FACE('',(#3240),#3206,.F.);
#3242=CARTESIAN_POINT('',(-41.836717731109403,-8.477372476189391,3.9));
#3243=DIRECTION('',(-0.162895473394589,-0.986643332084879,-5.551115E-017));
#3244=DIRECTION('',(-0.986643332084879,0.162895473394589,9.244464E-033));
#3245=AXIS2_PLACEMENT_3D('',#3242,#3243,#3244);
#3246=CYLINDRICAL_SURFACE('',#3245,2.0);
#3247=CARTESIAN_POINT('',(-41.91568847294549,-7.90420349875217,5.89265207076529));
#3248=VERTEX_POINT('',#3247);
#3249=CARTESIAN_POINT('',(-41.742087149947508,-7.90420349875217,3.9));
#3250=DIRECTION('',(0.0,-1.0,0.0));
#3251=DIRECTION('',(-1.0,0.0,0.0));
#3252=AXIS2_PLACEMENT_3D('',#3249,#3250,#3251);
#3253=ELLIPSE('',#3252,2.02707496717562,2.0);
#3254=EDGE_CURVE('',#3208,#3248,#3253,.T.);
#3255=ORIENTED_EDGE('',*,*,#3254,.T.);
#3256=CARTESIAN_POINT('',(-40.922160199824198,-2.0841787086803,5.895158311557419));
#3257=VERTEX_POINT('',#3256);
#3258=CARTESIAN_POINT('',(-40.922160199824198,-2.08417870868029,5.895158311557419));
#3259=CARTESIAN_POINT('',(-41.419236540068397,-4.99601997283515,5.894035211325479));
#3260=CARTESIAN_POINT('',(-41.91568847294549,-7.90420349875217,5.89265207076529));
#3268=(BOUNDED_CURVE()B_SPLINE_CURVE(2,(#3258,#3259,#3260),.UNSPECIFIED.,.F.,.U.)B_SPLINE_CURVE_WITH_KNOTS((3,3),(1.09193161132794,1.68178686698765),.UNSPECIFIED.)CURVE()GEOMETRIC_REPRESENTATION_ITEM()RATIONAL_B_SPLINE_CURVE((0.999878448048425,0.999806820182901,0.99980038898366))REPRESENTATION_ITEM(''));
#3269=EDGE_CURVE('',#3257,#3248,#3268,.T.);
#3270=ORIENTED_EDGE('',*,*,#3269,.F.);
#3271=CARTESIAN_POINT('',(-40.759633378532399,-1.953568760730311,3.91218375355536));
#3272=DIRECTION('',(-0.162397942713839,-0.983629833192345,-0.078097755770009));
#3273=DIRECTION('',(-0.081511767937696,-0.065504559081612,0.994517463108212));
#3274=AXIS2_PLACEMENT_3D('',#3271,#3272,#3273);
#3275=CIRCLE('',#3274,1.99390622242451);
#3276=EDGE_CURVE('',#3217,#3257,#3275,.T.);
#3277=ORIENTED_EDGE('',*,*,#3276,.F.);
#3278=ORIENTED_EDGE('',*,*,#3229,.T.);
#3279=EDGE_LOOP('',(#3255,#3270,#3277,#3278));
#3280=FACE_OUTER_BOUND('',#3279,.T.);
#3281=ADVANCED_FACE('',(#3280),#3246,.F.);
#3282=CARTESIAN_POINT('',(-42.180335449918111,-8.418713977111491,3.9));
#3283=DIRECTION('',(-0.17364817766693,-0.984807753012208,-5.551115E-017));
#3284=DIRECTION('',(-0.984807753012208,0.17364817766693,4.622232E-033));
#3285=AXIS2_PLACEMENT_3D('',#3282,#3283,#3284);
#3286=CYLINDRICAL_SURFACE('',#3285,2.0);
#3287=CARTESIAN_POINT('',(-42.263873126054101,-7.90420349875217,5.892623697177211));
#3288=VERTEX_POINT('',#3287);
#3289=CARTESIAN_POINT('',(-42.089613370726099,-7.90420349875217,3.9));
#3290=DIRECTION('',(0.0,-1.0,0.0));
#3291=DIRECTION('',(-1.0,0.0,0.0));
#3292=AXIS2_PLACEMENT_3D('',#3289,#3290,#3291);
#3293=ELLIPSE('',#3292,2.03085322377149,2.0);
#3294=EDGE_CURVE('',#3248,#3288,#3293,.T.);
#3295=ORIENTED_EDGE('',*,*,#3294,.T.);
#3296=CARTESIAN_POINT('',(-41.196094787676707,-2.03587664989266,5.89515831155631));
#3297=VERTEX_POINT('',#3296);
#3298=CARTESIAN_POINT('',(-41.196094787676707,-2.03587664989266,5.89515831155631));
#3299=CARTESIAN_POINT('',(-41.730323294366507,-4.971905015103861,5.894023702068272));
#3300=CARTESIAN_POINT('',(-42.263873126054101,-7.904203498752171,5.892623697177212));
#3308=(BOUNDED_CURVE()B_SPLINE_CURVE(2,(#3298,#3299,#3300),.UNSPECIFIED.,.F.,.U.)B_SPLINE_CURVE_WITH_KNOTS((3,3),(1.08819513946159,1.68409404536345),.UNSPECIFIED.)CURVE()GEOMETRIC_REPRESENTATION_ITEM()RATIONAL_B_SPLINE_CURVE((0.999877591751561,0.999805223069392,0.999799393977092))REPRESENTATION_ITEM(''));
#3309=EDGE_CURVE('',#3297,#3288,#3308,.T.);
#3310=ORIENTED_EDGE('',*,*,#3309,.F.);
#3311=CARTESIAN_POINT('',(-41.032152930655897,-1.90704733001678,3.91218375355584));
#3312=DIRECTION('',(-0.173117805065125,-0.981799860517914,-0.078097755770819));
#3313=DIRECTION('',(-0.082221448118815,-0.064611524066185,0.99451746310816));
#3314=AXIS2_PLACEMENT_3D('',#3311,#3312,#3313);
#3315=CIRCLE('',#3314,1.99390622242415);
#3316=EDGE_CURVE('',#3257,#3297,#3315,.T.);
#3317=ORIENTED_EDGE('',*,*,#3316,.F.);
#3318=ORIENTED_EDGE('',*,*,#3269,.T.);
#3319=EDGE_LOOP('',(#3295,#3310,#3317,#3318));
#3320=FACE_OUTER_BOUND('',#3319,.T.);
#3321=ADVANCED_FACE('',(#3320),#3286,.F.);
#3322=CARTESIAN_POINT('',(-42.523292872915803,-8.356310754405191,3.9));
#3323=DIRECTION('',(-0.184380219542663,-0.982854991665301,-5.551115E-017));
#3324=DIRECTION('',(-0.982854991665301,0.184380219542663,1.540744E-033));
#3325=AXIS2_PLACEMENT_3D('',#3322,#3323,#3324);
#3326=CYLINDRICAL_SURFACE('',#3325,2.0);
#3327=CARTESIAN_POINT('',(-42.613442760548594,-7.90420349875217,5.892593389623251));
#3328=VERTEX_POINT('',#3327);
#3329=CARTESIAN_POINT('',(-42.4384791051056,-7.90420349875217,3.9));
#3330=DIRECTION('',(0.0,-1.0,0.0));
#3331=DIRECTION('',(-1.0,0.0,0.0));
#3332=AXIS2_PLACEMENT_3D('',#3329,#3330,#3331);
#3333=ELLIPSE('',#3332,2.03488817471568,2.0);
#3334=EDGE_CURVE('',#3288,#3328,#3333,.T.);
#3335=ORIENTED_EDGE('',*,*,#3334,.T.);
#3336=CARTESIAN_POINT('',(-41.469486194514204,-1.9845893612883,5.8951583115571));
#3337=VERTEX_POINT('',#3336);
#3338=CARTESIAN_POINT('',(-41.469486194514204,-1.9845893612883,5.8951583115571));
#3339=CARTESIAN_POINT('',(-42.041832373691008,-4.946300176519331,5.89401143269717));
#3340=CARTESIAN_POINT('',(-42.613442760548594,-7.90420349875217,5.892593389623242));
#3348=(BOUNDED_CURVE()B_SPLINE_CURVE(2,(#3338,#3339,#3340),.UNSPECIFIED.,.F.,.U.)B_SPLINE_CURVE_WITH_KNOTS((3,3),(1.08404187286739,1.68638359834861),.UNSPECIFIED.)CURVE()GEOMETRIC_REPRESENTATION_ITEM()RATIONAL_B_SPLINE_CURVE((0.999876740104744,0.999803582020046,0.99979841023372))REPRESENTATION_ITEM(''));
#3349=EDGE_CURVE('',#3337,#3328,#3348,.T.);
#3350=ORIENTED_EDGE('',*,*,#3349,.F.);
#3351=CARTESIAN_POINT('',(-41.304148809205699,-1.85755599888635,3.912183753556191));
#3352=DIRECTION('',(-0.18381706812881,-0.979853063478342,-0.078097755772088));
#3353=DIRECTION('',(-0.082921344769878,-0.063710800925994,0.994517463108076));
#3354=AXIS2_PLACEMENT_3D('',#3351,#3352,#3353);
#3355=CIRCLE('',#3354,1.993906222424);
#3356=EDGE_CURVE('',#3297,#3337,#3355,.T.);
#3357=ORIENTED_EDGE('',*,*,#3356,.F.);
#3358=ORIENTED_EDGE('',*,*,#3309,.T.);
#3359=EDGE_LOOP('',(#3335,#3350,#3357,#3358));
#3360=FACE_OUTER_BOUND('',#3359,.T.);
#3361=ADVANCED_FACE('',(#3360),#3326,.F.);
#3362=CARTESIAN_POINT('',(-42.865549191598802,-8.290170233429951,3.9));
#3363=DIRECTION('',(-0.195090322016128,-0.980785280403231,-5.551115E-017));
#3364=DIRECTION('',(-0.980785280403231,0.195090322016128,-9.244464E-033));
#3365=AXIS2_PLACEMENT_3D('',#3362,#3363,#3364);
#3366=CYLINDRICAL_SURFACE('',#3365,2.0);
#3367=CARTESIAN_POINT('',(-42.964489362565999,-7.90420349875217,5.89256111763339));
#3368=VERTEX_POINT('',#3367);
#3369=CARTESIAN_POINT('',(-42.788775634674209,-7.90420349875217,3.9));
#3370=DIRECTION('',(0.0,-1.0,0.0));
#3371=DIRECTION('',(-1.0,0.0,0.0));
#3372=AXIS2_PLACEMENT_3D('',#3369,#3370,#3371);
#3373=ELLIPSE('',#3372,2.03918231641664,2.0);
#3374=EDGE_CURVE('',#3328,#3368,#3373,.T.);
#3375=ORIENTED_EDGE('',*,*,#3374,.T.);
#3376=CARTESIAN_POINT('',(-41.742301889493902,-1.93032294554155,5.89515831155674));
#3377=VERTEX_POINT('',#3376);
#3378=CARTESIAN_POINT('',(-41.742301889493902,-1.930322945541559,5.895158311556738));
#3379=CARTESIAN_POINT('',(-42.353793630135002,-4.91920861026091,5.893998395556761));
#3380=CARTESIAN_POINT('',(-42.964489362565999,-7.904203498752169,5.89256111763339));
#3388=(BOUNDED_CURVE()B_SPLINE_CURVE(2,(#3378,#3379,#3380),.UNSPECIFIED.,.F.,.U.)B_SPLINE_CURVE_WITH_KNOTS((3,3),(1.07946671357316,1.68865443953655),.UNSPECIFIED.)CURVE()GEOMETRIC_REPRESENTATION_ITEM()RATIONAL_B_SPLINE_CURVE((0.999875893606892,0.999801897066021,0.999797441098118))REPRESENTATION_ITEM(''));
#3389=EDGE_CURVE('',#3377,#3368,#3388,.T.);
#3390=ORIENTED_EDGE('',*,*,#3389,.F.);
#3391=CARTESIAN_POINT('',(-41.57558864939331,-1.80510065631645,3.912183753556131));
#3392=DIRECTION('',(-0.19449445879968,-0.977789673723154,-0.078097755771781));
#3393=DIRECTION('',(-0.083611374610145,-0.062802496836018,0.994517463108096));
#3394=AXIS2_PLACEMENT_3D('',#3391,#3392,#3393);
#3395=CIRCLE('',#3394,1.99390622242402);
#3396=EDGE_CURVE('',#3337,#3377,#3395,.T.);
#3397=ORIENTED_EDGE('',*,*,#3396,.F.);
#3398=ORIENTED_EDGE('',*,*,#3349,.T.);
#3399=EDGE_LOOP('',(#3375,#3390,#3397,#3398));
#3400=FACE_OUTER_BOUND('',#3399,.T.);
#3401=ADVANCED_FACE('',(#3400),#3366,.F.);
#3402=CARTESIAN_POINT('',(-43.207063680887892,-8.220300284246338,3.9));
#3403=DIRECTION('',(-0.205777210692235,-0.978598865500938,-5.551115E-017));
#3404=DIRECTION('',(-0.978598865500938,0.205777210692235,3.081488E-033));
#3405=AXIS2_PLACEMENT_3D('',#3402,#3403,#3404);
#3406=CYLINDRICAL_SURFACE('',#3405,2.0);
#3407=CARTESIAN_POINT('',(-43.317106403384599,-7.90420349875217,5.89252684856009));
#3408=VERTEX_POINT('',#3407);
#3409=CARTESIAN_POINT('',(-43.140595675333408,-7.90420349875217,3.9));
#3410=DIRECTION('',(0.0,-1.0,0.0));
#3411=DIRECTION('',(-1.0,0.0,0.0));
#3412=AXIS2_PLACEMENT_3D('',#3409,#3410,#3411);
#3413=ELLIPSE('',#3412,2.04373831863806,2.0);
#3414=EDGE_CURVE('',#3368,#3408,#3413,.T.);
#3415=ORIENTED_EDGE('',*,*,#3414,.T.);
#3416=CARTESIAN_POINT('',(-42.014509410276403,-1.873083859813221,5.895158311556131));
#3417=VERTEX_POINT('',#3416);
#3418=CARTESIAN_POINT('',(-42.014509410276297,-1.87308385981321,5.895158311556131));
#3419=CARTESIAN_POINT('',(-42.666237697398898,-4.890633641144648,5.89398458248121));
#3420=CARTESIAN_POINT('',(-43.317106403384599,-7.904203498752169,5.89252684856009));
#3428=(BOUNDED_CURVE()B_SPLINE_CURVE(2,(#3418,#3419,#3420),.UNSPECIFIED.,.F.,.U.)B_SPLINE_CURVE_WITH_KNOTS((3,3),(1.07446429212338,1.69090548682336),.UNSPECIFIED.)CURVE()GEOMETRIC_REPRESENTATION_ITEM()RATIONAL_B_SPLINE_CURVE((0.999875052684405,0.999800168090975,0.999796490017694))REPRESENTATION_ITEM(''));
#3429=EDGE_CURVE('',#3417,#3408,#3428,.T.);
#3430=ORIENTED_EDGE('',*,*,#3429,.F.);
#3431=CARTESIAN_POINT('',(-41.846440152591512,-1.74968754396481,3.91218375355582));
#3432=DIRECTION('',(-0.205148706574901,-0.975609936774976,-0.078097755771673));
#3433=DIRECTION('',(-0.084291455533244,-0.06188671987711,0.994517463108084));
#3434=AXIS2_PLACEMENT_3D('',#3431,#3432,#3433);
#3435=CIRCLE('',#3434,1.9939062224243);
#3436=EDGE_CURVE('',#3377,#3417,#3435,.T.);
#3437=ORIENTED_EDGE('',*,*,#3436,.F.);
#3438=ORIENTED_EDGE('',*,*,#3389,.T.);
#3439=EDGE_LOOP('',(#3415,#3430,#3437,#3438));
#3440=FACE_OUTER_BOUND('',#3439,.T.);
#3441=ADVANCED_FACE('',(#3440),#3406,.F.);
#3442=CARTESIAN_POINT('',(-43.547795703974217,-8.146709220679592,3.9));
#3443=DIRECTION('',(-0.216439613938103,-0.976296007119933,-5.551115E-017));
#3444=DIRECTION('',(-0.976296007119933,0.216439613938103,-1.540744E-033));
#3445=AXIS2_PLACEMENT_3D('',#3442,#3443,#3444);
#3446=CYLINDRICAL_SURFACE('',#3445,2.0);
#3447=CARTESIAN_POINT('',(-43.671388943535014,-7.90420349875217,5.89249054750587));
#3448=VERTEX_POINT('',#3447);
#3449=CARTESIAN_POINT('',(-43.494033479762493,-7.90420349875217,3.9));
#3450=DIRECTION('',(0.0,-1.0,0.0));
#3451=DIRECTION('',(-1.0,0.0,0.0));
#3452=AXIS2_PLACEMENT_3D('',#3449,#3450,#3451);
#3453=ELLIPSE('',#3452,2.04855902862902,2.0);
#3454=EDGE_CURVE('',#3408,#3448,#3453,.T.);
#3455=ORIENTED_EDGE('',*,*,#3454,.T.);
#3456=CARTESIAN_POINT('',(-42.286076366887499,-1.81287891498234,5.895158311556649));
#3457=VERTEX_POINT('',#3456);
#3458=CARTESIAN_POINT('',(-42.286076366887499,-1.81287891498234,5.895158311556649));
#3459=CARTESIAN_POINT('',(-42.979196046971808,-4.860578775623089,5.89396998477338));
#3460=CARTESIAN_POINT('',(-43.671388943535007,-7.904203498752169,5.89249054750587));
#3468=(BOUNDED_CURVE()B_SPLINE_CURVE(2,(#3458,#3459,#3460),.UNSPECIFIED.,.F.,.U.)B_SPLINE_CURVE_WITH_KNOTS((3,3),(1.06902896772197,1.69313566682149),.UNSPECIFIED.)CURVE()GEOMETRIC_REPRESENTATION_ITEM()RATIONAL_B_SPLINE_CURVE((0.999874217777207,0.999798394966601,0.999795560692524))REPRESENTATION_ITEM(''));
#3469=EDGE_CURVE('',#3457,#3448,#3468,.T.);
#3470=ORIENTED_EDGE('',*,*,#3469,.F.);
#3471=CARTESIAN_POINT('',(-42.1166710901797,-1.69132325543647,3.912183753556251));
#3472=DIRECTION('',(-0.215778543705601,-0.973314112000645,-0.078097755772397));
#3473=DIRECTION('',(-0.084961506615833,-0.06096357901832,0.994517463108036));
#3474=AXIS2_PLACEMENT_3D('',#3471,#3472,#3473);
#3475=CIRCLE('',#3474,1.99390622242399);
#3476=EDGE_CURVE('',#3417,#3457,#3475,.T.);
#3477=ORIENTED_EDGE('',*,*,#3476,.F.);
#3478=ORIENTED_EDGE('',*,*,#3429,.T.);
#3479=EDGE_LOOP('',(#3455,#3470,#3477,#3478));
#3480=FACE_OUTER_BOUND('',#3479,.T.);
#3481=ADVANCED_FACE('',(#3480),#3446,.F.);
#3482=CARTESIAN_POINT('',(-43.887704717154207,-8.06940579933034,3.9));
#3483=DIRECTION('',(-0.227076263034373,-0.973876979277334,-5.551115E-017));
#3484=DIRECTION('',(-0.973876979277334,0.227076263034373,4.622232E-033));
#3485=AXIS2_PLACEMENT_3D('',#3482,#3483,#3484);
#3486=CYLINDRICAL_SURFACE('',#3485,2.0);
#3487=CARTESIAN_POINT('',(-44.027433740403907,-7.90420349875217,5.89245217724622));
#3488=VERTEX_POINT('',#3487);
#3489=CARTESIAN_POINT('',(-43.849184943242101,-7.90420349875217,3.9));
#3490=DIRECTION('',(0.0,-1.0,0.0));
#3491=DIRECTION('',(-1.0,0.0,0.0));
#3492=AXIS2_PLACEMENT_3D('',#3489,#3490,#3491);
#3493=ELLIPSE('',#3492,2.05364747556114,2.0);
#3494=EDGE_CURVE('',#3448,#3488,#3493,.T.);
#3495=ORIENTED_EDGE('',*,*,#3494,.T.);
#3496=CARTESIAN_POINT('',(-42.556970445575601,-1.74971527483522,5.89515831155634));
#3497=VERTEX_POINT('',#3496);
#3498=CARTESIAN_POINT('',(-42.556970445575601,-1.74971527483522,5.89515831155634));
#3499=CARTESIAN_POINT('',(-43.292701047582895,-4.829047715131226,5.89395459318127));
#3500=CARTESIAN_POINT('',(-44.0274337404039,-7.904203498752169,5.892452177246219));
#3508=(BOUNDED_CURVE()B_SPLINE_CURVE(2,(#3498,#3499,#3500),.UNSPECIFIED.,.F.,.U.)B_SPLINE_CURVE_WITH_KNOTS((3,3),(1.06315482927626,1.69534392013504),.UNSPECIFIED.)CURVE()GEOMETRIC_REPRESENTATION_ITEM()RATIONAL_B_SPLINE_CURVE((0.999873389352138,0.999796577572744,0.99979465710599))REPRESENTATION_ITEM(''));
#3509=EDGE_CURVE('',#3497,#3488,#3508,.T.);
#3510=ORIENTED_EDGE('',*,*,#3509,.F.);
#3511=CARTESIAN_POINT('',(-42.386249307379202,-1.63001473550107,3.91218375355649));
#3512=DIRECTION('',(-0.226382705347448,-0.970902472580475,-0.078097755772434));
#3513=DIRECTION('',(-0.08562144812856,-0.060033184102631,0.994517463108048));
#3514=AXIS2_PLACEMENT_3D('',#3511,#3512,#3513);
#3515=CIRCLE('',#3514,1.99390622242376);
#3516=EDGE_CURVE('',#3457,#3497,#3515,.T.);
#3517=ORIENTED_EDGE('',*,*,#3516,.F.);
#3518=ORIENTED_EDGE('',*,*,#3469,.T.);
#3519=EDGE_LOOP('',(#3495,#3510,#3517,#3518));
#3520=FACE_OUTER_BOUND('',#3519,.T.);
#3521=ADVANCED_FACE('',(#3520),#3486,.F.);
#3522=CARTESIAN_POINT('',(-44.226750274654705,-7.988399218532662,3.9));
#3523=DIRECTION('',(-0.237685892326173,-0.971342069813262,-5.551115E-017));
#3524=DIRECTION('',(-0.971342069813262,0.237685892326173,-1.232595E-032));
#3525=AXIS2_PLACEMENT_3D('',#3522,#3523,#3524);
#3526=CYLINDRICAL_SURFACE('',#3525,2.0);
#3527=CARTESIAN_POINT('',(-44.385339359589295,-7.90420349875217,5.89241169814674));
#3528=VERTEX_POINT('',#3527);
#3529=CARTESIAN_POINT('',(-44.206147713097899,-7.90420349875217,3.9));
#3530=DIRECTION('',(0.0,-1.0,0.0));
#3531=DIRECTION('',(-1.0,0.0,0.0));
#3532=AXIS2_PLACEMENT_3D('',#3529,#3530,#3531);
#3533=ELLIPSE('',#3532,2.05900687528596,2.0);
#3534=EDGE_CURVE('',#3488,#3528,#3533,.T.);
#3535=ORIENTED_EDGE('',*,*,#3534,.T.);
#3536=CARTESIAN_POINT('',(-42.8271594126563,-1.68360045521293,5.89515831155601));
#3537=VERTEX_POINT('',#3536);
#3538=CARTESIAN_POINT('',(-42.8271594126563,-1.68360045521294,5.89515831155601));
#3539=CARTESIAN_POINT('',(-43.6067860190647,-4.796044335776218,5.893938397898422));
#3540=CARTESIAN_POINT('',(-44.385339359589295,-7.90420349875217,5.892411698146741));
#3548=(BOUNDED_CURVE()B_SPLINE_CURVE(2,(#3538,#3539,#3540),.UNSPECIFIED.,.F.,.U.)B_SPLINE_CURVE_WITH_KNOTS((3,3),(1.05683567647164,1.69752919464985),.UNSPECIFIED.)CURVE()GEOMETRIC_REPRESENTATION_ITEM()RATIONAL_B_SPLINE_CURVE((0.999872567850818,0.999794715714576,0.999793783454505))REPRESENTATION_ITEM(''));
#3549=EDGE_CURVE('',#3537,#3528,#3548,.T.);
#3550=ORIENTED_EDGE('',*,*,#3549,.F.);
#3551=CARTESIAN_POINT('',(-42.655142727077802,-1.56576927925723,3.91218375355665));
#3552=DIRECTION('',(-0.236959929711264,-0.96837530547535,-0.078097755772853));
#3553=DIRECTION('',(-0.086271201545991,-0.059095645838582,0.99451746310798));
#3554=AXIS2_PLACEMENT_3D('',#3551,#3552,#3553);
#3555=CIRCLE('',#3554,1.99390622242366);
#3556=EDGE_CURVE('',#3497,#3537,#3555,.T.);
#3557=ORIENTED_EDGE('',*,*,#3556,.F.);
#3558=ORIENTED_EDGE('',*,*,#3509,.T.);
#3559=EDGE_LOOP('',(#3535,#3550,#3557,#3558));
#3560=FACE_OUTER_BOUND('',#3559,.T.);
#3561=ADVANCED_FACE('',(#3560),#3526,.F.);
#3562=CARTESIAN_POINT('',(-44.564892033444792,-7.903699117259579,3.9));
#3563=DIRECTION('',(-0.248267239373716,-0.968691580356593,-5.551115E-017));
#3564=DIRECTION('',(-0.968691580356593,0.248267239373716,3.081488E-033));
#3565=AXIS2_PLACEMENT_3D('',#3562,#3563,#3564);
#3566=CYLINDRICAL_SURFACE('',#3565,2.0);
#3567=CARTESIAN_POINT('',(-44.7452062902913,-7.90420349875217,5.892369068073061));
#3568=VERTEX_POINT('',#3567);
#3569=CARTESIAN_POINT('',(-44.565021302040996,-7.90420349875217,3.9));
#3570=DIRECTION('',(0.0,-1.0,0.0));
#3571=DIRECTION('',(-1.0,0.0,0.0));
#3572=AXIS2_PLACEMENT_3D('',#3569,#3570,#3571);
#3573=ELLIPSE('',#3572,2.064640635426771,2.0);
#3574=EDGE_CURVE('',#3528,#3568,#3573,.T.);
#3575=ORIENTED_EDGE('',*,*,#3574,.T.);
#3576=CARTESIAN_POINT('',(-43.096611118341308,-1.61454232311855,5.89515831155678));
#3577=VERTEX_POINT('',#3576);
#3578=CARTESIAN_POINT('',(-43.096611118341414,-1.614542323118551,5.89515831155678));
#3579=CARTESIAN_POINT('',(-43.921485293783903,-4.761572694393539,5.893921388542861));
#3580=CARTESIAN_POINT('',(-44.745206290291293,-7.904203498752169,5.892369068073061));
#3588=(BOUNDED_CURVE()B_SPLINE_CURVE(2,(#3578,#3579,#3580),.UNSPECIFIED.,.F.,.U.)B_SPLINE_CURVE_WITH_KNOTS((3,3),(1.05006501584939,1.69969044837801),.UNSPECIFIED.)CURVE()GEOMETRIC_REPRESENTATION_ITEM()RATIONAL_B_SPLINE_CURVE((0.999871753702976,0.999792809142411,0.999792944181357))REPRESENTATION_ITEM(''));
#3589=EDGE_CURVE('',#3577,#3568,#3588,.T.);
#3590=ORIENTED_EDGE('',*,*,#3589,.F.);
#3591=CARTESIAN_POINT('',(-42.92331935364831,-1.49859453127518,3.91218375355592));
#3592=DIRECTION('',(-0.247508958213146,-0.965732911393021,-0.078097755771871));
#3593=DIRECTION('',(-0.08691068955206,-0.058151075782488,0.994517463108077));
#3594=AXIS2_PLACEMENT_3D('',#3591,#3592,#3593);
#3595=CIRCLE('',#3594,1.99390622242424);
#3596=EDGE_CURVE('',#3537,#3577,#3595,.T.);
#3597=ORIENTED_EDGE('',*,*,#3596,.F.);
#3598=ORIENTED_EDGE('',*,*,#3549,.T.);
#3599=EDGE_LOOP('',(#3575,#3590,#3597,#3598));
#3600=FACE_OUTER_BOUND('',#3599,.T.);
#3601=ADVANCED_FACE('',(#3600),#3566,.F.);
#3602=CARTESIAN_POINT('',(-44.902089758036809,-7.81531557397614,3.9));
#3603=DIRECTION('',(-0.258819045102521,-0.965925826289068,-5.551115E-017));
#3604=DIRECTION('',(-0.965925826289068,0.258819045102521,3.081488E-033));
#3605=AXIS2_PLACEMENT_3D('',#3602,#3603,#3604);
#3606=CYLINDRICAL_SURFACE('',#3605,2.0);
#3607=CARTESIAN_POINT('',(-45.107137065061593,-7.90420349875217,5.89232424229582));
#3608=VERTEX_POINT('',#3607);
#3609=CARTESIAN_POINT('',(-44.925907205697399,-7.90420349875217,3.9));
#3610=DIRECTION('',(0.0,-1.0,0.0));
#3611=DIRECTION('',(-1.0,0.0,0.0));
#3612=AXIS2_PLACEMENT_3D('',#3609,#3610,#3611);
#3613=ELLIPSE('',#3612,2.07055236082017,2.0);
#3614=EDGE_CURVE('',#3568,#3608,#3613,.T.);
#3615=ORIENTED_EDGE('',*,*,#3614,.T.);
#3616=CARTESIAN_POINT('',(-43.365293500574396,-1.54254909577873,5.895158311557211));
#3617=VERTEX_POINT('',#3616);
#3618=CARTESIAN_POINT('',(-43.365293500574388,-1.54254909577874,5.895158311557211));
#3619=CARTESIAN_POINT('',(-44.236834282536094,-4.725637041205077,5.893903554131809));
#3620=CARTESIAN_POINT('',(-45.107137065061586,-7.90420349875217,5.89232424229582));
#3628=(BOUNDED_CURVE()B_SPLINE_CURVE(2,(#3618,#3619,#3620),.UNSPECIFIED.,.F.,.U.)B_SPLINE_CURVE_WITH_KNOTS((3,3),(1.04283605939011,1.70182665425593),.UNSPECIFIED.)CURVE()GEOMETRIC_REPRESENTATION_ITEM()RATIONAL_B_SPLINE_CURVE((0.999870947374254,0.999790857627189,0.999792144065984))REPRESENTATION_ITEM(''));
#3629=EDGE_CURVE('',#3617,#3608,#3628,.T.);
#3630=ORIENTED_EDGE('',*,*,#3629,.F.);
#3631=CARTESIAN_POINT('',(-43.190747276753811,-1.42849848467711,3.91218375355546));
#3632=DIRECTION('',(-0.258028535624144,-0.962975604751925,-0.078097755770085));
#3633=DIRECTION('',(-0.087539836055264,-0.057199586329066,0.994517463108216));
#3634=AXIS2_PLACEMENT_3D('',#3631,#3632,#3633);
#3635=CIRCLE('',#3634,1.993906222424421);
#3636=EDGE_CURVE('',#3577,#3617,#3635,.T.);
#3637=ORIENTED_EDGE('',*,*,#3636,.F.);
#3638=ORIENTED_EDGE('',*,*,#3589,.T.);
#3639=EDGE_LOOP('',(#3615,#3630,#3637,#3638));
#3640=FACE_OUTER_BOUND('',#3639,.T.);
#3641=ADVANCED_FACE('',(#3640),#3606,.F.);
#3642=CARTESIAN_POINT('',(-45.238303325273499,-7.7232591054401,3.9));
#3643=DIRECTION('',(-0.269340053953226,-0.963045136707763,-5.551115E-017));
#3644=DIRECTION('',(-0.963045136707763,0.269340053953226,6.162976E-033));
#3645=AXIS2_PLACEMENT_3D('',#3642,#3643,#3644);
#3646=CYLINDRICAL_SURFACE('',#3645,2.0);
#3647=CARTESIAN_POINT('',(-45.471236384187705,-7.90420349875217,5.892277173387121));
#3648=VERTEX_POINT('',#3647);
#3649=CARTESIAN_POINT('',(-45.288909024632311,-7.90420349875217,3.9));
#3650=DIRECTION('',(0.0,-1.0,0.0));
#3651=DIRECTION('',(-1.0,0.0,0.0));
#3652=AXIS2_PLACEMENT_3D('',#3649,#3650,#3651);
#3653=ELLIPSE('',#3652,2.07674585932404,2.0);
#3654=EDGE_CURVE('',#3608,#3648,#3653,.T.);
#3655=ORIENTED_EDGE('',*,*,#3654,.T.);
#3656=CARTESIAN_POINT('',(-43.633174588838905,-1.46762933966755,5.895158311557259));
#3657=VERTEX_POINT('',#3656);
#3658=CARTESIAN_POINT('',(-43.633174588838905,-1.46762933966755,5.895158311557259));
#3659=CARTESIAN_POINT('',(-44.552869535557889,-4.688241803988162,5.8938848830747));
#3660=CARTESIAN_POINT('',(-45.471236384187705,-7.90420349875217,5.892277173387121));
#3668=(BOUNDED_CURVE()B_SPLINE_CURVE(2,(#3658,#3659,#3660),.UNSPECIFIED.,.F.,.U.)B_SPLINE_CURVE_WITH_KNOTS((3,3),(1.03514170693782,1.7039367952519),.UNSPECIFIED.)CURVE()GEOMETRIC_REPRESENTATION_ITEM()RATIONAL_B_SPLINE_CURVE((0.999870149297062,0.999788860849105,0.999791388129032))REPRESENTATION_ITEM(''));
#3669=EDGE_CURVE('',#3657,#3648,#3668,.T.);
#3670=ORIENTED_EDGE('',*,*,#3669,.F.);
#3671=CARTESIAN_POINT('',(-43.457394675143604,-1.35548948018347,3.912183753555909));
#3672=DIRECTION('',(-0.26851741021974,-0.960103713643639,-0.078097755771703));
#3673=DIRECTION('',(-0.088158566194503,-0.056241290700097,0.994517463108073));
#3674=AXIS2_PLACEMENT_3D('',#3671,#3672,#3673);
#3675=CIRCLE('',#3674,1.99390622242422);
#3676=EDGE_CURVE('',#3617,#3657,#3675,.T.);
#3677=ORIENTED_EDGE('',*,*,#3676,.F.);
#3678=ORIENTED_EDGE('',*,*,#3629,.T.);
#3679=EDGE_LOOP('',(#3655,#3670,#3677,#3678));
#3680=FACE_OUTER_BOUND('',#3679,.T.);
#3681=ADVANCED_FACE('',(#3680),#3646,.F.);
#3682=CARTESIAN_POINT('',(-45.573492729102597,-7.627540665450651,3.9));
#3683=DIRECTION('',(-0.279829014030992,-0.960049854385929,-5.551115E-017));
#3684=DIRECTION('',(-0.960049854385929,0.279829014030992,1.540744E-032));
#3685=AXIS2_PLACEMENT_3D('',#3682,#3683,#3684);
#3686=CYLINDRICAL_SURFACE('',#3685,2.0);
#3687=CARTESIAN_POINT('',(-45.837611245080396,-7.90420349875217,5.89222781111018));
#3688=VERTEX_POINT('',#3687);
#3689=CARTESIAN_POINT('',(-45.654132591197303,-7.90420349875217,3.9));
#3690=DIRECTION('',(0.0,-1.0,0.0));
#3691=DIRECTION('',(-1.0,0.0,0.0));
#3692=AXIS2_PLACEMENT_3D('',#3689,#3690,#3691);
#3693=ELLIPSE('',#3692,2.08322514800989,2.0);
#3694=EDGE_CURVE('',#3648,#3688,#3693,.T.);
#3695=ORIENTED_EDGE('',*,*,#3694,.T.);
#3696=CARTESIAN_POINT('',(-43.900222507962098,-1.38979196948735,5.89515831155753));
#3697=VERTEX_POINT('',#3696);
#3698=CARTESIAN_POINT('',(-43.900222507962098,-1.38979196948735,5.89515831155753));
#3699=CARTESIAN_POINT('',(-44.869628810386402,-4.649391590391589,5.89386536315208));
#3700=CARTESIAN_POINT('',(-45.837611245080396,-7.90420349875217,5.89222781111018));
#3708=(BOUNDED_CURVE()B_SPLINE_CURVE(2,(#3698,#3699,#3700),.UNSPECIFIED.,.F.,.U.)B_SPLINE_CURVE_WITH_KNOTS((3,3),(1.02697453818125,1.70601986580369),.UNSPECIFIED.)CURVE()GEOMETRIC_REPRESENTATION_ITEM()RATIONAL_B_SPLINE_CURVE((0.99986935990901,0.999786818458321,0.999790681710118))REPRESENTATION_ITEM(''));
#3709=EDGE_CURVE('',#3697,#3688,#3708,.T.);
#3710=ORIENTED_EDGE('',*,*,#3709,.F.);
#3711=CARTESIAN_POINT('',(-43.723229820446498,-1.27957620514576,3.91218375355566));
#3712=DIRECTION('',(-0.278974333928783,-0.957117579794903,-0.078097755771463));
#3713=DIRECTION('',(-0.088766806344739,-0.055276302918396,0.994517463108129));
#3714=AXIS2_PLACEMENT_3D('',#3711,#3712,#3713);
#3715=CIRCLE('',#3714,1.993906222424441);
#3716=EDGE_CURVE('',#3657,#3697,#3715,.T.);
#3717=ORIENTED_EDGE('',*,*,#3716,.F.);
#3718=ORIENTED_EDGE('',*,*,#3669,.T.);
#3719=EDGE_LOOP('',(#3695,#3710,#3717,#3718));
#3720=FACE_OUTER_BOUND('',#3719,.T.);
#3721=ADVANCED_FACE('',(#3720),#3686,.F.);
#3722=CARTESIAN_POINT('',(-45.907618085337099,-7.528171643544911,3.9));
#3723=DIRECTION('',(-0.290284677254462,-0.956940335732209,-5.551115E-017));
#3724=DIRECTION('',(-0.956940335732209,0.290284677254462,1.232595E-032));
#3725=AXIS2_PLACEMENT_3D('',#3722,#3723,#3724);
#3726=CYLINDRICAL_SURFACE('',#3725,2.0);
#3727=CARTESIAN_POINT('',(-46.206371077015902,-7.90420349875217,5.89217610230213));
#3728=VERTEX_POINT('',#3727);
#3729=CARTESIAN_POINT('',(-46.021686101544901,-7.90420349875217,3.9));
#3730=DIRECTION('',(0.0,-1.0,0.0));
#3731=DIRECTION('',(-1.0,0.0,0.0));
#3732=AXIS2_PLACEMENT_3D('',#3729,#3730,#3731);
#3733=ELLIPSE('',#3732,2.08999445975875,2.0);
#3734=EDGE_CURVE('',#3688,#3728,#3733,.T.);
#3735=ORIENTED_EDGE('',*,*,#3734,.T.);
#3736=CARTESIAN_POINT('',(-44.166405481915007,-1.30904624710601,5.89515831155687));
#3737=VERTEX_POINT('',#3736);
#3738=CARTESIAN_POINT('',(-44.166405481914893,-1.30904624710601,5.89515831155687));
#3739=CARTESIAN_POINT('',(-45.187151145256692,-4.609091198767057,5.893844981488149));
#3740=CARTESIAN_POINT('',(-46.206371077015895,-7.90420349875217,5.89217610230213));
#3748=(BOUNDED_CURVE()B_SPLINE_CURVE(2,(#3738,#3739,#3740),.UNSPECIFIED.,.F.,.U.)B_SPLINE_CURVE_WITH_KNOTS((3,3),(1.01832680805351,1.70807487578739),.UNSPECIFIED.)CURVE()GEOMETRIC_REPRESENTATION_ITEM()RATIONAL_B_SPLINE_CURVE((0.999868579656076,0.999784730078549,0.999790030488422))REPRESENTATION_ITEM(''));
#3749=EDGE_CURVE('',#3737,#3728,#3748,.T.);
#3750=ORIENTED_EDGE('',*,*,#3749,.F.);
#3751=CARTESIAN_POINT('',(-43.988221080937898,-1.20076769248133,3.9121837535555));
#3752=DIRECTION('',(-0.289398062481908,-0.95401755852565,-0.078097755771052));
#3753=DIRECTION('',(-0.089364484133248,-0.054304737809097,0.994517463108157));
#3754=AXIS2_PLACEMENT_3D('',#3751,#3752,#3753);
#3755=CIRCLE('',#3754,1.99390622242453);
#3756=EDGE_CURVE('',#3697,#3737,#3755,.T.);
#3757=ORIENTED_EDGE('',*,*,#3756,.F.);
#3758=ORIENTED_EDGE('',*,*,#3709,.T.);
#3759=EDGE_LOOP('',(#3735,#3750,#3757,#3758));
#3760=FACE_OUTER_BOUND('',#3759,.T.);
#3761=ADVANCED_FACE('',(#3760),#3726,.F.);
#3762=CARTESIAN_POINT('',(-46.2406396364009,-7.42516386364279,3.9));
#3763=DIRECTION('',(-0.300705799504273,-0.953716950748227,-5.551115E-017));
#3764=DIRECTION('',(-0.953716950748227,0.300705799504273,0.0));
#3765=AXIS2_PLACEMENT_3D('',#3762,#3763,#3764);
#3766=CYLINDRICAL_SURFACE('',#3765,2.0);
#3767=CARTESIAN_POINT('',(-46.577627881584306,-7.90420349875217,5.89212199074625));
#3768=VERTEX_POINT('',#3767);
#3769=CARTESIAN_POINT('',(-46.391680253175906,-7.90420349875217,3.9));
#3770=DIRECTION('',(0.0,-1.0,0.0));
#3771=DIRECTION('',(-1.0,0.0,0.0));
#3772=AXIS2_PLACEMENT_3D('',#3769,#3770,#3771);
#3773=ELLIPSE('',#3772,2.09705825028162,2.0);
#3774=EDGE_CURVE('',#3728,#3768,#3773,.T.);
#3775=ORIENTED_EDGE('',*,*,#3774,.T.);
#3776=CARTESIAN_POINT('',(-44.431691837585106,-1.22540178045712,5.895158311556731));
#3777=VERTEX_POINT('',#3776);
#3778=CARTESIAN_POINT('',(-44.431691837585106,-1.22540178045713,5.895158311556731));
#3779=CARTESIAN_POINT('',(-45.505476926569912,-4.567345599074393,5.89382372454179));
#3780=CARTESIAN_POINT('',(-46.57762788158432,-7.90420349875217,5.89212199074625));
#3788=(BOUNDED_CURVE()B_SPLINE_CURVE(2,(#3778,#3779,#3780),.UNSPECIFIED.,.F.,.U.)B_SPLINE_CURVE_WITH_KNOTS((3,3),(1.00919042623745,1.71010084499492),.UNSPECIFIED.)CURVE()GEOMETRIC_REPRESENTATION_ITEM()RATIONAL_B_SPLINE_CURVE((0.999867808970363,0.999782595270919,0.999789440467818))REPRESENTATION_ITEM(''));
#3789=EDGE_CURVE('',#3777,#3768,#3788,.T.);
#3790=ORIENTED_EDGE('',*,*,#3789,.F.);
#3791=CARTESIAN_POINT('',(-44.252336925307205,-1.11907331961311,3.91218375355628));
#3792=DIRECTION('',(-0.299787355559684,-0.950804018707316,-0.078097755771527));
#3793=DIRECTION('',(-0.089951528442422,-0.053326710979791,0.994517463108089));
#3794=AXIS2_PLACEMENT_3D('',#3791,#3792,#3793);
#3795=CIRCLE('',#3794,1.99390622242382);
#3796=EDGE_CURVE('',#3737,#3777,#3795,.T.);
#3797=ORIENTED_EDGE('',*,*,#3796,.F.);
#3798=ORIENTED_EDGE('',*,*,#3749,.T.);
#3799=EDGE_LOOP('',(#3775,#3790,#3797,#3798));
#3800=FACE_OUTER_BOUND('',#3799,.T.);
#3801=ADVANCED_FACE('',(#3800),#3766,.F.);
#3802=CARTESIAN_POINT('',(-46.572517756059895,-7.31852958263998,3.9));
#3803=DIRECTION('',(-0.311091140771091,-0.950380082984561,-5.551115E-017));
#3804=DIRECTION('',(-0.950380082984561,0.311091140771091,3.081488E-033));
#3805=AXIS2_PLACEMENT_3D('',#3802,#3803,#3804);
#3806=CYLINDRICAL_SURFACE('',#3805,2.0);
#3807=CARTESIAN_POINT('',(-46.951496379279504,-7.90420349875217,5.892065417037181));
#3808=VERTEX_POINT('',#3807);
#3809=CARTESIAN_POINT('',(-46.764228388411297,-7.90420349875217,3.9));
#3810=DIRECTION('',(0.0,-1.0,0.0));
#3811=DIRECTION('',(-1.0,0.0,0.0));
#3812=AXIS2_PLACEMENT_3D('',#3809,#3810,#3811);
#3813=ELLIPSE('',#3812,2.10442120558674,2.0);
#3814=EDGE_CURVE('',#3768,#3808,#3813,.T.);
#3815=ORIENTED_EDGE('',*,*,#3814,.T.);
#3816=CARTESIAN_POINT('',(-44.696050008547502,-1.13886852239618,5.89515831155666));
#3817=VERTEX_POINT('',#3816);
#3818=CARTESIAN_POINT('',(-44.696050008547502,-1.13886852239619,5.895158311556661));
#3819=CARTESIAN_POINT('',(-45.824647970300909,-4.524159950281222,5.893801578071142));
#3820=CARTESIAN_POINT('',(-46.951496379279511,-7.904203498752171,5.892065417037181));
#3828=(BOUNDED_CURVE()B_SPLINE_CURVE(2,(#3818,#3819,#3820),.UNSPECIFIED.,.F.,.U.)B_SPLINE_CURVE_WITH_KNOTS((3,3),(0.999556954440034,1.71209680914485),.UNSPECIFIED.)CURVE()GEOMETRIC_REPRESENTATION_ITEM()RATIONAL_B_SPLINE_CURVE((0.999867048272648,0.999780413535428,0.99978891799864))REPRESENTATION_ITEM(''));
#3829=EDGE_CURVE('',#3817,#3808,#3828,.T.);
#3830=ORIENTED_EDGE('',*,*,#3829,.F.);
#3831=CARTESIAN_POINT('',(-44.515545926410205,-1.03450280735556,3.91218375355614));
#3832=DIRECTION('',(-0.310140976940108,-0.947477342719058,-0.078097755772289));
#3833=DIRECTION('',(-0.090527869418959,-0.052342338805552,0.994517463108028));
#3834=AXIS2_PLACEMENT_3D('',#3831,#3832,#3833);
#3835=CIRCLE('',#3834,1.99390622242408);
#3836=EDGE_CURVE('',#3777,#3817,#3835,.T.);
#3837=ORIENTED_EDGE('',*,*,#3836,.F.);
#3838=ORIENTED_EDGE('',*,*,#3789,.T.);
#3839=EDGE_LOOP('',(#3815,#3830,#3837,#3838));
#3840=FACE_OUTER_BOUND('',#3839,.T.);
#3841=ADVANCED_FACE('',(#3840),#3806,.F.);
#3842=CARTESIAN_POINT('',(-46.903212954136492,-7.208281488949551,3.9));
#3843=DIRECTION('',(-0.321439465303162,-0.946930129495106,-5.551115E-017));
#3844=DIRECTION('',(-0.946930129495106,0.321439465303162,0.0));
#3845=AXIS2_PLACEMENT_3D('',#3842,#3843,#3844);
#3846=CYLINDRICAL_SURFACE('',#3845,2.0);
#3847=CARTESIAN_POINT('',(-47.328094162645101,-7.90420349875217,5.89200631843647));
#3848=VERTEX_POINT('',#3847);
#3849=CARTESIAN_POINT('',(-47.139446644200795,-7.90420349875217,3.9));
#3850=DIRECTION('',(0.0,-1.0,0.0));
#3851=DIRECTION('',(-1.0,0.0,0.0));
#3852=AXIS2_PLACEMENT_3D('',#3849,#3850,#3851);
#3853=ELLIPSE('',#3852,2.11208824991806,2.0);
#3854=EDGE_CURVE('',#3808,#3848,#3853,.T.);
#3855=ORIENTED_EDGE('',*,*,#3854,.T.);
#3856=CARTESIAN_POINT('',(-44.959448538823807,-1.04945676951554,5.89515831155695));
#3857=VERTEX_POINT('',#3856);
#3858=CARTESIAN_POINT('',(-44.959448538823807,-1.04945676951555,5.89515831155695));
#3859=CARTESIAN_POINT('',(-46.144707598941295,-4.479539591500318,5.89377852711579));
#3860=CARTESIAN_POINT('',(-47.328094162645101,-7.90420349875217,5.892006318436481));
#3868=(BOUNDED_CURVE()B_SPLINE_CURVE(2,(#3858,#3859,#3860),.UNSPECIFIED.,.F.,.U.)B_SPLINE_CURVE_WITH_KNOTS((3,3),(0.989417589582688,1.71406181759868),.UNSPECIFIED.)CURVE()GEOMETRIC_REPRESENTATION_ITEM()RATIONAL_B_SPLINE_CURVE((0.999866297986484,0.999778184333286,0.999788469822545))REPRESENTATION_ITEM(''));
#3869=EDGE_CURVE('',#3857,#3848,#3868,.T.);
#3870=ORIENTED_EDGE('',*,*,#3869,.F.);
#3871=CARTESIAN_POINT('',(-44.777816765009391,-0.947066218757578,3.912183753556011));
#3872=DIRECTION('',(-0.320457694645773,-0.944037926402209,-0.07809775577143));
#3873=DIRECTION('',(-0.091093438483539,-0.051351738415003,0.994517463108116));
#3874=AXIS2_PLACEMENT_3D('',#3871,#3872,#3873);
#3875=CIRCLE('',#3874,1.99390622242408);
#3876=EDGE_CURVE('',#3817,#3857,#3875,.T.);
#3877=ORIENTED_EDGE('',*,*,#3876,.F.);
#3878=ORIENTED_EDGE('',*,*,#3829,.T.);
#3879=EDGE_LOOP('',(#3855,#3870,#3877,#3878));
#3880=FACE_OUTER_BOUND('',#3879,.T.);
#3881=ADVANCED_FACE('',(#3880),#3846,.F.);
#3882=CARTESIAN_POINT('',(-47.232685881209406,-7.094432700992121,3.9));
#3883=DIRECTION('',(-0.331749541753352,-0.943367500789825,-5.551115E-017));
#3884=DIRECTION('',(-0.943367500789825,0.331749541753352,3.081488E-033));
#3885=AXIS2_PLACEMENT_3D('',#3882,#3883,#3884);
#3886=CYLINDRICAL_SURFACE('',#3885,2.0);
#3887=CARTESIAN_POINT('',(-47.707541856423305,-7.90420349875217,5.891944628717591));
#3888=VERTEX_POINT('',#3887);
#3889=CARTESIAN_POINT('',(-47.517454108710595,-7.90420349875217,3.9));
#3890=DIRECTION('',(0.0,-1.0,0.0));
#3891=DIRECTION('',(-1.0,0.0,0.0));
#3892=AXIS2_PLACEMENT_3D('',#3889,#3890,#3891);
#3893=ELLIPSE('',#3892,2.12006455419073,2.0);
#3894=EDGE_CURVE('',#3848,#3888,#3893,.T.);
#3895=ORIENTED_EDGE('',*,*,#3894,.T.);
#3896=CARTESIAN_POINT('',(-45.221856086624001,-0.957177160919246,5.895158311557191));
#3897=VERTEX_POINT('',#3896);
#3898=CARTESIAN_POINT('',(-45.221856086624001,-0.957177160919245,5.895158311557191));
#3899=CARTESIAN_POINT('',(-46.465700726337417,-4.433490046984153,5.89375455596688));
#3900=CARTESIAN_POINT('',(-47.707541856423312,-7.90420349875217,5.891944628717591));
#3908=(BOUNDED_CURVE()B_SPLINE_CURVE(2,(#3898,#3899,#3900),.UNSPECIFIED.,.F.,.U.)B_SPLINE_CURVE_WITH_KNOTS((3,3),(0.978763152978541,1.71599493532035),.UNSPECIFIED.)CURVE()GEOMETRIC_REPRESENTATION_ITEM()RATIONAL_B_SPLINE_CURVE((0.999865558548324,0.999775907102223,0.999788103110445))REPRESENTATION_ITEM(''));
#3909=EDGE_CURVE('',#3897,#3888,#3908,.T.);
#3910=ORIENTED_EDGE('',*,*,#3909,.F.);
#3911=CARTESIAN_POINT('',(-45.039118233496296,-0.856773957894338,3.912183753556191));
#3912=DIRECTION('',(-0.330736281090468,-0.940486179012712,-0.078097755771313));
#3913=DIRECTION('',(-0.091648168340404,-0.050355027681726,0.994517463108125));
#3914=AXIS2_PLACEMENT_3D('',#3911,#3912,#3913);
#3915=CIRCLE('',#3914,1.993906222423881);
#3916=EDGE_CURVE('',#3857,#3897,#3915,.T.);
#3917=ORIENTED_EDGE('',*,*,#3916,.F.);
#3918=ORIENTED_EDGE('',*,*,#3869,.T.);
#3919=EDGE_LOOP('',(#3895,#3910,#3917,#3918));
#3920=FACE_OUTER_BOUND('',#3919,.T.);
#3921=ADVANCED_FACE('',(#3920),#3886,.F.);
#3922=CARTESIAN_POINT('',(-47.560897333294996,-6.976996765634961,3.9));
#3923=DIRECTION('',(-0.342020143325669,-0.939692620785908,-5.551115E-017));
#3924=DIRECTION('',(-0.939692620785908,0.342020143325669,-9.244464E-033));
#3925=AXIS2_PLACEMENT_3D('',#3922,#3923,#3924);
#3926=CYLINDRICAL_SURFACE('',#3925,2.0);
#3927=CARTESIAN_POINT('',(-48.089963285202103,-7.90420349875217,5.891880278000221));
#3928=VERTEX_POINT('',#3927);
#3929=CARTESIAN_POINT('',(-47.898372985160805,-7.90420349875217,3.9));
#3930=DIRECTION('',(0.0,-1.0,0.0));
#3931=DIRECTION('',(-1.0,0.0,0.0));
#3932=AXIS2_PLACEMENT_3D('',#3929,#3930,#3931);
#3933=ELLIPSE('',#3932,2.12835554495182,2.0);
#3934=EDGE_CURVE('',#3888,#3928,#3933,.T.);
#3935=ORIENTED_EDGE('',*,*,#3934,.T.);
#3936=CARTESIAN_POINT('',(-45.483241428073804,-0.862040676958019,5.895158311556481));
#3937=VERTEX_POINT('',#3936);
#3938=CARTESIAN_POINT('',(-45.483241428073804,-0.86204067695802,5.895158311556482));
#3939=CARTESIAN_POINT('',(-46.787673944520009,-4.38601702515823,5.893729648140059));
#3940=CARTESIAN_POINT('',(-48.089963285202117,-7.90420349875217,5.891880278000221));
#3948=(BOUNDED_CURVE()B_SPLINE_CURVE(2,(#3938,#3939,#3940),.UNSPECIFIED.,.F.,.U.)B_SPLINE_CURVE_WITH_KNOTS((3,3),(0.967584075726865,1.71789524297492),.UNSPECIFIED.)CURVE()GEOMETRIC_REPRESENTATION_ITEM()RATIONAL_B_SPLINE_CURVE((0.99986483037806,0.999773581206353,0.999787825440303))REPRESENTATION_ITEM(''));
#3949=EDGE_CURVE('',#3937,#3928,#3948,.T.);
#3950=ORIENTED_EDGE('',*,*,#3949,.F.);
#3951=CARTESIAN_POINT('',(-45.299419239608703,-0.763636768640658,3.91218375355645));
#3952=DIRECTION('',(-0.340975513225109,-0.936822523172962,-0.078097755772619));
#3953=DIRECTION('',(-0.092191992982353,-0.049352325205011,0.994517463108014));
#3954=AXIS2_PLACEMENT_3D('',#3951,#3952,#3953);
#3955=CIRCLE('',#3954,1.99390622242383);
#3956=EDGE_CURVE('',#3897,#3937,#3955,.T.);
#3957=ORIENTED_EDGE('',*,*,#3956,.F.);
#3958=ORIENTED_EDGE('',*,*,#3909,.T.);
#3959=EDGE_LOOP('',(#3935,#3950,#3957,#3958));
#3960=FACE_OUTER_BOUND('',#3959,.T.);
#3961=ADVANCED_FACE('',(#3960),#3926,.F.);
#3962=CARTESIAN_POINT('',(-47.887808256512699,-6.855987656579961,3.9));
#3963=DIRECTION('',(-0.352250047921233,-0.935905926757326,-5.551115E-017));
#3964=DIRECTION('',(-0.935905926757326,0.352250047921233,3.081488E-033));
#3965=AXIS2_PLACEMENT_3D('',#3962,#3963,#3964);
#3966=CYLINDRICAL_SURFACE('',#3965,2.0);
#3967=CARTESIAN_POINT('',(-48.475485649078607,-7.90420349875217,5.891813192572211));
#3968=VERTEX_POINT('',#3967);
#3969=CARTESIAN_POINT('',(-48.282328763414704,-7.90420349875217,3.9));
#3970=DIRECTION('',(0.0,-1.0,0.0));
#3971=DIRECTION('',(-1.0,0.0,0.0));
#3972=AXIS2_PLACEMENT_3D('',#3969,#3970,#3971);
#3973=ELLIPSE('',#3972,2.13696691389645,2.0);
#3974=EDGE_CURVE('',#3928,#3968,#3973,.T.);
#3975=ORIENTED_EDGE('',*,*,#3974,.T.);
#3976=CARTESIAN_POINT('',(-45.743573460930406,-0.764058637922454,5.895158311557442));
#3977=VERTEX_POINT('',#3976);
#3978=CARTESIAN_POINT('',(-45.743573460930413,-0.764058637922457,5.895158311557442));
#3979=CARTESIAN_POINT('',(-47.11067560780041,-4.337126399965221,5.89370378635869));
#3980=CARTESIAN_POINT('',(-48.475485649078607,-7.90420349875217,5.891813192572211));
#3988=(BOUNDED_CURVE()B_SPLINE_CURVE(2,(#3978,#3979,#3980),.UNSPECIFIED.,.F.,.U.)B_SPLINE_CURVE_WITH_KNOTS((3,3),(0.955870375862631,1.71976183234688),.UNSPECIFIED.)CURVE()GEOMETRIC_REPRESENTATION_ITEM()RATIONAL_B_SPLINE_CURVE((0.999864113873903,0.999771205926635,0.999787644817992))REPRESENTATION_ITEM(''));
#3989=EDGE_CURVE('',#3977,#3968,#3988,.T.);
#3990=ORIENTED_EDGE('',*,*,#3989,.F.);
#3991=CARTESIAN_POINT('',(-45.558688810131699,-0.667665733395672,3.91218375355658));
#3992=DIRECTION('',(-0.351174172683609,-0.933047394821536,-0.078097755772675));
#3993=DIRECTION('',(-0.092724847698163,-0.048343750294146,0.994517463108039));
#3994=AXIS2_PLACEMENT_3D('',#3991,#3992,#3993);
#3995=CIRCLE('',#3994,1.9939062224237);
#3996=EDGE_CURVE('',#3937,#3977,#3995,.T.);
#3997=ORIENTED_EDGE('',*,*,#3996,.F.);
#3998=ORIENTED_EDGE('',*,*,#3949,.T.);
#3999=EDGE_LOOP('',(#3975,#3990,#3997,#3998));
#4000=FACE_OUTER_BOUND('',#3999,.T.);
#4001=ADVANCED_FACE('',(#4000),#3966,.F.);
#4002=CARTESIAN_POINT('',(-48.2133797517319,-6.731419772700971,3.9));
#4003=DIRECTION('',(-0.362438038283702,-0.932007869282798,-5.551115E-017));
#4004=DIRECTION('',(-0.932007869282798,0.362438038283702,-2.773339E-032));
#4005=AXIS2_PLACEMENT_3D('',#4002,#4003,#4004);
#4006=CYLINDRICAL_SURFACE('',#4005,2.0);
#4007=CARTESIAN_POINT('',(-48.864239707901007,-7.90420349875217,5.89174329470284));
#4008=VERTEX_POINT('',#4007);
#4009=CARTESIAN_POINT('',(-48.669450399856508,-7.90420349875217,3.9));
#4010=DIRECTION('',(0.0,-1.0,0.0));
#4011=DIRECTION('',(-1.0,0.0,0.0));
#4012=AXIS2_PLACEMENT_3D('',#4009,#4010,#4011);
#4013=ELLIPSE('',#4012,2.1459046279717,2.0);
#4014=EDGE_CURVE('',#3968,#4008,#4013,.T.);
#4015=ORIENTED_EDGE('',*,*,#4014,.T.);
#4016=CARTESIAN_POINT('',(-46.002821208287301,-0.66324270269455,5.895158311557011));
#4017=VERTEX_POINT('',#4016);
#4018=CARTESIAN_POINT('',(-46.002821208287301,-0.663242702694549,5.895158311557011));
#4019=CARTESIAN_POINT('',(-47.434755944473494,-4.28682425451485,5.893676952493321));
#4020=CARTESIAN_POINT('',(-48.864239707900992,-7.90420349875217,5.891743294702829));
#4028=(BOUNDED_CURVE()B_SPLINE_CURVE(2,(#4018,#4019,#4020),.UNSPECIFIED.,.F.,.U.)B_SPLINE_CURVE_WITH_KNOTS((3,3),(0.943611661076927,1.72159381867976),.UNSPECIFIED.)CURVE()GEOMETRIC_REPRESENTATION_ITEM()RATIONAL_B_SPLINE_CURVE((0.999863409460007,0.999768780536154,0.999787569774935))REPRESENTATION_ITEM(''));
#4029=EDGE_CURVE('',#4017,#4008,#4028,.T.);
#4030=ORIENTED_EDGE('',*,*,#4029,.F.);
#4031=CARTESIAN_POINT('',(-45.816896094579207,-0.568872271752567,3.91218375355618));
#4032=DIRECTION('',(-0.361331045927382,-0.929161243160984,-0.078097755771592));
#4033=DIRECTION('',(-0.093246669084594,-0.047329422959154,0.994517463108105));
#4034=AXIS2_PLACEMENT_3D('',#4031,#4032,#4033);
#4035=CIRCLE('',#4034,1.99390622242394);
#4036=EDGE_CURVE('',#3977,#4017,#4035,.T.);
#4037=ORIENTED_EDGE('',*,*,#4036,.F.);
#4038=ORIENTED_EDGE('',*,*,#3989,.T.);
#4039=EDGE_LOOP('',(#4015,#4030,#4037,#4038));
#4040=FACE_OUTER_BOUND('',#4039,.T.);
#4041=ADVANCED_FACE('',(#4040),#4006,.F.);
#4042=CARTESIAN_POINT('',(-48.537573079200406,-6.603307936330469,3.9));
#4043=DIRECTION('',(-0.372582902144103,-0.927998912192185,-5.551115E-017));
#4044=DIRECTION('',(-0.927998912192185,0.372582902144103,6.162976E-033));
#4045=AXIS2_PLACEMENT_3D('',#4042,#4043,#4044);
#4046=CYLINDRICAL_SURFACE('',#4045,2.0);
#4047=CARTESIAN_POINT('',(-49.256359974658707,-7.90420349875217,5.89167050243653));
#4048=VERTEX_POINT('',#4047);
#4049=CARTESIAN_POINT('',(-49.059870506132199,-7.90420349875217,3.9));
#4050=DIRECTION('',(0.0,-1.0,0.0));
#4051=DIRECTION('',(-1.0,0.0,0.0));
#4052=AXIS2_PLACEMENT_3D('',#4049,#4050,#4051);
#4053=ELLIPSE('',#4052,2.1551749401036,2.0);
#4054=EDGE_CURVE('',#4008,#4048,#4053,.T.);
#4055=ORIENTED_EDGE('',*,*,#4054,.T.);
#4056=CARTESIAN_POINT('',(-46.260953822254002,-0.559604867362862,5.89515831155765));
#4057=VERTEX_POINT('',#4056);
#4058=CARTESIAN_POINT('',(-46.260953822254002,-0.55960486736286,5.89515831155765));
#4059=CARTESIAN_POINT('',(-47.759967136467012,-4.23511682662233,5.893649127564751));
#4060=CARTESIAN_POINT('',(-49.256359974658707,-7.904203498752169,5.89167050243653));
#4068=(BOUNDED_CURVE()B_SPLINE_CURVE(2,(#4058,#4059,#4060),.UNSPECIFIED.,.F.,.U.)B_SPLINE_CURVE_WITH_KNOTS((3,3),(0.930797088789908,1.72339032641576),.UNSPECIFIED.)CURVE()GEOMETRIC_REPRESENTATION_ITEM()RATIONAL_B_SPLINE_CURVE((0.999862717522581,0.999766304194391,0.999787609304933))REPRESENTATION_ITEM(''));
#4069=EDGE_CURVE('',#4057,#4048,#4068,.T.);
#4070=ORIENTED_EDGE('',*,*,#4069,.F.);
#4071=CARTESIAN_POINT('',(-46.074010368865402,-0.467268139142191,3.91218375355583));
#4072=DIRECTION('',(-0.371444924390128,-0.925164530604332,-0.078097755771069));
#4073=DIRECTION('',(-0.09375739505005,-0.04630946389667,0.994517463108131));
#4074=AXIS2_PLACEMENT_3D('',#4071,#4072,#4073);
#4075=CIRCLE('',#4074,1.993906222424211);
#4076=EDGE_CURVE('',#4017,#4057,#4075,.T.);
#4077=ORIENTED_EDGE('',*,*,#4076,.F.);
#4078=ORIENTED_EDGE('',*,*,#4029,.T.);
#4079=EDGE_LOOP('',(#4055,#4070,#4077,#4078));
#4080=FACE_OUTER_BOUND('',#4079,.T.);
#4081=ADVANCED_FACE('',(#4080),#4046,.F.);
#4082=CARTESIAN_POINT('',(-48.860349663154309,-6.471667391495831,3.9));
#4083=DIRECTION('',(-0.38268343236509,-0.923879532511287,-5.551115E-017));
#4084=DIRECTION('',(-0.923879532511287,0.38268343236509,3.081488E-033));
#4085=AXIS2_PLACEMENT_3D('',#4082,#4083,#4084);
#4086=CYLINDRICAL_SURFACE('',#4085,2.0);
#4087=CARTESIAN_POINT('',(-49.651984918691511,-7.90420349875217,5.89159472937968));
#4088=VERTEX_POINT('',#4087);
#4089=CARTESIAN_POINT('',(-49.453725547369096,-7.90420349875217,3.9));
#4090=DIRECTION('',(0.0,-1.0,0.0));
#4091=DIRECTION('',(-1.0,0.0,0.0));
#4092=AXIS2_PLACEMENT_3D('',#4089,#4090,#4091);
#4093=ELLIPSE('',#4092,2.16478440058479,2.0);
#4094=EDGE_CURVE('',#4048,#4088,#4093,.T.);
#4095=ORIENTED_EDGE('',*,*,#4094,.T.);
#4096=CARTESIAN_POINT('',(-46.517940587628999,-0.453157463794143,5.895158311557021));
#4097=VERTEX_POINT('',#4096);
#4098=CARTESIAN_POINT('',(-46.517940587628999,-0.453157463794149,5.895158311557021));
#4099=CARTESIAN_POINT('',(-48.086363444063608,-4.182010559376509,5.89362029167523));
#4100=CARTESIAN_POINT('',(-49.651984918691511,-7.90420349875216,5.89159472937968));
#4108=(BOUNDED_CURVE()B_SPLINE_CURVE(2,(#4098,#4099,#4100),.UNSPECIFIED.,.F.,.U.)B_SPLINE_CURVE_WITH_KNOTS((3,3),(0.917415368880824,1.72515050296409),.UNSPECIFIED.)CURVE()GEOMETRIC_REPRESENTATION_ITEM()RATIONAL_B_SPLINE_CURVE((0.999862038489158,0.999763776076141,0.999787773014027))REPRESENTATION_ITEM(''));
#4109=EDGE_CURVE('',#4097,#4088,#4108,.T.);
#4110=ORIENTED_EDGE('',*,*,#4109,.F.);
#4111=CARTESIAN_POINT('',(-46.330001038963211,-0.362865425441528,3.91218375355556));
#4112=DIRECTION('',(-0.381514604621409,-0.921057732720481,-0.078097755770431));
#4113=DIRECTION('',(-0.094256964822213,-0.045283994471335,0.994517463108227));
#4114=AXIS2_PLACEMENT_3D('',#4111,#4112,#4113);
#4115=CIRCLE('',#4114,1.99390622242437);
#4116=EDGE_CURVE('',#4057,#4097,#4115,.T.);
#4117=ORIENTED_EDGE('',*,*,#4116,.F.);
#4118=ORIENTED_EDGE('',*,*,#4069,.T.);
#4119=EDGE_LOOP('',(#4095,#4110,#4117,#4118));
#4120=FACE_OUTER_BOUND('',#4119,.T.);
#4121=ADVANCED_FACE('',(#4120),#4086,.F.);
#4122=CARTESIAN_POINT('',(-49.181671096408095,-6.336513802105431,3.9));
#4123=DIRECTION('',(-0.392738427084574,-0.919650220405092,-5.551115E-017));
#4124=DIRECTION('',(-0.919650220405092,0.392738427084574,-9.244464E-033));
#4125=AXIS2_PLACEMENT_3D('',#4122,#4123,#4124);
#4126=CYLINDRICAL_SURFACE('',#4125,2.0);
#4127=CARTESIAN_POINT('',(-50.051257179380208,-7.90420349875217,5.89151588446632));
#4128=VERTEX_POINT('',#4127);
#4129=CARTESIAN_POINT('',(-49.851156050531706,-7.90420349875217,3.9));
#4130=DIRECTION('',(0.0,-1.0,0.0));
#4131=DIRECTION('',(-1.0,0.0,0.0));
#4132=AXIS2_PLACEMENT_3D('',#4129,#4130,#4131);
#4133=ELLIPSE('',#4132,2.17473986916355,2.0);
#4134=EDGE_CURVE('',#4088,#4128,#4133,.T.);
#4135=ORIENTED_EDGE('',*,*,#4134,.T.);
#4136=CARTESIAN_POINT('',(-46.7737509255617,-0.343913158163029,5.89515831155667));
#4137=VERTEX_POINT('',#4136);
#4138=CARTESIAN_POINT('',(-46.773750925561693,-0.343913158163032,5.89515831155667));
#4139=CARTESIAN_POINT('',(-48.414001300262292,-4.12751206039194,5.893590423998719));
#4140=CARTESIAN_POINT('',(-50.051257179380208,-7.90420349875216,5.89151588446632));
#4148=(BOUNDED_CURVE()B_SPLINE_CURVE(2,(#4138,#4139,#4140),.UNSPECIFIED.,.F.,.U.)B_SPLINE_CURVE_WITH_KNOTS((3,3),(0.903454728215873,1.72687350857525),.UNSPECIFIED.)CURVE()GEOMETRIC_REPRESENTATION_ITEM()RATIONAL_B_SPLINE_CURVE((0.999861372722945,0.999761195192352,0.999788070996662))REPRESENTATION_ITEM(''));
#4149=EDGE_CURVE('',#4137,#4128,#4148,.T.);
#4150=ORIENTED_EDGE('',*,*,#4149,.F.);
#4151=CARTESIAN_POINT('',(-46.584837644541309,-0.255676553525595,3.912183753556171));
#4152=DIRECTION('',(-0.391538888429986,-0.916841338177125,-0.078097755771782));
#4153=DIRECTION('',(-0.09474531896026,-0.044253136704775,0.994517463108068));
#4154=AXIS2_PLACEMENT_3D('',#4151,#4152,#4153);
#4155=CIRCLE('',#4154,1.99390622242398);
#4156=EDGE_CURVE('',#4097,#4137,#4155,.T.);
#4157=ORIENTED_EDGE('',*,*,#4156,.F.);
#4158=ORIENTED_EDGE('',*,*,#4109,.T.);
#4159=EDGE_LOOP('',(#4135,#4150,#4157,#4158));
#4160=FACE_OUTER_BOUND('',#4159,.T.);
#4161=ADVANCED_FACE('',(#4160),#4126,.F.);
#4162=CARTESIAN_POINT('',(-49.501499144924296,-6.19786325008485,3.9));
#4163=DIRECTION('',(-0.402746689858737,-0.915311479119447,-5.551115E-017));
#4164=DIRECTION('',(-0.915311479119447,0.402746689858737,0.0));
#4165=AXIS2_PLACEMENT_3D('',#4162,#4163,#4164);
#4166=CYLINDRICAL_SURFACE('',#4165,2.0);
#4167=CARTESIAN_POINT('',(-50.454323791036401,-7.90420349875217,5.891433871710349));
#4168=VERTEX_POINT('',#4167);
#4169=CARTESIAN_POINT('',(-50.252306823622504,-7.90420349875217,3.9));
#4170=DIRECTION('',(0.0,-1.0,0.0));
#4171=DIRECTION('',(-1.0,0.0,0.0));
#4172=AXIS2_PLACEMENT_3D('',#4169,#4170,#4171);
#4173=ELLIPSE('',#4172,2.18504852787824,2.0);
#4174=EDGE_CURVE('',#4128,#4168,#4173,.T.);
#4175=ORIENTED_EDGE('',*,*,#4174,.T.);
#4176=CARTESIAN_POINT('',(-47.028354397175598,-0.231884949451289,5.89515831155686));
#4177=VERTEX_POINT('',#4176);
#4178=CARTESIAN_POINT('',(-47.028354397175711,-0.231884949451292,5.895158311556861));
#4179=CARTESIAN_POINT('',(-48.742939435050104,-4.071628122291923,5.893559502726369));
#4180=CARTESIAN_POINT('',(-50.454323791036401,-7.904203498752169,5.891433871710349));
#4188=(BOUNDED_CURVE()B_SPLINE_CURVE(2,(#4178,#4179,#4180),.UNSPECIFIED.,.F.,.U.)B_SPLINE_CURVE_WITH_KNOTS((3,3),(0.888902898431226,1.72855852207642),.UNSPECIFIED.)CURVE()GEOMETRIC_REPRESENTATION_ITEM()RATIONAL_B_SPLINE_CURVE((0.999860720619137,0.999758560550454,0.999788514019989))REPRESENTATION_ITEM(''));
#4189=EDGE_CURVE('',#4177,#4168,#4188,.T.);
#4190=ORIENTED_EDGE('',*,*,#4189,.F.);
#4191=CARTESIAN_POINT('',(-46.838489862595296,-0.145714277805669,3.912183753555771));
#4192=DIRECTION('',(-0.401516583026383,-0.912515848683379,-0.078097755771027));
#4193=DIRECTION('',(-0.095222399351106,-0.043217013255947,0.994517463108142));
#4194=AXIS2_PLACEMENT_3D('',#4191,#4192,#4193);
#4195=CIRCLE('',#4194,1.99390622242425);
#4196=EDGE_CURVE('',#4137,#4177,#4195,.T.);
#4197=ORIENTED_EDGE('',*,*,#4196,.F.);
#4198=ORIENTED_EDGE('',*,*,#4149,.T.);
#4199=EDGE_LOOP('',(#4175,#4190,#4197,#4198));
#4200=FACE_OUTER_BOUND('',#4199,.T.);
#4201=ADVANCED_FACE('',(#4200),#4166,.F.);
#4202=CARTESIAN_POINT('',(-49.819795752363703,-6.055732233463211,3.9));
#4203=DIRECTION('',(-0.412707029804395,-0.910863824921176,-5.551115E-017));
#4204=DIRECTION('',(-0.910863824921176,0.412707029804395,0.0));
#4205=AXIS2_PLACEMENT_3D('',#4202,#4203,#4204);
#4206=CYLINDRICAL_SURFACE('',#4205,2.0);
#4207=CARTESIAN_POINT('',(-50.861336419828092,-7.90420349875217,5.89134858994146));
#4208=VERTEX_POINT('',#4207);
#4209=CARTESIAN_POINT('',(-50.657327186485801,-7.90420349875217,3.9));
#4210=DIRECTION('',(0.0,-1.0,0.0));
#4211=DIRECTION('',(-1.0,0.0,0.0));
#4212=AXIS2_PLACEMENT_3D('',#4209,#4210,#4211);
#4213=ELLIPSE('',#4212,2.19571789468429,2.0);
#4214=EDGE_CURVE('',#4168,#4208,#4213,.T.);
#4215=ORIENTED_EDGE('',*,*,#4214,.T.);
#4216=CARTESIAN_POINT('',(-47.281720707206311,-0.117086167894327,5.8951583115569));
#4217=VERTEX_POINT('',#4216);
#4218=CARTESIAN_POINT('',(-47.281720707206304,-0.117086167894328,5.895158311556889));
#4219=CARTESIAN_POINT('',(-49.073239000236796,-4.014365727545164,5.893527505022669));
#4220=CARTESIAN_POINT('',(-50.861336419828085,-7.904203498752169,5.891348589941458));
#4228=(BOUNDED_CURVE()B_SPLINE_CURVE(2,(#4218,#4219,#4220),.UNSPECIFIED.,.F.,.U.)B_SPLINE_CURVE_WITH_KNOTS((3,3),(0.873747095651823,1.73020474220936),.UNSPECIFIED.)CURVE()GEOMETRIC_REPRESENTATION_ITEM()RATIONAL_B_SPLINE_CURVE((0.99986008255955,0.999755871074484,0.999789113493592))REPRESENTATION_ITEM(''));
#4229=EDGE_CURVE('',#4217,#4208,#4228,.T.);
#4230=ORIENTED_EDGE('',*,*,#4229,.F.);
#4231=CARTESIAN_POINT('',(-47.090927511045791,-0.032991682688372,3.91218375355602));
#4232=DIRECTION('',(-0.411446501164677,-0.908081778929039,-0.078097755770684));
#4233=DIRECTION('',(-0.095688149229278,-0.042175747414907,0.994517463108149));
#4234=AXIS2_PLACEMENT_3D('',#4231,#4232,#4233);
#4235=CIRCLE('',#4234,1.99390622242395);
#4236=EDGE_CURVE('',#4177,#4217,#4235,.T.);
#4237=ORIENTED_EDGE('',*,*,#4236,.F.);
#4238=ORIENTED_EDGE('',*,*,#4189,.T.);
#4239=EDGE_LOOP('',(#4215,#4230,#4237,#4238));
#4240=FACE_OUTER_BOUND('',#4239,.T.);
#4241=ADVANCED_FACE('',(#4240),#4206,.F.);
#4242=CARTESIAN_POINT('',(-50.136523044613099,-5.91013766441014,3.9));
#4243=DIRECTION('',(-0.422618261740699,-0.90630778703665,-5.551115E-017));
#4244=DIRECTION('',(-0.90630778703665,0.422618261740699,6.162976E-033));
#4245=AXIS2_PLACEMENT_3D('',#4242,#4243,#4244);
#4246=CYLINDRICAL_SURFACE('',#4245,2.0);
#4247=CARTESIAN_POINT('',(-51.272451613523501,-7.90420349875217,5.89125993251876));
#4248=VERTEX_POINT('',#4247);
#4249=CARTESIAN_POINT('',(-51.066371214031996,-7.90420349875217,3.9));
#4250=DIRECTION('',(0.0,-1.0,0.0));
#4251=DIRECTION('',(-1.0,0.0,0.0));
#4252=AXIS2_PLACEMENT_3D('',#4249,#4250,#4251);
#4253=ELLIPSE('',#4252,2.20675583792498,2.0);
#4254=EDGE_CURVE('',#4208,#4248,#4253,.T.);
#4255=ORIENTED_EDGE('',*,*,#4254,.T.);
#4256=CARTESIAN_POINT('',(-47.533819707593807,0.000469526599562,5.89515831155628));
#4257=VERTEX_POINT('',#4256);
#4258=CARTESIAN_POINT('',(-47.533819707593807,0.00046952659956,5.895158311556291));
#4259=CARTESIAN_POINT('',(-49.404963693954116,-3.955732037955049,5.893494406986529));
#4260=CARTESIAN_POINT('',(-51.272451613523401,-7.90420349875216,5.89125993251876));
#4268=(BOUNDED_CURVE()B_SPLINE_CURVE(2,(#4258,#4259,#4260),.UNSPECIFIED.,.F.,.U.)B_SPLINE_CURVE_WITH_KNOTS((3,3),(0.857973993392766,1.73181138543291),.UNSPECIFIED.)CURVE()GEOMETRIC_REPRESENTATION_ITEM()RATIONAL_B_SPLINE_CURVE((0.999859458920785,0.999753125617152,0.999789881526856))REPRESENTATION_ITEM(''));
#4269=EDGE_CURVE('',#4257,#4248,#4268,.T.);
#4270=ORIENTED_EDGE('',*,*,#4269,.F.);
#4271=CARTESIAN_POINT('',(-47.342120552337605,0.082477818963673,3.912183753555401));
#4272=DIRECTION('',(-0.421327461283927,-0.903539656524114,-0.078097755770109));
#4273=DIRECTION('',(-0.096142513173482,-0.041129463081962,0.994517463108254));
#4274=AXIS2_PLACEMENT_3D('',#4271,#4272,#4273);
#4275=CIRCLE('',#4274,1.99390622242448);
#4276=EDGE_CURVE('',#4217,#4257,#4275,.T.);
#4277=ORIENTED_EDGE('',*,*,#4276,.F.);
#4278=ORIENTED_EDGE('',*,*,#4229,.T.);
#4279=EDGE_LOOP('',(#4255,#4270,#4277,#4278));
#4280=FACE_OUTER_BOUND('',#4279,.T.);
#4281=ADVANCED_FACE('',(#4280),#4246,.F.);
#4282=CARTESIAN_POINT('',(-50.451643334291902,-5.76109686722338,3.9));
#4283=DIRECTION('',(-0.432479206330166,-0.901643907588816,-5.551115E-017));
#4284=DIRECTION('',(-0.901643907588816,0.432479206330166,1.848893E-032));
#4285=AXIS2_PLACEMENT_3D('',#4282,#4283,#4284);
#4286=CYLINDRICAL_SURFACE('',#4285,2.0);
#4287=CARTESIAN_POINT('',(-51.687831065028007,-7.90420349875217,5.89116778702678));
#4288=VERTEX_POINT('',#4287);
#4289=CARTESIAN_POINT('',(-51.479597992759103,-7.90420349875217,3.9));
#4290=DIRECTION('',(0.0,-1.0,0.0));
#4291=DIRECTION('',(-1.0,0.0,0.0));
#4292=AXIS2_PLACEMENT_3D('',#4289,#4290,#4291);
#4293=ELLIPSE('',#4292,2.21817059170113,2.0);
#4294=EDGE_CURVE('',#4248,#4288,#4293,.T.);
#4295=ORIENTED_EDGE('',*,*,#4294,.T.);
#4296=CARTESIAN_POINT('',(-47.784621401082802,0.120768146080591,5.89515831155614));
#4297=VERTEX_POINT('',#4296);
#4298=CARTESIAN_POINT('',(-47.784621401082788,0.120768146080589,5.89515831155614));
#4299=CARTESIAN_POINT('',(-49.738179895031109,-3.895734391631096,5.893460183606911));
#4300=CARTESIAN_POINT('',(-51.687831065028007,-7.90420349875216,5.89116778702678));
#4308=(BOUNDED_CURVE()B_SPLINE_CURVE(2,(#4298,#4299,#4300),.UNSPECIFIED.,.F.,.U.)B_SPLINE_CURVE_WITH_KNOTS((3,3),(0.841569697151225,1.73337768571671),.UNSPECIFIED.)CURVE()GEOMETRIC_REPRESENTATION_ITEM()RATIONAL_B_SPLINE_CURVE((0.999858850061384,0.999750322934636,0.999790830957052))REPRESENTATION_ITEM(''));
#4309=EDGE_CURVE('',#4297,#4288,#4308,.T.);
#4310=ORIENTED_EDGE('',*,*,#4309,.F.);
#4311=CARTESIAN_POINT('',(-47.592039097011003,0.200680487434255,3.91218375355557));
#4312=DIRECTION('',(-0.431158287648679,-0.898890021935758,-0.078097755769239));
#4313=DIRECTION('',(-0.096585437121369,-0.040078284753281,0.99451746310827));
#4314=AXIS2_PLACEMENT_3D('',#4311,#4312,#4313);
#4315=CIRCLE('',#4314,1.993906222424171);
#4316=EDGE_CURVE('',#4257,#4297,#4315,.T.);
#4317=ORIENTED_EDGE('',*,*,#4316,.F.);
#4318=ORIENTED_EDGE('',*,*,#4269,.T.);
#4319=EDGE_LOOP('',(#4295,#4310,#4317,#4318));
#4320=FACE_OUTER_BOUND('',#4319,.T.);
#4321=ADVANCED_FACE('',(#4320),#4286,.F.);
#4322=CARTESIAN_POINT('',(-50.765119125237099,-5.60862757626735,3.9));
#4323=DIRECTION('',(-0.442288690219001,-0.896872741532688,-5.551115E-017));
#4324=DIRECTION('',(-0.896872741532688,0.442288690219001,3.081488E-033));
#4325=AXIS2_PLACEMENT_3D('',#4322,#4323,#4324);
#4326=CYLINDRICAL_SURFACE('',#4325,2.0);
#4327=CARTESIAN_POINT('',(-52.107641890627107,-7.90420349875217,5.89107203494758));
#4328=VERTEX_POINT('',#4327);
#4329=CARTESIAN_POINT('',(-51.897171891517999,-7.90420349875217,3.9));
#4330=DIRECTION('',(0.0,-1.0,0.0));
#4331=DIRECTION('',(-1.0,0.0,0.0));
#4332=AXIS2_PLACEMENT_3D('',#4329,#4330,#4331);
#4333=ELLIPSE('',#4332,2.22997077219913,2.0);
#4334=EDGE_CURVE('',#4288,#4328,#4333,.T.);
#4335=ORIENTED_EDGE('',*,*,#4334,.T.);
#4336=CARTESIAN_POINT('',(-48.034095944775501,0.24379537621385,5.89515831155688));
#4337=VERTEX_POINT('',#4336);
#4338=CARTESIAN_POINT('',(-48.034095944775501,0.243795376213848,5.89515831155688));
#4339=CARTESIAN_POINT('',(-50.072956808806396,-3.83438030835276,5.893424808707101));
#4340=CARTESIAN_POINT('',(-52.107641890627107,-7.904203498752171,5.89107203494758));
#4348=(BOUNDED_CURVE()B_SPLINE_CURVE(2,(#4338,#4339,#4340),.UNSPECIFIED.,.F.,.U.)B_SPLINE_CURVE_WITH_KNOTS((3,3),(0.824519720138458,1.73490289615057),.UNSPECIFIED.)CURVE()GEOMETRIC_REPRESENTATION_ITEM()RATIONAL_B_SPLINE_CURVE((0.999858256328235,0.999747461694022,0.999791975409457))REPRESENTATION_ITEM(''));
#4349=EDGE_CURVE('',#4337,#4328,#4348,.T.);
#4350=ORIENTED_EDGE('',*,*,#4349,.F.);
#4351=CARTESIAN_POINT('',(-47.840653407255502,0.32160225779371,3.91218375355571));
#4352=DIRECTION('',(-0.440937810488875,-0.894133428423725,-0.078097755771288));
#4353=DIRECTION('',(-0.097016868368453,-0.039022337512575,0.994517463108131));
#4354=AXIS2_PLACEMENT_3D('',#4351,#4352,#4353);
#4355=CIRCLE('',#4354,1.99390622242435);
#4356=EDGE_CURVE('',#4297,#4337,#4355,.T.);
#4357=ORIENTED_EDGE('',*,*,#4356,.F.);
#4358=ORIENTED_EDGE('',*,*,#4309,.T.);
#4359=EDGE_LOOP('',(#4335,#4350,#4357,#4358));
#4360=FACE_OUTER_BOUND('',#4359,.T.);
#4361=ADVANCED_FACE('',(#4360),#4326,.F.);
#4362=CARTESIAN_POINT('',(-51.076913116964292,-5.4527479338629,3.9));
#4363=DIRECTION('',(-0.45204554617672,-0.891994856589314,-5.551115E-017));
#4364=DIRECTION('',(-0.891994856589314,0.45204554617672,3.081488E-033));
#4365=AXIS2_PLACEMENT_3D('',#4362,#4363,#4364);
#4366=CYLINDRICAL_SURFACE('',#4365,2.0);
#4367=CARTESIAN_POINT('',(-52.532056924074801,-7.90420349875217,5.89097255131421));
#4368=VERTEX_POINT('',#4367);
#4369=CARTESIAN_POINT('',(-52.319262847539605,-7.90420349875217,3.9));
#4370=DIRECTION('',(0.0,-1.0,0.0));
#4371=DIRECTION('',(-1.0,0.0,0.0));
#4372=AXIS2_PLACEMENT_3D('',#4369,#4370,#4371);
#4373=ELLIPSE('',#4372,2.24216539504199,2.0);
#4374=EDGE_CURVE('',#4328,#4368,#4373,.T.);
#4375=ORIENTED_EDGE('',*,*,#4374,.T.);
#4376=CARTESIAN_POINT('',(-48.282213653698811,0.369536577990764,5.8951583115566));
#4377=VERTEX_POINT('',#4376);
#4378=CARTESIAN_POINT('',(-48.282213653698811,0.369536577990763,5.8951583115566));
#4379=CARTESIAN_POINT('',(-50.409366629141097,-3.771677509822399,5.89338825488035));
#4380=CARTESIAN_POINT('',(-52.532056924074801,-7.90420349875217,5.89097255131421));
#4388=(BOUNDED_CURVE()B_SPLINE_CURVE(2,(#4378,#4379,#4380),.UNSPECIFIED.,.F.,.U.)B_SPLINE_CURVE_WITH_KNOTS((3,3),(0.806808961166663,1.73638629327629),.UNSPECIFIED.)CURVE()GEOMETRIC_REPRESENTATION_ITEM()RATIONAL_B_SPLINE_CURVE((0.99985767809056,0.999744540529581,0.999793329399617))REPRESENTATION_ITEM(''));
#4389=EDGE_CURVE('',#4377,#4368,#4388,.T.);
#4390=ORIENTED_EDGE('',*,*,#4389,.F.);
#4391=CARTESIAN_POINT('',(-48.087933900459504,0.445228741550236,3.91218375355583));
#4392=DIRECTION('',(-0.450664866139173,-0.889270441975544,-0.078097755770456));
#4393=DIRECTION('',(-0.097436755577778,-0.037961747001042,0.994517463108167));
#4394=AXIS2_PLACEMENT_3D('',#4391,#4392,#4393);
#4395=CIRCLE('',#4394,1.99390622242411);
#4396=EDGE_CURVE('',#4337,#4377,#4395,.T.);
#4397=ORIENTED_EDGE('',*,*,#4396,.F.);
#4398=ORIENTED_EDGE('',*,*,#4349,.T.);
#4399=EDGE_LOOP('',(#4375,#4390,#4397,#4398));
#4400=FACE_OUTER_BOUND('',#4399,.T.);
#4401=ADVANCED_FACE('',(#4400),#4366,.F.);
#4402=CARTESIAN_POINT('',(-51.386988209106612,-5.29347648812867,3.9));
#4403=DIRECTION('',(-0.461748613235034,-0.887010833178222,-5.551115E-017));
#4404=DIRECTION('',(-0.887010833178222,0.461748613235034,1.848893E-032));
#4405=AXIS2_PLACEMENT_3D('',#4402,#4403,#4404);
#4406=CYLINDRICAL_SURFACE('',#4405,2.0);
#4407=CARTESIAN_POINT('',(-52.961255027577998,-7.90420349875217,5.890869204328872));
#4408=VERTEX_POINT('',#4407);
#4409=CARTESIAN_POINT('',(-52.7460466688227,-7.90420349875217,3.9));
#4410=DIRECTION('',(0.0,-1.0,0.0));
#4411=DIRECTION('',(-1.0,0.0,0.0));
#4412=AXIS2_PLACEMENT_3D('',#4409,#4410,#4411);
#4413=ELLIPSE('',#4412,2.25476389373268,2.0);
#4414=EDGE_CURVE('',#4368,#4408,#4413,.T.);
#4415=ORIENTED_EDGE('',*,*,#4414,.T.);
#4416=CARTESIAN_POINT('',(-48.528945004323596,0.497976789464175,5.89515831155666));
#4417=VERTEX_POINT('',#4416);
#4418=CARTESIAN_POINT('',(-48.528945004323596,0.497976789464175,5.89515831155666));
#4419=CARTESIAN_POINT('',(-50.747484677347202,-3.707633876646039,5.893350493458179));
#4420=CARTESIAN_POINT('',(-52.961255027577991,-7.90420349875217,5.890869204328859));
#4428=(BOUNDED_CURVE()B_SPLINE_CURVE(2,(#4418,#4419,#4420),.UNSPECIFIED.,.F.,.U.)B_SPLINE_CURVE_WITH_KNOTS((3,3),(0.788421661910556,1.73782716851492),.UNSPECIFIED.)CURVE()GEOMETRIC_REPRESENTATION_ITEM()RATIONAL_B_SPLINE_CURVE((0.999857115678975,0.999741557933865,0.999794908306718))REPRESENTATION_ITEM(''));
#4429=EDGE_CURVE('',#4417,#4408,#4428,.T.);
#4430=ORIENTED_EDGE('',*,*,#4429,.F.);
#4431=CARTESIAN_POINT('',(-48.333851152713407,0.571545228396097,3.912183753555731));
#4432=DIRECTION('',(-0.460338297177141,-0.884301641237644,-0.078097755770957));
#4433=DIRECTION('',(-0.097845048787231,-0.036896639422925,0.994517463108174));
#4434=AXIS2_PLACEMENT_3D('',#4431,#4432,#4433);
#4435=CIRCLE('',#4434,1.99390622242429);
#4436=EDGE_CURVE('',#4377,#4417,#4435,.T.);
#4437=ORIENTED_EDGE('',*,*,#4436,.F.);
#4438=ORIENTED_EDGE('',*,*,#4389,.T.);
#4439=EDGE_LOOP('',(#4415,#4430,#4437,#4438));
#4440=FACE_OUTER_BOUND('',#4439,.T.);
#4441=ADVANCED_FACE('',(#4440),#4406,.F.);
#4442=CARTESIAN_POINT('',(-51.695307505828907,-5.130832190773921,3.9));
#4443=DIRECTION('',(-0.471396736825998,-0.881921264348355,-5.551115E-017));
#4444=DIRECTION('',(-0.881921264348355,0.471396736825998,3.081488E-033));
#4445=AXIS2_PLACEMENT_3D('',#4442,#4443,#4444);
#4446=CYLINDRICAL_SURFACE('',#4445,2.0);
#4447=CARTESIAN_POINT('',(-53.395421421004912,-7.90420349875217,5.89076185496493));
#4448=VERTEX_POINT('',#4447);
#4449=CARTESIAN_POINT('',(-53.177705354069708,-7.90420349875217,3.9));
#4450=DIRECTION('',(0.0,-1.0,0.0));
#4451=DIRECTION('',(-1.0,0.0,0.0));
#4452=AXIS2_PLACEMENT_3D('',#4449,#4450,#4451);
#4453=ELLIPSE('',#4452,2.26777613926543,2.0);
#4454=EDGE_CURVE('',#4408,#4448,#4453,.T.);
#4455=ORIENTED_EDGE('',*,*,#4454,.T.);
#4456=CARTESIAN_POINT('',(-48.774260638090503,0.629100727535383,5.89515831155736));
#4457=VERTEX_POINT('',#4456);
#4458=CARTESIAN_POINT('',(-48.774260638090503,0.629100727535384,5.89515831155736));
#4459=CARTESIAN_POINT('',(-51.087389589415508,-3.642257483862069,5.89331149442916));
#4460=CARTESIAN_POINT('',(-53.395421421004912,-7.904203498752159,5.890761854964929));
#4468=(BOUNDED_CURVE()B_SPLINE_CURVE(2,(#4458,#4459,#4460),.UNSPECIFIED.,.F.,.U.)B_SPLINE_CURVE_WITH_KNOTS((3,3),(0.769341385993238,1.73922483577856),.UNSPECIFIED.)CURVE()GEOMETRIC_REPRESENTATION_ITEM()RATIONAL_B_SPLINE_CURVE((0.999856569428591,0.99973851232839,0.999796728497004))REPRESENTATION_ITEM(''));
#4469=EDGE_CURVE('',#4457,#4448,#4468,.T.);
#4470=ORIENTED_EDGE('',*,*,#4469,.F.);
#4471=CARTESIAN_POINT('',(-48.57837590232311,0.700536687933038,3.91218375355646));
#4472=DIRECTION('',(-0.469956952561252,-0.879227617447578,-0.078097755773112));
#4473=DIRECTION('',(-0.098241699416122,-0.035827141514626,0.994517463107975));
#4474=AXIS2_PLACEMENT_3D('',#4471,#4472,#4473);
#4475=CIRCLE('',#4474,1.9939062224239);
#4476=EDGE_CURVE('',#4417,#4457,#4475,.T.);
#4477=ORIENTED_EDGE('',*,*,#4476,.F.);
#4478=ORIENTED_EDGE('',*,*,#4429,.T.);
#4479=EDGE_LOOP('',(#4455,#4470,#4477,#4478));
#4480=FACE_OUTER_BOUND('',#4479,.T.);
#4481=ADVANCED_FACE('',(#4480),#4446,.F.);
#4482=CARTESIAN_POINT('',(-52.001834320218094,-4.964834394843541,3.9));
#4483=DIRECTION('',(-0.480988768919388,-0.876726755707508,-5.551115E-017));
#4484=DIRECTION('',(-0.876726755707508,0.480988768919388,3.081488E-033));
#4485=AXIS2_PLACEMENT_3D('',#4482,#4483,#4484);
#4486=CYLINDRICAL_SURFACE('',#4485,2.0);
#4487=CARTESIAN_POINT('',(-53.834748030554906,-7.90420349875217,5.890650356531601));
#4488=VERTEX_POINT('',#4487);
#4489=CARTESIAN_POINT('',(-53.614427431452405,-7.90420349875217,3.9));
#4490=DIRECTION('',(0.0,-1.0,0.0));
#4491=DIRECTION('',(-1.0,0.0,0.0));
#4492=AXIS2_PLACEMENT_3D('',#4489,#4490,#4491);
#4493=ELLIPSE('',#4492,2.28121246098623,2.0);
#4494=EDGE_CURVE('',#4448,#4488,#4493,.T.);
#4495=ORIENTED_EDGE('',*,*,#4494,.T.);
#4496=CARTESIAN_POINT('',(-49.018131364889214,0.762892789765469,5.895158311557242));
#4497=VERTEX_POINT('',#4496);
#4498=CARTESIAN_POINT('',(-49.018131364889221,0.762892789765467,5.895158311557243));
#4499=CARTESIAN_POINT('',(-51.429163495463897,-3.575556599275297,5.893271226373759));
#4500=CARTESIAN_POINT('',(-53.834748030554906,-7.90420349875217,5.890650356531601));
#4508=(BOUNDED_CURVE()B_SPLINE_CURVE(2,(#4498,#4499,#4500),.UNSPECIFIED.,.F.,.U.)B_SPLINE_CURVE_WITH_KNOTS((3,3),(0.74955098409985,1.74057863106482),.UNSPECIFIED.)CURVE()GEOMETRIC_REPRESENTATION_ITEM()RATIONAL_B_SPLINE_CURVE((0.999856039675364,0.999735402054082,0.999798807386371))REPRESENTATION_ITEM(''));
#4509=EDGE_CURVE('',#4497,#4488,#4508,.T.);
#4510=ORIENTED_EDGE('',*,*,#4509,.F.);
#4511=CARTESIAN_POINT('',(-48.821479053292407,0.83218777146058,3.91218375355651));
#4512=DIRECTION('',(-0.479519687767732,-0.874048974363766,-0.078097755773037));
#4513=DIRECTION('',(-0.098626660263727,-0.034753380533056,0.994517463107988));
#4514=AXIS2_PLACEMENT_3D('',#4511,#4512,#4513);
#4515=CIRCLE('',#4514,1.99390622242383);
#4516=EDGE_CURVE('',#4457,#4497,#4515,.T.);
#4517=ORIENTED_EDGE('',*,*,#4516,.F.);
#4518=ORIENTED_EDGE('',*,*,#4469,.T.);
#4519=EDGE_LOOP('',(#4495,#4510,#4517,#4518));
#4520=FACE_OUTER_BOUND('',#4519,.T.);
#4521=ADVANCED_FACE('',(#4520),#4486,.F.);
#4522=CARTESIAN_POINT('',(-52.306532178648695,-4.795502852415231,3.9));
#4523=DIRECTION('',(-0.490523568159308,-0.871427925350261,-5.551115E-017));
#4524=DIRECTION('',(-0.871427925350261,0.490523568159308,0.0));
#4525=AXIS2_PLACEMENT_3D('',#4522,#4523,#4524);
#4526=CYLINDRICAL_SURFACE('',#4525,2.0);
#4527=CARTESIAN_POINT('',(-54.279433858419395,-7.90420349875217,5.89053455420788));
#4528=VERTEX_POINT('',#4527);
#4529=CARTESIAN_POINT('',(-54.05640831759321,-7.90420349875217,3.9));
#4530=DIRECTION('',(0.0,-1.0,0.0));
#4531=DIRECTION('',(-1.0,0.0,0.0));
#4532=AXIS2_PLACEMENT_3D('',#4529,#4530,#4531);
#4533=ELLIPSE('',#4532,2.29508366879122,2.0);
#4534=EDGE_CURVE('',#4488,#4528,#4533,.T.);
#4535=ORIENTED_EDGE('',*,*,#4534,.T.);
#4536=CARTESIAN_POINT('',(-49.260528166543097,0.899337056237503,5.89515831155667));
#4537=VERTEX_POINT('',#4536);
#4538=CARTESIAN_POINT('',(-49.260528166543111,0.899337056237503,5.89515831155667));
#4539=CARTESIAN_POINT('',(-51.772892200420806,-3.507539665303596,5.893229656408291));
#4540=CARTESIAN_POINT('',(-54.279433858419395,-7.90420349875217,5.89053455420788));
#4548=(BOUNDED_CURVE()B_SPLINE_CURVE(2,(#4538,#4539,#4540),.UNSPECIFIED.,.F.,.U.)B_SPLINE_CURVE_WITH_KNOTS((3,3),(0.72903255313043,1.74188790926546),.UNSPECIFIED.)CURVE()GEOMETRIC_REPRESENTATION_ITEM()RATIONAL_B_SPLINE_CURVE((0.999855526720595,0.999732225303235,0.999801163466255))REPRESENTATION_ITEM(''));
#4549=EDGE_CURVE('',#4537,#4528,#4548,.T.);
#4550=ORIENTED_EDGE('',*,*,#4549,.F.);
#4551=CARTESIAN_POINT('',(-49.063131678778902,0.966482813813932,3.91218375355572));
#4552=DIRECTION('',(-0.489025364926923,-0.868766328192963,-0.07809775576934));
#4553=DIRECTION('',(-0.098999885523301,-0.033675484243584,0.994517463108282));
#4554=AXIS2_PLACEMENT_3D('',#4551,#4552,#4553);
#4555=CIRCLE('',#4554,1.99390622242404);
#4556=EDGE_CURVE('',#4497,#4537,#4555,.T.);
#4557=ORIENTED_EDGE('',*,*,#4556,.F.);
#4558=ORIENTED_EDGE('',*,*,#4509,.T.);
#4559=EDGE_LOOP('',(#4535,#4550,#4557,#4558));
#4560=FACE_OUTER_BOUND('',#4559,.T.);
#4561=ADVANCED_FACE('',(#4560),#4526,.F.);
#4562=CARTESIAN_POINT('',(-52.609364825122597,-4.62285771224918,3.9));
#4563=DIRECTION('',(-0.5,-0.866025403784439,-5.551115E-017));
#4564=DIRECTION('',(-0.866025403784439,0.5,3.081488E-033));
#4565=AXIS2_PLACEMENT_3D('',#4562,#4563,#4564);
#4566=CYLINDRICAL_SURFACE('',#4565,2.0);
#4567=CARTESIAN_POINT('',(-54.7296853749367,-7.90420349875216,5.890414284541801));
#4568=VERTEX_POINT('',#4567);
#4569=CARTESIAN_POINT('',(-54.503850698264316,-7.90420349875217,3.9));
#4570=DIRECTION('',(0.0,-1.0,0.0));
#4571=DIRECTION('',(-1.0,0.0,0.0));
#4572=AXIS2_PLACEMENT_3D('',#4569,#4570,#4571);
#4573=ELLIPSE('',#4572,2.3094010767585,2.0);
#4574=EDGE_CURVE('',#4528,#4568,#4573,.T.);
#4575=ORIENTED_EDGE('',*,*,#4574,.T.);
#4576=CARTESIAN_POINT('',(-49.501422200257309,1.0384172914486,5.895158311557161));
#4577=VERTEX_POINT('',#4576);
#4578=CARTESIAN_POINT('',(-49.501422200257309,1.03841729144861,5.895158311557161));
#4579=CARTESIAN_POINT('',(-52.118665386275602,-3.43821530073791,5.89318675011018));
#4580=CARTESIAN_POINT('',(-54.7296853749367,-7.90420349875216,5.890414284541801));
#4588=(BOUNDED_CURVE()B_SPLINE_CURVE(2,(#4578,#4579,#4580),.UNSPECIFIED.,.F.,.U.)B_SPLINE_CURVE_WITH_KNOTS((3,3),(0.707767398753253,1.74315204496984),.UNSPECIFIED.)CURVE()GEOMETRIC_REPRESENTATION_ITEM()RATIONAL_B_SPLINE_CURVE((0.999855030868811,0.99972898018381,0.999803816437424))REPRESENTATION_ITEM(''));
#4589=EDGE_CURVE('',#4577,#4568,#4588,.T.);
#4590=ORIENTED_EDGE('',*,*,#4589,.F.);
#4591=CARTESIAN_POINT('',(-49.303305024527297,1.10340583524298,3.912183753556051));
#4592=DIRECTION('',(-0.498472852957756,-0.863380307516665,-0.07809775577176));
#4593=DIRECTION('',(-0.099361330789757,-0.032593580913441,0.994517463108078));
#4594=AXIS2_PLACEMENT_3D('',#4591,#4592,#4593);
#4595=CIRCLE('',#4594,1.99390622242409);
#4596=EDGE_CURVE('',#4537,#4577,#4595,.T.);
#4597=ORIENTED_EDGE('',*,*,#4596,.F.);
#4598=ORIENTED_EDGE('',*,*,#4549,.T.);
#4599=EDGE_LOOP('',(#4575,#4590,#4597,#4598));
#4600=FACE_OUTER_BOUND('',#4599,.T.);
#4601=ADVANCED_FACE('',(#4600),#4566,.F.);
#4602=CARTESIAN_POINT('',(-52.910296225583203,-4.44691951739054,3.9));
#4603=DIRECTION('',(-0.509416936840842,-0.860519833856079,-5.551115E-017));
#4604=DIRECTION('',(-0.860519833856079,0.509416936840842,3.081488E-033));
#4605=AXIS2_PLACEMENT_3D('',#4602,#4603,#4604);
#4606=CYLINDRICAL_SURFACE('',#4605,2.0);
#4607=CARTESIAN_POINT('',(-55.185716934953902,-7.90420349875217,5.89028937491503));
#4608=VERTEX_POINT('',#4607);
#4609=CARTESIAN_POINT('',(-54.956964932429898,-7.90420349875217,3.9));
#4610=DIRECTION('',(0.0,-1.0,0.0));
#4611=DIRECTION('',(-1.0,0.0,0.0));
#4612=AXIS2_PLACEMENT_3D('',#4609,#4610,#4611);
#4613=ELLIPSE('',#4612,2.32417652831753,2.0);
#4614=EDGE_CURVE('',#4568,#4608,#4613,.T.);
#4615=ORIENTED_EDGE('',*,*,#4614,.T.);
#4616=CARTESIAN_POINT('',(-49.740784802049802,1.18011694624093,5.895158311556921));
#4617=VERTEX_POINT('',#4616);
#4618=CARTESIAN_POINT('',(-49.740784802049795,1.18011694624093,5.89515831155691));
#4619=CARTESIAN_POINT('',(-52.466576846232307,-3.367592334858846,5.89314247141883));
#4620=CARTESIAN_POINT('',(-55.185716934953902,-7.90420349875216,5.890289374915029));
#4628=(BOUNDED_CURVE()B_SPLINE_CURVE(2,(#4618,#4619,#4620),.UNSPECIFIED.,.F.,.U.)B_SPLINE_CURVE_WITH_KNOTS((3,3),(0.68573600227113,1.74437043839709),.UNSPECIFIED.)CURVE()GEOMETRIC_REPRESENTATION_ITEM()RATIONAL_B_SPLINE_CURVE((0.999854552434025,0.99972566472542,0.999806787300544))REPRESENTATION_ITEM(''));
#4629=EDGE_CURVE('',#4617,#4608,#4628,.T.);
#4630=ORIENTED_EDGE('',*,*,#4629,.F.);
#4631=CARTESIAN_POINT('',(-49.541970512318599,1.24294054326392,3.912183753556291));
#4632=DIRECTION('',(-0.507861027704123,-0.857891553217889,-0.078097755772562));
#4633=DIRECTION('',(-0.099710953050465,-0.031507799271835,0.994517463108021));
#4634=AXIS2_PLACEMENT_3D('',#4631,#4632,#4633);
#4635=CIRCLE('',#4634,1.99390622242397);
#4636=EDGE_CURVE('',#4577,#4617,#4635,.T.);
#4637=ORIENTED_EDGE('',*,*,#4636,.F.);
#4638=ORIENTED_EDGE('',*,*,#4589,.T.);
#4639=EDGE_LOOP('',(#4615,#4630,#4637,#4638));
#4640=FACE_OUTER_BOUND('',#4639,.T.);
#4641=ADVANCED_FACE('',(#4640),#4606,.F.);
#4642=CARTESIAN_POINT('',(-53.2092905722034,-4.26770920272509,3.9));
#4643=DIRECTION('',(-0.518773258160521,-0.854911870672947,-5.551115E-017));
#4644=DIRECTION('',(-0.854911870672947,0.518773258160521,0.0));
#4645=AXIS2_PLACEMENT_3D('',#4642,#4643,#4644);
#4646=CYLINDRICAL_SURFACE('',#4645,2.0);
#4647=CARTESIAN_POINT('',(-55.6477512202434,-7.90420349875216,5.890159642959211));
#4648=VERTEX_POINT('',#4647);
#4649=CARTESIAN_POINT('',(-55.415969481395706,-7.90420349875217,3.9));
#4650=DIRECTION('',(0.0,-1.0,0.0));
#4651=DIRECTION('',(-1.0,0.0,0.0));
#4652=AXIS2_PLACEMENT_3D('',#4649,#4650,#4651);
#4653=ELLIPSE('',#4652,2.33942242306882,2.0);
#4654=EDGE_CURVE('',#4608,#4648,#4653,.T.);
#4655=ORIENTED_EDGE('',*,*,#4654,.T.);
#4656=CARTESIAN_POINT('',(-49.978587490164699,1.32441915977272,5.89515831155674));
#4657=VERTEX_POINT('',#4656);
#4658=CARTESIAN_POINT('',(-49.978587490164699,1.32441915977271,5.89515831155674));
#4659=CARTESIAN_POINT('',(-52.816724688358093,-3.295679765274321,5.8930967825789));
#4660=CARTESIAN_POINT('',(-55.647751220243393,-7.904203498752169,5.890159642959211));
#4668=(BOUNDED_CURVE()B_SPLINE_CURVE(2,(#4658,#4659,#4660),.UNSPECIFIED.,.F.,.U.)B_SPLINE_CURVE_WITH_KNOTS((3,3),(0.662917966927575,1.74554250826416),.UNSPECIFIED.)CURVE()GEOMETRIC_REPRESENTATION_ITEM()RATIONAL_B_SPLINE_CURVE((0.999854091687984,0.999722276779999,0.999810098383837))REPRESENTATION_ITEM(''));
#4669=EDGE_CURVE('',#4657,#4648,#4668,.T.);
#4670=ORIENTED_EDGE('',*,*,#4669,.F.);
#4671=CARTESIAN_POINT('',(-49.779099743346691,1.38507033464208,3.91218375355624));
#4672=DIRECTION('',(-0.517188772066963,-0.852300718403591,-0.078097755771785));
#4673=DIRECTION('',(-0.100048710703902,-0.030418268515974,0.994517463108103));
#4674=AXIS2_PLACEMENT_3D('',#4671,#4672,#4673);
#4675=CIRCLE('',#4674,1.99390622242391);
#4676=EDGE_CURVE('',#4617,#4657,#4675,.T.);
#4677=ORIENTED_EDGE('',*,*,#4676,.F.);
#4678=ORIENTED_EDGE('',*,*,#4629,.T.);
#4679=EDGE_LOOP('',(#4655,#4670,#4677,#4678));
#4680=FACE_OUTER_BOUND('',#4679,.T.);
#4681=ADVANCED_FACE('',(#4680),#4646,.F.);
#4682=CARTESIAN_POINT('',(-53.506312287645997,-4.0852480924881,3.9));
#4683=DIRECTION('',(-0.528067850650368,-0.849202181526579,-5.551115E-017));
#4684=DIRECTION('',(-0.849202181526579,0.528067850650368,6.162976E-033));
#4685=AXIS2_PLACEMENT_3D('',#4682,#4683,#4684);
#4686=CYLINDRICAL_SURFACE('',#4685,2.0);
#4687=CARTESIAN_POINT('',(-56.116019709954593,-7.90420349875217,5.890024895933669));
#4688=VERTEX_POINT('',#4687);
#4689=CARTESIAN_POINT('',(-55.881091364979703,-7.90420349875217,3.9));
#4690=DIRECTION('',(0.0,-1.0,0.0));
#4691=DIRECTION('',(-1.0,0.0,0.0));
#4692=AXIS2_PLACEMENT_3D('',#4689,#4690,#4691);
#4693=ELLIPSE('',#4692,2.35515174537667,2.0);
#4694=EDGE_CURVE('',#4648,#4688,#4693,.T.);
#4695=ORIENTED_EDGE('',*,*,#4694,.T.);
#4696=CARTESIAN_POINT('',(-50.214801968461998,1.47130676152466,5.89515831155741));
#4697=VERTEX_POINT('',#4696);
#4698=CARTESIAN_POINT('',(-50.214801968461998,1.47130676152465,5.89515831155741));
#4699=CARTESIAN_POINT('',(-53.169211589386592,-3.222486778625821,5.89304964403917));
#4700=CARTESIAN_POINT('',(-56.116019709954507,-7.904203498752169,5.89002489593366));
#4708=(BOUNDED_CURVE()B_SPLINE_CURVE(2,(#4698,#4699,#4700),.UNSPECIFIED.,.F.,.U.)B_SPLINE_CURVE_WITH_KNOTS((3,3),(0.639291976224001,1.74666769556521),.UNSPECIFIED.)CURVE()GEOMETRIC_REPRESENTATION_ITEM()RATIONAL_B_SPLINE_CURVE((0.999853648908575,0.999718814105348,0.99981377350865))REPRESENTATION_ITEM(''));
#4709=EDGE_CURVE('',#4697,#4688,#4708,.T.);
#4710=ORIENTED_EDGE('',*,*,#4709,.F.);
#4711=CARTESIAN_POINT('',(-50.014664501600599,1.52977829736,3.912183753556541));
#4712=DIRECTION('',(-0.52645497613787,-0.84660846832693,-0.07809775577316));
#4713=DIRECTION('',(-0.100374563562999,-0.029325118291817,0.994517463107968));
#4714=AXIS2_PLACEMENT_3D('',#4711,#4712,#4713);
#4715=CIRCLE('',#4714,1.99390622242382);
#4716=EDGE_CURVE('',#4657,#4697,#4715,.T.);
#4717=ORIENTED_EDGE('',*,*,#4716,.F.);
#4718=ORIENTED_EDGE('',*,*,#4669,.T.);
#4719=EDGE_LOOP('',(#4695,#4710,#4717,#4718));
#4720=FACE_OUTER_BOUND('',#4719,.T.);
#4721=ADVANCED_FACE('',(#4720),#4686,.F.);
#4722=CARTESIAN_POINT('',(-53.801326029297002,-3.89955789772704,3.9));
#4723=DIRECTION('',(-0.537299608346824,-0.843391445812886,-5.551115E-017));
#4724=DIRECTION('',(-0.843391445812886,0.537299608346824,3.081488E-033));
#4725=AXIS2_PLACEMENT_3D('',#4722,#4723,#4724);
#4726=CYLINDRICAL_SURFACE('',#4725,2.0);
#4727=CARTESIAN_POINT('',(-56.590763181260797,-7.90420349875217,5.889884930053601));
#4728=VERTEX_POINT('',#4727);
#4729=CARTESIAN_POINT('',(-56.3525666467837,-7.90420349875217,3.9));
#4730=DIRECTION('',(0.0,-1.0,0.0));
#4731=DIRECTION('',(-1.0,0.0,0.0));
#4732=AXIS2_PLACEMENT_3D('',#4729,#4730,#4731);
#4733=ELLIPSE('',#4732,2.37137809486832,2.0);
#4734=EDGE_CURVE('',#4688,#4728,#4733,.T.);
#4735=ORIENTED_EDGE('',*,*,#4734,.T.);
#4736=CARTESIAN_POINT('',(-50.449400129778006,1.6207622733392,5.895158311556481));
#4737=VERTEX_POINT('',#4736);
#4738=CARTESIAN_POINT('',(-50.449400129778006,1.6207622733392,5.895158311556481));
#4739=CARTESIAN_POINT('',(-53.524145069007112,-3.148022776259836,5.893001014341531));
#4740=CARTESIAN_POINT('',(-56.590763181260812,-7.904203498752171,5.889884930053602));
#4748=(BOUNDED_CURVE()B_SPLINE_CURVE(2,(#4738,#4739,#4740),.UNSPECIFIED.,.F.,.U.)B_SPLINE_CURVE_WITH_KNOTS((3,3),(0.614835748596598,1.74774546736502),.UNSPECIFIED.)CURVE()GEOMETRIC_REPRESENTATION_ITEM()RATIONAL_B_SPLINE_CURVE((0.999853224388799,0.999715274376655,0.9998178381065))REPRESENTATION_ITEM(''));
#4749=EDGE_CURVE('',#4737,#4728,#4748,.T.);
#4750=ORIENTED_EDGE('',*,*,#4749,.F.);
#4751=CARTESIAN_POINT('',(-50.248636757234394,1.67704721260966,3.91218375355637));
#4752=DIRECTION('',(-0.535658537331432,-0.84081548030902,-0.078097755772254));
#4753=DIRECTION('',(-0.10068847285084,-0.028228478670393,0.994517463108075));
#4754=AXIS2_PLACEMENT_3D('',#4751,#4752,#4753);
#4755=CIRCLE('',#4754,1.99390622242385);
#4756=EDGE_CURVE('',#4697,#4737,#4755,.T.);
#4757=ORIENTED_EDGE('',*,*,#4756,.F.);
#4758=ORIENTED_EDGE('',*,*,#4709,.T.);
#4759=EDGE_LOOP('',(#4735,#4750,#4757,#4758));
#4760=FACE_OUTER_BOUND('',#4759,.T.);
#4761=ADVANCED_FACE('',(#4760),#4726,.F.);
#4762=CARTESIAN_POINT('',(-54.094296693471492,-3.71066071371811,3.9));
#4763=DIRECTION('',(-0.546467432763043,-0.837480354951308,-5.551115E-017));
#4764=DIRECTION('',(-0.837480354951308,0.546467432763043,-3.389637E-032));
#4765=AXIS2_PLACEMENT_3D('',#4762,#4763,#4764);
#4766=CYLINDRICAL_SURFACE('',#4765,2.0);
#4767=CARTESIAN_POINT('',(-57.072232242600613,-7.90420349875217,5.88973952975837));
#4768=VERTEX_POINT('',#4767);
#4769=CARTESIAN_POINT('',(-56.8306409508276,-7.90420349875217,3.9));
#4770=DIRECTION('',(0.0,-1.0,0.0));
#4771=DIRECTION('',(-1.0,0.0,0.0));
#4772=AXIS2_PLACEMENT_3D('',#4769,#4770,#4771);
#4773=ELLIPSE('',#4772,2.38811571898457,2.0);
#4774=EDGE_CURVE('',#4728,#4768,#4773,.T.);
#4775=ORIENTED_EDGE('',*,*,#4774,.T.);
#4776=CARTESIAN_POINT('',(-50.682354059281202,1.77276791150734,5.895158311556841));
#4777=VERTEX_POINT('',#4776);
#4778=CARTESIAN_POINT('',(-50.682354059281103,1.77276791150734,5.895158311556841));
#4779=CARTESIAN_POINT('',(-53.881637722572918,-3.07229730801477,5.892950850061641));
#4780=CARTESIAN_POINT('',(-57.07223224260072,-7.90420349875217,5.88973952975837));
#4788=(BOUNDED_CURVE()B_SPLINE_CURVE(2,(#4778,#4779,#4780),.UNSPECIFIED.,.F.,.U.)B_SPLINE_CURVE_WITH_KNOTS((3,3),(0.589525971529393,1.7487753069023),.UNSPECIFIED.)CURVE()GEOMETRIC_REPRESENTATION_ITEM()RATIONAL_B_SPLINE_CURVE((0.99985281834418,0.999711655005368,0.999822319227611))REPRESENTATION_ITEM(''));
#4789=EDGE_CURVE('',#4777,#4768,#4788,.T.);
#4790=ORIENTED_EDGE('',*,*,#4789,.F.);
#4791=CARTESIAN_POINT('',(-50.480988669887509,1.82685955686626,3.9121837535556));
#4792=DIRECTION('',(-0.544798360515834,-0.834922443657371,-0.078097755770985));
#4793=DIRECTION('',(-0.100990401217993,-0.027128480141438,0.994517463108137));
#4794=AXIS2_PLACEMENT_3D('',#4791,#4792,#4793);
#4795=CIRCLE('',#4794,1.993906222424421);
#4796=EDGE_CURVE('',#4737,#4777,#4795,.T.);
#4797=ORIENTED_EDGE('',*,*,#4796,.F.);
#4798=ORIENTED_EDGE('',*,*,#4749,.T.);
#4799=EDGE_LOOP('',(#4775,#4790,#4797,#4798));
#4800=FACE_OUTER_BOUND('',#4799,.T.);
#4801=ADVANCED_FACE('',(#4800),#4766,.F.);
#4802=CARTESIAN_POINT('',(-54.385189419590205,-3.51857901733719,3.9));
#4803=DIRECTION('',(-0.555570233019602,-0.831469612302545,-5.551115E-017));
#4804=DIRECTION('',(-0.831469612302545,0.555570233019602,9.244464E-033));
#4805=AXIS2_PLACEMENT_3D('',#4802,#4803,#4804);
#4806=CYLINDRICAL_SURFACE('',#4805,2.0);
#4807=CARTESIAN_POINT('',(-57.560687902024412,-7.90420349875217,5.889588466933561));
#4808=VERTEX_POINT('',#4807);
#4809=CARTESIAN_POINT('',(-57.315570012007612,-7.90420349875217,3.9));
#4810=DIRECTION('',(0.0,-1.0,0.0));
#4811=DIRECTION('',(-1.0,0.0,0.0));
#4812=AXIS2_PLACEMENT_3D('',#4809,#4810,#4811);
#4813=ELLIPSE('',#4812,2.40537954774018,2.0);
#4814=EDGE_CURVE('',#4768,#4808,#4813,.T.);
#4815=ORIENTED_EDGE('',*,*,#4814,.T.);
#4816=CARTESIAN_POINT('',(-50.913636037779995,1.927305588876001,5.895158311557259));
#4817=VERTEX_POINT('',#4816);
#4818=CARTESIAN_POINT('',(-50.913636037779995,1.927305588876001,5.895158311557259));
#4819=CARTESIAN_POINT('',(-54.241807561646091,-2.995320148119811,5.892899105653759));
#4820=CARTESIAN_POINT('',(-57.560687902024405,-7.904203498752159,5.889588466933561));
#4828=(BOUNDED_CURVE()B_SPLINE_CURVE(2,(#4818,#4819,#4820),.UNSPECIFIED.,.F.,.U.)B_SPLINE_CURVE_WITH_KNOTS((3,3),(0.563338258790575,1.74975672501591),.UNSPECIFIED.)CURVE()GEOMETRIC_REPRESENTATION_ITEM()RATIONAL_B_SPLINE_CURVE((0.999852431047719,0.999707953388587,0.999827245834083))REPRESENTATION_ITEM(''));
#4829=EDGE_CURVE('',#4817,#4808,#4828,.T.);
#4830=ORIENTED_EDGE('',*,*,#4829,.F.);
#4831=CARTESIAN_POINT('',(-50.711692592003999,1.97919750396166,3.91218375355548));
#4832=DIRECTION('',(-0.55387335814343,-0.828930059584311,-0.078097755771022));
#4833=DIRECTION('',(-0.101280312737294,-0.026025253596225,0.994517463108159));
#4834=AXIS2_PLACEMENT_3D('',#4831,#4832,#4833);
#4835=CIRCLE('',#4834,1.99390622242455);
#4836=EDGE_CURVE('',#4777,#4817,#4835,.T.);
#4837=ORIENTED_EDGE('',*,*,#4836,.F.);
#4838=ORIENTED_EDGE('',*,*,#4789,.T.);
#4839=EDGE_LOOP('',(#4815,#4830,#4837,#4838));
#4840=FACE_OUTER_BOUND('',#4839,.T.);
#4841=ADVANCED_FACE('',(#4840),#4806,.F.);
#4842=CARTESIAN_POINT('',(-54.673969594327694,-3.32333566438527,3.9));
#4843=DIRECTION('',(-0.5646069259743,-0.825359933084864,-5.551115E-017));
#4844=DIRECTION('',(-0.825359933084864,0.5646069259743,6.162976E-033));
#4845=AXIS2_PLACEMENT_3D('',#4842,#4843,#4844);
#4846=CYLINDRICAL_SURFACE('',#4845,2.0);
#4847=CARTESIAN_POINT('',(-58.056402173503905,-7.90420349875217,5.889431500061249));
#4848=VERTEX_POINT('',#4847);
#4849=CARTESIAN_POINT('',(-57.807620263060301,-7.90420349875217,3.9));
#4850=DIRECTION('',(0.0,-1.0,0.0));
#4851=DIRECTION('',(-1.0,0.0,0.0));
#4852=AXIS2_PLACEMENT_3D('',#4849,#4850,#4851);
#4853=ELLIPSE('',#4852,2.423185230866251,2.0);
#4854=EDGE_CURVE('',#4808,#4848,#4853,.T.);
#4855=ORIENTED_EDGE('',*,*,#4854,.T.);
#4856=CARTESIAN_POINT('',(-51.143218545035595,2.08435691700934,5.89515831155722));
#4857=VERTEX_POINT('',#4856);
#4858=CARTESIAN_POINT('',(-51.143218545035609,2.08435691700934,5.895158311557211));
#4859=CARTESIAN_POINT('',(-54.604778307838998,-2.917101265172241,5.89284573335482));
#4860=CARTESIAN_POINT('',(-58.056402173503898,-7.90420349875217,5.889431500061249));
#4868=(BOUNDED_CURVE()B_SPLINE_CURVE(2,(#4858,#4859,#4860),.UNSPECIFIED.,.F.,.U.)B_SPLINE_CURVE_WITH_KNOTS((3,3),(0.536247083286895,1.75068925539686),.UNSPECIFIED.)CURVE()GEOMETRIC_REPRESENTATION_ITEM()RATIONAL_B_SPLINE_CURVE((0.999852062735053,0.999704166720917,0.999832648823621))REPRESENTATION_ITEM(''));
#4869=EDGE_CURVE('',#4857,#4848,#4868,.T.);
#4870=ORIENTED_EDGE('',*,*,#4869,.F.);
#4871=CARTESIAN_POINT('',(-50.940721072123907,2.13404292720414,3.912183753556671));
#4872=DIRECTION('',(-0.562882450380196,-0.822839041123625,-0.078097755772745));
#4873=DIRECTION('',(-0.101558172914198,-0.024918930306779,0.994517463107962));
#4874=AXIS2_PLACEMENT_3D('',#4871,#4872,#4873);
#4875=CIRCLE('',#4874,1.99390622242362);
#4876=EDGE_CURVE('',#4817,#4857,#4875,.T.);
#4877=ORIENTED_EDGE('',*,*,#4876,.F.);
#4878=ORIENTED_EDGE('',*,*,#4829,.T.);
#4879=EDGE_LOOP('',(#4855,#4870,#4877,#4878));
#4880=FACE_OUTER_BOUND('',#4879,.T.);
#4881=ADVANCED_FACE('',(#4880),#4846,.F.);
#4882=CARTESIAN_POINT('',(-54.96060285573121,-3.12495388686888,3.9));
#4883=DIRECTION('',(-0.573576436351046,-0.819152044288992,-5.551115E-017));
#4884=DIRECTION('',(-0.819152044288992,0.573576436351046,6.162976E-033));
#4885=AXIS2_PLACEMENT_3D('',#4882,#4883,#4884);
#4886=CYLINDRICAL_SURFACE('',#4885,2.0);
#4887=CARTESIAN_POINT('',(-58.559658724207814,-7.90420349875217,5.88926837330165));
#4888=VERTEX_POINT('',#4887);
#4889=CARTESIAN_POINT('',(-58.307069460957599,-7.90420349875217,3.9));
#4890=DIRECTION('',(0.0,-1.0,0.0));
#4891=DIRECTION('',(-1.0,0.0,0.0));
#4892=AXIS2_PLACEMENT_3D('',#4889,#4890,#4891);
#4893=ELLIPSE('',#4892,2.44154917752291,2.0);
#4894=EDGE_CURVE('',#4848,#4888,#4893,.T.);
#4895=ORIENTED_EDGE('',*,*,#4894,.T.);
#4896=CARTESIAN_POINT('',(-51.371074263019601,2.24390320836598,5.895158311556591));
#4897=VERTEX_POINT('',#4896);
#4898=CARTESIAN_POINT('',(-51.371074263019594,2.24390320836598,5.895158311556591));
#4899=CARTESIAN_POINT('',(-54.970679719447411,-2.837650812816142,5.892790683065321));
#4900=CARTESIAN_POINT('',(-58.559658724207814,-7.90420349875216,5.88926837330165));
#4908=(BOUNDED_CURVE()B_SPLINE_CURVE(2,(#4898,#4899,#4900),.UNSPECIFIED.,.F.,.U.)B_SPLINE_CURVE_WITH_KNOTS((3,3),(0.508225710438268,1.75157245341319),.UNSPECIFIED.)CURVE()GEOMETRIC_REPRESENTATION_ITEM()RATIONAL_B_SPLINE_CURVE((0.999851713622157,0.999700292020579,0.999838561207375))REPRESENTATION_ITEM(''));
#4909=EDGE_CURVE('',#4897,#4888,#4908,.T.);
#4910=ORIENTED_EDGE('',*,*,#4909,.F.);
#4911=CARTESIAN_POINT('',(-51.168046858153502,2.29137740152955,3.912183753556251));
#4912=DIRECTION('',(-0.571824565234516,-0.816650113045845,-0.078097755771633));
#4913=DIRECTION('',(-0.10182394868069,-0.023809641912772,0.994517463108144));
#4914=AXIS2_PLACEMENT_3D('',#4911,#4912,#4913);
#4915=CIRCLE('',#4914,1.99390622242387);
#4916=EDGE_CURVE('',#4857,#4897,#4915,.T.);
#4917=ORIENTED_EDGE('',*,*,#4916,.F.);
#4918=ORIENTED_EDGE('',*,*,#4869,.T.);
#4919=EDGE_LOOP('',(#4895,#4910,#4917,#4918));
#4920=FACE_OUTER_BOUND('',#4919,.T.);
#4921=ADVANCED_FACE('',(#4920),#4886,.F.);
#4922=CARTESIAN_POINT('',(-55.245055097308807,-2.92345729023562,3.9));
#4923=DIRECTION('',(-0.582477696867802,-0.812846684591615,-5.551115E-017));
#4924=DIRECTION('',(-0.812846684591615,0.582477696867802,9.244464E-033));
#4925=AXIS2_PLACEMENT_3D('',#4922,#4923,#4924);
#4926=CYLINDRICAL_SURFACE('',#4925,2.0);
#4927=CARTESIAN_POINT('',(-59.070753566146905,-7.90420349875217,5.88909881550452));
#4928=VERTEX_POINT('',#4927);
#4929=CARTESIAN_POINT('',(-58.814207355926101,-7.90420349875217,3.9));
#4930=DIRECTION('',(0.0,-1.0,0.0));
#4931=DIRECTION('',(-1.0,0.0,0.0));
#4932=AXIS2_PLACEMENT_3D('',#4929,#4930,#4931);
#4933=ELLIPSE('',#4932,2.46048859878764,2.0);
#4934=EDGE_CURVE('',#4888,#4928,#4933,.T.);
#4935=ORIENTED_EDGE('',*,*,#4934,.T.);
#4936=CARTESIAN_POINT('',(-51.597176079188202,2.40592547853818,5.89515831155642));
#4937=VERTEX_POINT('',#4936);
#4938=CARTESIAN_POINT('',(-51.597176079188202,2.40592547853818,5.89515831155642));
#4939=CARTESIAN_POINT('',(-55.339647956535501,-2.756979143332916,5.89273390221147));
#4940=CARTESIAN_POINT('',(-59.07075356614699,-7.90420349875217,5.88909881550452));
#4948=(BOUNDED_CURVE()B_SPLINE_CURVE(2,(#4938,#4939,#4940),.UNSPECIFIED.,.F.,.U.)B_SPLINE_CURVE_WITH_KNOTS((3,3),(0.479246130491743,1.75240589797032),.UNSPECIFIED.)CURVE()GEOMETRIC_REPRESENTATION_ITEM()RATIONAL_B_SPLINE_CURVE((0.999851383912275,0.999696326133667,0.999845018284718))REPRESENTATION_ITEM(''));
#4949=EDGE_CURVE('',#4937,#4928,#4948,.T.);
#4950=ORIENTED_EDGE('',*,*,#4949,.F.);
#4951=CARTESIAN_POINT('',(-51.393642900592909,2.45118220571531,3.912183753556429));
#4952=DIRECTION('',(-0.580698638683897,-0.81036401177131,-0.078097755771709));
#4953=DIRECTION('',(-0.102077608418269,-0.022697520409022,0.994517463108059));
#4954=AXIS2_PLACEMENT_3D('',#4951,#4952,#4953);
#4955=CIRCLE('',#4954,1.9939062224237);
#4956=EDGE_CURVE('',#4897,#4937,#4955,.T.);
#4957=ORIENTED_EDGE('',*,*,#4956,.F.);
#4958=ORIENTED_EDGE('',*,*,#4909,.T.);
#4959=EDGE_LOOP('',(#4935,#4950,#4957,#4958));
#4960=FACE_OUTER_BOUND('',#4959,.T.);
#4961=ADVANCED_FACE('',(#4960),#4926,.F.);
#4962=CARTESIAN_POINT('',(-55.527292472088604,-2.71886985056551,3.9));
#4963=DIRECTION('',(-0.591309648363582,-0.806444604267483,-5.551115E-017));
#4964=DIRECTION('',(-0.806444604267483,0.591309648363582,3.081488E-033));
#4965=AXIS2_PLACEMENT_3D('',#4962,#4963,#4964);
#4966=CYLINDRICAL_SURFACE('',#4965,2.0);
#4967=CARTESIAN_POINT('',(-59.589995795737103,-7.90420349875217,5.888922539131521));
#4968=VERTEX_POINT('',#4967);
#4969=CARTESIAN_POINT('',(-59.329336406578214,-7.90420349875217,3.9));
#4970=DIRECTION('',(0.0,-1.0,0.0));
#4971=DIRECTION('',(-1.0,0.0,0.0));
#4972=AXIS2_PLACEMENT_3D('',#4969,#4970,#4971);
#4973=ELLIPSE('',#4972,2.48002155314395,2.0);
#4974=EDGE_CURVE('',#4928,#4968,#4973,.T.);
#4975=ORIENTED_EDGE('',*,*,#4974,.T.);
#4976=CARTESIAN_POINT('',(-51.821497089678516,2.57040444849059,5.89515831155722));
#4977=VERTEX_POINT('',#4976);
#4978=CARTESIAN_POINT('',(-51.821497089678516,2.57040444849058,5.89515831155722));
#4979=CARTESIAN_POINT('',(-55.711825956191596,-2.675096800134131,5.89267533560499));
#4980=CARTESIAN_POINT('',(-59.589995795737103,-7.90420349875217,5.888922539131521));
#4988=(BOUNDED_CURVE()B_SPLINE_CURVE(2,(#4978,#4979,#4980),.UNSPECIFIED.,.F.,.U.)B_SPLINE_CURVE_WITH_KNOTS((3,3),(0.449278982581804,1.75318919055827),.UNSPECIFIED.)CURVE()GEOMETRIC_REPRESENTATION_ITEM()RATIONAL_B_SPLINE_CURVE((0.999851073819819,0.999692265774999,0.999852057849548))REPRESENTATION_ITEM(''));
#4989=EDGE_CURVE('',#4977,#4968,#4988,.T.);
#4990=ORIENTED_EDGE('',*,*,#4989,.F.);
#4991=CARTESIAN_POINT('',(-51.617482355769802,2.61343832458701,3.91218375355645));
#4992=DIRECTION('',(-0.589503614802497,-0.80398148528315,-0.078097755772428));
#4993=DIRECTION('',(-0.102319121939789,-0.021582698129168,0.994517463108082));
#4994=AXIS2_PLACEMENT_3D('',#4991,#4992,#4993);
#4995=CIRCLE('',#4994,1.99390622242379);
#4996=EDGE_CURVE('',#4937,#4977,#4995,.T.);
#4997=ORIENTED_EDGE('',*,*,#4996,.F.);
#4998=ORIENTED_EDGE('',*,*,#4949,.T.);
#4999=EDGE_LOOP('',(#4975,#4990,#4997,#4998));
#5000=FACE_OUTER_BOUND('',#4999,.T.);
#5001=ADVANCED_FACE('',(#5000),#4966,.F.);
#5002=CARTESIAN_POINT('',(-55.807281396645209,-2.51121591171791,3.9));
#5003=DIRECTION('',(-0.600071239924481,-0.79994656510013,-5.551115E-017));
#5004=DIRECTION('',(-0.79994656510013,0.600071239924481,9.244464E-033));
#5005=AXIS2_PLACEMENT_3D('',#5002,#5003,#5004);
#5006=CYLINDRICAL_SURFACE('',#5005,2.0);
#5007=CARTESIAN_POINT('',(-60.117708385403212,-7.90420349875216,5.888739239098911));
#5008=VERTEX_POINT('',#5007);
#5009=CARTESIAN_POINT('',(-59.852772544974499,-7.90420349875217,3.9));
#5010=DIRECTION('',(0.0,-1.0,0.0));
#5011=DIRECTION('',(-1.0,0.0,0.0));
#5012=AXIS2_PLACEMENT_3D('',#5009,#5010,#5011);
#5013=ELLIPSE('',#5012,2.50016699521631,2.0);
#5014=EDGE_CURVE('',#4968,#5008,#5013,.T.);
#5015=ORIENTED_EDGE('',*,*,#5014,.T.);
#5016=CARTESIAN_POINT('',(-52.044010602541206,2.73732054687617,5.895158311556481));
#5017=VERTEX_POINT('',#5016);
#5018=CARTESIAN_POINT('',(-52.044010602541213,2.73732054687617,5.895158311556492));
#5019=CARTESIAN_POINT('',(-56.087363887178007,-2.592014580673758,5.89261492525697));
#5020=CARTESIAN_POINT('',(-60.117708385403212,-7.904203498752159,5.888739239098909));
#5028=(BOUNDED_CURVE()B_SPLINE_CURVE(2,(#5018,#5019,#5020),.UNSPECIFIED.,.F.,.U.)B_SPLINE_CURVE_WITH_KNOTS((3,3),(0.418293481396586,1.75392196236318),.UNSPECIFIED.)CURVE()GEOMETRIC_REPRESENTATION_ITEM()RATIONAL_B_SPLINE_CURVE((0.99985078353795,0.999688107449918,0.999859720348501))REPRESENTATION_ITEM(''));
#5029=EDGE_CURVE('',#5017,#5008,#5028,.T.);
#5030=ORIENTED_EDGE('',*,*,#5029,.F.);
#5031=CARTESIAN_POINT('',(-51.839538589031704,2.77812645128326,3.91218375355536));
#5032=DIRECTION('',(-0.598238445886218,-0.797503293038535,-0.078097755770165));
#5033=DIRECTION('',(-0.102548460509284,-0.020465307720176,0.994517463108162));
#5034=AXIS2_PLACEMENT_3D('',#5031,#5032,#5033);
#5035=CIRCLE('',#5034,1.99390622242453);
#5036=EDGE_CURVE('',#4977,#5017,#5035,.T.);
#5037=ORIENTED_EDGE('',*,*,#5036,.F.);
#5038=ORIENTED_EDGE('',*,*,#4989,.T.);
#5039=EDGE_LOOP('',(#5015,#5030,#5037,#5038));
#5040=FACE_OUTER_BOUND('',#5039,.T.);
#5041=ADVANCED_FACE('',(#5040),#5006,.F.);
#5042=CARTESIAN_POINT('',(-56.084988555096814,-2.30052018243497,3.9));
#5043=DIRECTION('',(-0.608761429008721,-0.793353340291235,-5.551115E-017));
#5044=DIRECTION('',(-0.793353340291235,0.608761429008721,1.848893E-032));
#5045=AXIS2_PLACEMENT_3D('',#5042,#5043,#5044);
#5046=CYLINDRICAL_SURFACE('',#5045,2.0);
#5047=CARTESIAN_POINT('',(-60.654229031467104,-7.90420349875216,5.88854859150157));
#5048=VERTEX_POINT('',#5047);
#5049=CARTESIAN_POINT('',(-60.384845995794507,-7.90420349875217,3.9));
#5050=DIRECTION('',(0.0,-1.0,0.0));
#5051=DIRECTION('',(-1.0,0.0,0.0));
#5052=AXIS2_PLACEMENT_3D('',#5049,#5050,#5051);
#5053=ELLIPSE('',#5052,2.52094482802053,2.0);
#5054=EDGE_CURVE('',#5008,#5048,#5053,.T.);
#5055=ORIENTED_EDGE('',*,*,#5054,.T.);
#5056=CARTESIAN_POINT('',(-52.264690140886209,2.90665391234306,5.895158311557291));
#5057=VERTEX_POINT('',#5056);
#5058=CARTESIAN_POINT('',(-52.264690140886209,2.90665391234305,5.895158311557289));
#5059=CARTESIAN_POINT('',(-56.466419492864297,-2.507743409927639,5.89255261028817));
#5060=CARTESIAN_POINT('',(-60.654229031467104,-7.90420349875216,5.88854859150157));
#5068=(BOUNDED_CURVE()B_SPLINE_CURVE(2,(#5058,#5059,#5060),.UNSPECIFIED.,.F.,.U.)B_SPLINE_CURVE_WITH_KNOTS((3,3),(0.386257316120316,1.75460385941527),.UNSPECIFIED.)CURVE()GEOMETRIC_REPRESENTATION_ITEM()RATIONAL_B_SPLINE_CURVE((0.999850513239098,0.999683847451642,0.999868049106714))REPRESENTATION_ITEM(''));
#5069=EDGE_CURVE('',#5057,#5048,#5068,.T.);
#5070=ORIENTED_EDGE('',*,*,#5069,.F.);
#5071=CARTESIAN_POINT('',(-52.059785177898199,2.94522698957641,3.912183753556711));
#5072=DIRECTION('',(-0.606902092577209,-0.790930205877014,-0.07809775577281));
#5073=DIRECTION('',(-0.102765596838821,-0.019345482149352,0.994517463107999));
#5074=AXIS2_PLACEMENT_3D('',#5071,#5072,#5073);
#5075=CIRCLE('',#5074,1.99390622242359);
#5076=EDGE_CURVE('',#5017,#5057,#5075,.T.);
#5077=ORIENTED_EDGE('',*,*,#5076,.F.);
#5078=ORIENTED_EDGE('',*,*,#5029,.T.);
#5079=EDGE_LOOP('',(#5055,#5070,#5077,#5078));
#5080=FACE_OUTER_BOUND('',#5079,.T.);
#5081=ADVANCED_FACE('',(#5080),#5046,.F.);
#5082=CARTESIAN_POINT('',(-56.360380903068602,-2.0868077334014,3.9));
#5083=DIRECTION('',(-0.617379181570705,-0.786665714368617,-5.551115E-017));
#5084=DIRECTION('',(-0.786665714368617,0.617379181570705,0.0));
#5085=AXIS2_PLACEMENT_3D('',#5082,#5083,#5084);
#5086=CYLINDRICAL_SURFACE('',#5085,2.0);
#5087=CARTESIAN_POINT('',(-61.199911063233301,-7.90420349875217,5.888350252254311));
#5088=VERTEX_POINT('',#5087);
#5089=CARTESIAN_POINT('',(-60.925902154198397,-7.90420349875217,3.9));
#5090=DIRECTION('',(0.0,-1.0,0.0));
#5091=DIRECTION('',(-1.0,0.0,0.0));
#5092=AXIS2_PLACEMENT_3D('',#5089,#5090,#5091);
#5093=ELLIPSE('',#5092,2.542375959025,2.0);
#5094=EDGE_CURVE('',#5048,#5088,#5093,.T.);
#5095=ORIENTED_EDGE('',*,*,#5094,.T.);
#5096=CARTESIAN_POINT('',(-52.483509446059394,3.07838439591717,5.89515831155671));
#5097=VERTEX_POINT('',#5096);
#5098=CARTESIAN_POINT('',(-52.483509446059387,3.078384395917179,5.895158311556709));
#5099=CARTESIAN_POINT('',(-56.849158685453311,-2.422294507458727,5.89248832665636));
#5100=CARTESIAN_POINT('',(-61.199911063233316,-7.90420349875217,5.888350252254311));
#5108=(BOUNDED_CURVE()B_SPLINE_CURVE(2,(#5098,#5099,#5100),.UNSPECIFIED.,.F.,.U.)B_SPLINE_CURVE_WITH_KNOTS((3,3),(0.35313657588006,1.75523456137004),.UNSPECIFIED.)CURVE()GEOMETRIC_REPRESENTATION_ITEM()RATIONAL_B_SPLINE_CURVE((0.999850263076548,0.999679481842919,0.999877090558503))REPRESENTATION_ITEM(''));
#5109=EDGE_CURVE('',#5097,#5088,#5108,.T.);
#5110=ORIENTED_EDGE('',*,*,#5109,.F.);
#5111=CARTESIAN_POINT('',(-52.278195915233411,3.11472005616571,3.912183753557441));
#5112=DIRECTION('',(-0.615493523988397,-0.784263005930525,-0.078097755775451));
#5113=DIRECTION('',(-0.102970505090473,-0.018223354659266,0.994517463107801));
#5114=AXIS2_PLACEMENT_3D('',#5111,#5112,#5113);
#5115=CIRCLE('',#5114,1.99390622242327);
#5116=EDGE_CURVE('',#5057,#5097,#5115,.T.);
#5117=ORIENTED_EDGE('',*,*,#5116,.F.);
#5118=ORIENTED_EDGE('',*,*,#5069,.T.);
#5119=EDGE_LOOP('',(#5095,#5110,#5117,#5118));
#5120=FACE_OUTER_BOUND('',#5119,.T.);
#5121=ADVANCED_FACE('',(#5120),#5086,.F.);
#5122=CARTESIAN_POINT('',(-56.633425671625197,-1.8701039942615,3.9));
#5123=DIRECTION('',(-0.625923472184059,-0.779884483092882,-5.551115E-017));
#5124=DIRECTION('',(-0.779884483092882,0.625923472184059,0.0));
#5125=AXIS2_PLACEMENT_3D('',#5122,#5123,#5124);
#5126=CYLINDRICAL_SURFACE('',#5125,2.0);
#5127=CARTESIAN_POINT('',(-61.755124418454308,-7.90420349875216,5.88814385558784));
#5128=VERTEX_POINT('',#5127);
#5129=CARTESIAN_POINT('',(-61.476302527408393,-7.90420349875217,3.9));
#5130=DIRECTION('',(0.0,-1.0,0.0));
#5131=DIRECTION('',(-1.0,0.0,0.0));
#5132=AXIS2_PLACEMENT_3D('',#5129,#5130,#5131);
#5133=ELLIPSE('',#5132,2.56448236034696,2.0);
#5134=EDGE_CURVE('',#5088,#5128,#5133,.T.);
#5135=ORIENTED_EDGE('',*,*,#5134,.T.);
#5136=CARTESIAN_POINT('',(-52.700442480750496,3.25249156338739,5.8951583115568));
#5137=VERTEX_POINT('',#5136);
#5138=CARTESIAN_POINT('',(-52.700442480750496,3.25249156338739,5.8951583115568));
#5139=CARTESIAN_POINT('',(-57.235755936833506,-2.335679240276781,5.89242200705546));
#5140=CARTESIAN_POINT('',(-61.755124418454308,-7.90420349875217,5.88814385558784));
#5148=(BOUNDED_CURVE()B_SPLINE_CURVE(2,(#5138,#5139,#5140),.UNSPECIFIED.,.F.,.U.)B_SPLINE_CURVE_WITH_KNOTS((3,3),(0.318895634585858,1.7558137649348),.UNSPECIFIED.)CURVE()GEOMETRIC_REPRESENTATION_ITEM()RATIONAL_B_SPLINE_CURVE((0.99985003322706,0.999675006544291,0.999886894547614))REPRESENTATION_ITEM(''));
#5149=EDGE_CURVE('',#5137,#5128,#5148,.T.);
#5150=ORIENTED_EDGE('',*,*,#5149,.F.);
#5151=CARTESIAN_POINT('',(-52.494744812350305,3.286585483063211,3.912183753556251));
#5152=DIRECTION('',(-0.624011717825529,-0.77750248652957,-0.078097755772927));
#5153=DIRECTION('',(-0.103163160878347,-0.017099058768357,0.994517463108026));
#5154=AXIS2_PLACEMENT_3D('',#5151,#5152,#5153);
#5155=CIRCLE('',#5154,1.99390622242407);
#5156=EDGE_CURVE('',#5097,#5137,#5155,.T.);
#5157=ORIENTED_EDGE('',*,*,#5156,.F.);
#5158=ORIENTED_EDGE('',*,*,#5109,.T.);
#5159=EDGE_LOOP('',(#5135,#5150,#5157,#5158));
#5160=FACE_OUTER_BOUND('',#5159,.T.);
#5161=ADVANCED_FACE('',(#5160),#5126,.F.);
#5162=CARTESIAN_POINT('',(-56.904090371169715,-1.65043475059309,3.9));
#5163=DIRECTION('',(-0.634393284163646,-0.773010453362737,-5.551115E-017));
#5164=DIRECTION('',(-0.773010453362737,0.634393284163646,4.005934E-032));
#5165=AXIS2_PLACEMENT_3D('',#5162,#5163,#5164);
#5166=CYLINDRICAL_SURFACE('',#5165,2.0);
#5167=CARTESIAN_POINT('',(-62.3202566910239,-7.90420349875217,5.88792901243271));
#5168=VERTEX_POINT('',#5167);
#5169=CARTESIAN_POINT('',(-62.036425745530899,-7.90420349875217,3.9));
#5170=DIRECTION('',(0.0,-1.0,0.0));
#5171=DIRECTION('',(-1.0,0.0,0.0));
#5172=AXIS2_PLACEMENT_3D('',#5169,#5170,#5171);
#5173=ELLIPSE('',#5172,2.58728713343996,2.0);
#5174=EDGE_CURVE('',#5128,#5168,#5173,.T.);
#5175=ORIENTED_EDGE('',*,*,#5174,.T.);
#5176=CARTESIAN_POINT('',(-52.915463432099912,3.42895469774366,5.895158311556591));
#5177=VERTEX_POINT('',#5176);
#5178=CARTESIAN_POINT('',(-52.915463432100005,3.42895469774366,5.89515831155659));
#5179=CARTESIAN_POINT('',(-57.626394907704807,-2.247909237061005,5.892353580645708));
#5180=CARTESIAN_POINT('',(-62.320256691023886,-7.904203498752169,5.887929012432709));
#5188=(BOUNDED_CURVE()B_SPLINE_CURVE(2,(#5178,#5179,#5180),.UNSPECIFIED.,.F.,.U.)B_SPLINE_CURVE_WITH_KNOTS((3,3),(0.283497054393824,1.7563411958215),.UNSPECIFIED.)CURVE()GEOMETRIC_REPRESENTATION_ITEM()RATIONAL_B_SPLINE_CURVE((0.999849823818503,0.999670417160833,0.999897514542305))REPRESENTATION_ITEM(''));
#5189=EDGE_CURVE('',#5177,#5168,#5188,.T.);
#5190=ORIENTED_EDGE('',*,*,#5189,.F.);
#5191=CARTESIAN_POINT('',(-52.709406102084309,3.46080282001586,3.91218375355674));
#5192=DIRECTION('',(-0.632455660508487,-0.770649452107627,-0.078097755774332));
#5193=DIRECTION('',(-0.103343541285089,-0.015972728262759,0.994517463107864));
#5194=AXIS2_PLACEMENT_3D('',#5191,#5192,#5193);
#5195=CIRCLE('',#5194,1.9939062224238);
#5196=EDGE_CURVE('',#5137,#5177,#5195,.T.);
#5197=ORIENTED_EDGE('',*,*,#5196,.F.);
#5198=ORIENTED_EDGE('',*,*,#5149,.T.);
#5199=EDGE_LOOP('',(#5175,#5190,#5197,#5198));
#5200=FACE_OUTER_BOUND('',#5199,.T.);
#5201=ADVANCED_FACE('',(#5200),#5166,.F.);
#5202=CARTESIAN_POINT('',(-9.149219074198479,55.095796501247911,4.0));
#5203=DIRECTION('',(1.0,0.0,0.0));
#5204=DIRECTION('',(0.0,0.0,-1.0));
#5205=AXIS2_PLACEMENT_3D('',#5202,#5203,#5204);
#5206=PLANE('',#5205);
#5207=CARTESIAN_POINT('',(-9.149219074198459,-7.904203498752179,9.0));
#5208=VERTEX_POINT('',#5207);
#5209=CARTESIAN_POINT('',(-9.149219074198449,-7.90420349875217,9.0));
#5210=DIRECTION('',(0.0,0.0,-1.0));
#5211=VECTOR('',#5210,5.0);
#5212=LINE('',#5209,#5211);
#5213=EDGE_CURVE('',#5208,#634,#5212,.T.);
#5214=ORIENTED_EDGE('',*,*,#5213,.T.);
#5215=ORIENTED_EDGE('',*,*,#639,.F.);
#5216=CARTESIAN_POINT('',(-9.149219074198479,55.095796501247911,9.0));
#5217=VERTEX_POINT('',#5216);
#5218=CARTESIAN_POINT('',(-9.149219074198479,55.095796501247911,4.0));
#5219=DIRECTION('',(0.0,0.0,1.0));
#5220=VECTOR('',#5219,5.0);
#5221=LINE('',#5218,#5220);
#5222=EDGE_CURVE('',#626,#5217,#5221,.T.);
#5223=ORIENTED_EDGE('',*,*,#5222,.T.);
#5224=CARTESIAN_POINT('',(-9.149219074198459,55.095796501247911,9.0));
#5225=DIRECTION('',(0.0,-1.0,0.0));
#5226=VECTOR('',#5225,63.000000000000092);
#5227=LINE('',#5224,#5226);
#5228=EDGE_CURVE('',#5217,#5208,#5227,.T.);
#5229=ORIENTED_EDGE('',*,*,#5228,.T.);
#5230=EDGE_LOOP('',(#5214,#5215,#5223,#5229));
#5231=FACE_OUTER_BOUND('',#5230,.T.);
#5232=ADVANCED_FACE('',(#5231),#5206,.T.);
#5233=CARTESIAN_POINT('',(53.850780925801601,-7.90420349875216,0.0));
#5234=DIRECTION('',(0.0,-1.0,0.0));
#5235=DIRECTION('',(0.0,0.0,-1.0));
#5236=AXIS2_PLACEMENT_3D('',#5233,#5234,#5235);
#5237=PLANE('',#5236);
#5238=ORIENTED_EDGE('',*,*,#979,.T.);
#5239=CARTESIAN_POINT('',(14.9599079605414,-7.90420349875216,1.0));
#5240=VERTEX_POINT('',#5239);
#5241=CARTESIAN_POINT('',(14.9599079605414,-7.90420349875216,0.0));
#5242=DIRECTION('',(0.0,0.0,1.0));
#5243=VECTOR('',#5242,1.0);
#5244=LINE('',#5241,#5243);
#5245=EDGE_CURVE('',#966,#5240,#5244,.T.);
#5246=ORIENTED_EDGE('',*,*,#5245,.T.);
#5247=CARTESIAN_POINT('',(49.608140238682203,-7.90420349875216,1.0));
#5248=VERTEX_POINT('',#5247);
#5249=CARTESIAN_POINT('',(14.9599079605414,-7.90420349875217,1.0));
#5250=DIRECTION('',(1.0,0.0,0.0));
#5251=VECTOR('',#5250,34.648232278140803);
#5252=LINE('',#5249,#5251);
#5253=EDGE_CURVE('',#5240,#5248,#5252,.T.);
#5254=ORIENTED_EDGE('',*,*,#5253,.T.);
#5255=CARTESIAN_POINT('',(49.608140238682203,-7.90420349875216,1.5));
#5256=VERTEX_POINT('',#5255);
#5257=CARTESIAN_POINT('',(49.608140238682203,-7.90420349875216,1.0));
#5258=DIRECTION('',(0.0,0.0,1.0));
#5259=VECTOR('',#5258,0.5);
#5260=LINE('',#5257,#5259);
#5261=EDGE_CURVE('',#5248,#5256,#5260,.T.);
#5262=ORIENTED_EDGE('',*,*,#5261,.T.);
#5263=CARTESIAN_POINT('',(50.350780925801502,-7.90420349875216,2.38005393960353));
#5264=VERTEX_POINT('',#5263);
#5265=CARTESIAN_POINT('',(51.022353801055303,-7.90420349875216,1.5));
#5266=DIRECTION('',(0.0,-1.0,0.0));
#5267=DIRECTION('',(-1.0,0.0,0.0));
#5268=AXIS2_PLACEMENT_3D('',#5265,#5266,#5267);
#5269=ELLIPSE('',#5268,1.41421356237309,1.0);
#5270=EDGE_CURVE('',#5256,#5264,#5269,.F.);
#5271=ORIENTED_EDGE('',*,*,#5270,.T.);
#5272=CARTESIAN_POINT('',(50.350780925801502,-7.90420349875216,2.38005393960353));
#5273=DIRECTION('',(0.0,0.0,1.0));
#5274=VECTOR('',#5273,1.61994606039647);
#5275=LINE('',#5272,#5274);
#5276=EDGE_CURVE('',#5264,#642,#5275,.T.);
#5277=ORIENTED_EDGE('',*,*,#5276,.T.);
#5278=ORIENTED_EDGE('',*,*,#647,.T.);
#5279=ORIENTED_EDGE('',*,*,#5213,.F.);
#5280=CARTESIAN_POINT('',(-73.149219074198385,-7.90420349875217,9.0));
#5281=DIRECTION('',(1.0,0.0,0.0));
#5282=VECTOR('',#5281,63.999999999999929);
#5283=LINE('',#5280,#5282);
#5284=EDGE_CURVE('',#1279,#5208,#5283,.T.);
#5285=ORIENTED_EDGE('',*,*,#5284,.F.);
#5286=ORIENTED_EDGE('',*,*,#1284,.F.);
#5287=EDGE_LOOP('',(#5238,#5246,#5254,#5262,#5271,#5277,#5278,#5279,#5285,#5286));
#5288=FACE_OUTER_BOUND('',#5287,.T.);
#5289=CARTESIAN_POINT('',(-65.011335080625301,-7.90420349875216,4.6789327754525));
#5290=VERTEX_POINT('',#5289);
#5291=CARTESIAN_POINT('',(-65.011335080625301,-7.90420349875216,3.1210672245475));
#5292=VERTEX_POINT('',#5291);
#5293=CARTESIAN_POINT('',(-65.011335080625301,-7.90420349875217,4.6789327754525));
#5294=DIRECTION('',(0.0,0.0,-1.0));
#5295=VECTOR('',#5294,1.557865550905);
#5296=LINE('',#5293,#5295);
#5297=EDGE_CURVE('',#5290,#5292,#5296,.T.);
#5298=ORIENTED_EDGE('',*,*,#5297,.F.);
#5299=CARTESIAN_POINT('',(-62.606668647698996,-7.90420349875217,3.9));
#5300=DIRECTION('',(0.0,-1.0,0.0));
#5301=DIRECTION('',(-1.0,0.0,0.0));
#5302=AXIS2_PLACEMENT_3D('',#5299,#5300,#5301);
#5303=ELLIPSE('',#5302,2.61081457866456,2.0);
#5304=EDGE_CURVE('',#5168,#5290,#5303,.T.);
#5305=ORIENTED_EDGE('',*,*,#5304,.F.);
#5306=ORIENTED_EDGE('',*,*,#5174,.F.);
#5307=ORIENTED_EDGE('',*,*,#5134,.F.);
#5308=ORIENTED_EDGE('',*,*,#5094,.F.);
#5309=ORIENTED_EDGE('',*,*,#5054,.F.);
#5310=ORIENTED_EDGE('',*,*,#5014,.F.);
#5311=ORIENTED_EDGE('',*,*,#4974,.F.);
#5312=ORIENTED_EDGE('',*,*,#4934,.F.);
#5313=ORIENTED_EDGE('',*,*,#4894,.F.);
#5314=ORIENTED_EDGE('',*,*,#4854,.F.);
#5315=ORIENTED_EDGE('',*,*,#4814,.F.);
#5316=ORIENTED_EDGE('',*,*,#4774,.F.);
#5317=ORIENTED_EDGE('',*,*,#4734,.F.);
#5318=ORIENTED_EDGE('',*,*,#4694,.F.);
#5319=ORIENTED_EDGE('',*,*,#4654,.F.);
#5320=ORIENTED_EDGE('',*,*,#4614,.F.);
#5321=ORIENTED_EDGE('',*,*,#4574,.F.);
#5322=ORIENTED_EDGE('',*,*,#4534,.F.);
#5323=ORIENTED_EDGE('',*,*,#4494,.F.);
#5324=ORIENTED_EDGE('',*,*,#4454,.F.);
#5325=ORIENTED_EDGE('',*,*,#4414,.F.);
#5326=ORIENTED_EDGE('',*,*,#4374,.F.);
#5327=ORIENTED_EDGE('',*,*,#4334,.F.);
#5328=ORIENTED_EDGE('',*,*,#4294,.F.);
#5329=ORIENTED_EDGE('',*,*,#4254,.F.);
#5330=ORIENTED_EDGE('',*,*,#4214,.F.);
#5331=ORIENTED_EDGE('',*,*,#4174,.F.);
#5332=ORIENTED_EDGE('',*,*,#4134,.F.);
#5333=ORIENTED_EDGE('',*,*,#4094,.F.);
#5334=ORIENTED_EDGE('',*,*,#4054,.F.);
#5335=ORIENTED_EDGE('',*,*,#4014,.F.);
#5336=ORIENTED_EDGE('',*,*,#3974,.F.);
#5337=ORIENTED_EDGE('',*,*,#3934,.F.);
#5338=ORIENTED_EDGE('',*,*,#3894,.F.);
#5339=ORIENTED_EDGE('',*,*,#3854,.F.);
#5340=ORIENTED_EDGE('',*,*,#3814,.F.);
#5341=ORIENTED_EDGE('',*,*,#3774,.F.);
#5342=ORIENTED_EDGE('',*,*,#3734,.F.);
#5343=ORIENTED_EDGE('',*,*,#3694,.F.);
#5344=ORIENTED_EDGE('',*,*,#3654,.F.);
#5345=ORIENTED_EDGE('',*,*,#3614,.F.);
#5346=ORIENTED_EDGE('',*,*,#3574,.F.);
#5347=ORIENTED_EDGE('',*,*,#3534,.F.);
#5348=ORIENTED_EDGE('',*,*,#3494,.F.);
#5349=ORIENTED_EDGE('',*,*,#3454,.F.);
#5350=ORIENTED_EDGE('',*,*,#3414,.F.);
#5351=ORIENTED_EDGE('',*,*,#3374,.F.);
#5352=ORIENTED_EDGE('',*,*,#3334,.F.);
#5353=ORIENTED_EDGE('',*,*,#3294,.F.);
#5354=ORIENTED_EDGE('',*,*,#3254,.F.);
#5355=ORIENTED_EDGE('',*,*,#3214,.F.);
#5356=ORIENTED_EDGE('',*,*,#3174,.F.);
#5357=ORIENTED_EDGE('',*,*,#3134,.F.);
#5358=ORIENTED_EDGE('',*,*,#3094,.F.);
#5359=ORIENTED_EDGE('',*,*,#3054,.F.);
#5360=ORIENTED_EDGE('',*,*,#3014,.F.);
#5361=ORIENTED_EDGE('',*,*,#2974,.F.);
#5362=ORIENTED_EDGE('',*,*,#2934,.F.);
#5363=ORIENTED_EDGE('',*,*,#2894,.F.);
#5364=ORIENTED_EDGE('',*,*,#2854,.F.);
#5365=ORIENTED_EDGE('',*,*,#2814,.F.);
#5366=ORIENTED_EDGE('',*,*,#2774,.F.);
#5367=ORIENTED_EDGE('',*,*,#2734,.F.);
#5368=ORIENTED_EDGE('',*,*,#2694,.F.);
#5369=ORIENTED_EDGE('',*,*,#2654,.F.);
#5370=ORIENTED_EDGE('',*,*,#2614,.F.);
#5371=ORIENTED_EDGE('',*,*,#2574,.F.);
#5372=ORIENTED_EDGE('',*,*,#2534,.F.);
#5373=ORIENTED_EDGE('',*,*,#2494,.F.);
#5374=ORIENTED_EDGE('',*,*,#2454,.F.);
#5375=ORIENTED_EDGE('',*,*,#2414,.F.);
#5376=ORIENTED_EDGE('',*,*,#2374,.F.);
#5377=ORIENTED_EDGE('',*,*,#2334,.F.);
#5378=ORIENTED_EDGE('',*,*,#2294,.F.);
#5379=ORIENTED_EDGE('',*,*,#2254,.F.);
#5380=ORIENTED_EDGE('',*,*,#2214,.F.);
#5381=ORIENTED_EDGE('',*,*,#2174,.F.);
#5382=ORIENTED_EDGE('',*,*,#2134,.F.);
#5383=ORIENTED_EDGE('',*,*,#2094,.F.);
#5384=ORIENTED_EDGE('',*,*,#2054,.F.);
#5385=ORIENTED_EDGE('',*,*,#2014,.F.);
#5386=ORIENTED_EDGE('',*,*,#1974,.F.);
#5387=ORIENTED_EDGE('',*,*,#1934,.F.);
#5388=ORIENTED_EDGE('',*,*,#1894,.F.);
#5389=ORIENTED_EDGE('',*,*,#1854,.F.);
#5390=ORIENTED_EDGE('',*,*,#1814,.F.);
#5391=ORIENTED_EDGE('',*,*,#1774,.F.);
#5392=ORIENTED_EDGE('',*,*,#1734,.F.);
#5393=ORIENTED_EDGE('',*,*,#1694,.F.);
#5394=ORIENTED_EDGE('',*,*,#1654,.F.);
#5395=ORIENTED_EDGE('',*,*,#1614,.F.);
#5396=ORIENTED_EDGE('',*,*,#1574,.F.);
#5397=ORIENTED_EDGE('',*,*,#1534,.F.);
#5398=ORIENTED_EDGE('',*,*,#1494,.F.);
#5399=ORIENTED_EDGE('',*,*,#1454,.F.);
#5400=ORIENTED_EDGE('',*,*,#1414,.F.);
#5401=ORIENTED_EDGE('',*,*,#1309,.F.);
#5402=CARTESIAN_POINT('',(-25.934235487600098,-7.90420349875217,1.90799368156352));
#5403=VERTEX_POINT('',#5402);
#5404=CARTESIAN_POINT('',(-25.744875541534604,-7.90420349875217,3.9));
#5405=DIRECTION('',(0.0,-1.0,0.0));
#5406=DIRECTION('',(-1.0,0.0,0.0));
#5407=AXIS2_PLACEMENT_3D('',#5404,#5405,#5406);
#5408=ELLIPSE('',#5407,2.12006455419073,2.0);
#5409=EDGE_CURVE('',#5403,#1301,#5408,.T.);
#5410=ORIENTED_EDGE('',*,*,#5409,.F.);
#5411=CARTESIAN_POINT('',(-26.3108332709661,-7.904203498752179,1.90793458296289));
#5412=VERTEX_POINT('',#5411);
#5413=CARTESIAN_POINT('',(-26.122883006044404,-7.90420349875217,3.9));
#5414=DIRECTION('',(0.0,-1.0,0.0));
#5415=DIRECTION('',(-1.0,0.0,0.0));
#5416=AXIS2_PLACEMENT_3D('',#5413,#5414,#5415);
#5417=ELLIPSE('',#5416,2.11208824991806,2.0);
#5418=EDGE_CURVE('',#5412,#5403,#5417,.T.);
#5419=ORIENTED_EDGE('',*,*,#5418,.F.);
#5420=CARTESIAN_POINT('',(-26.684701768660801,-7.90420349875217,1.90787800925372));
#5421=VERTEX_POINT('',#5420);
#5422=CARTESIAN_POINT('',(-26.498101261833806,-7.90420349875217,3.9));
#5423=DIRECTION('',(0.0,-1.0,0.0));
#5424=DIRECTION('',(-1.0,0.0,0.0));
#5425=AXIS2_PLACEMENT_3D('',#5422,#5423,#5424);
#5426=ELLIPSE('',#5425,2.10442120558675,2.0);
#5427=EDGE_CURVE('',#5421,#5412,#5426,.T.);
#5428=ORIENTED_EDGE('',*,*,#5427,.F.);
#5429=CARTESIAN_POINT('',(-27.055958573230001,-7.90420349875217,1.90782389769795));
#5430=VERTEX_POINT('',#5429);
#5431=CARTESIAN_POINT('',(-26.870649397069201,-7.90420349875217,3.9));
#5432=DIRECTION('',(0.0,-1.0,0.0));
#5433=DIRECTION('',(-1.0,0.0,0.0));
#5434=AXIS2_PLACEMENT_3D('',#5431,#5432,#5433);
#5435=ELLIPSE('',#5434,2.09705825028162,2.0);
#5436=EDGE_CURVE('',#5430,#5421,#5435,.T.);
#5437=ORIENTED_EDGE('',*,*,#5436,.F.);
#5438=CARTESIAN_POINT('',(-27.424718405163702,-7.90420349875217,1.90777218888968));
#5439=VERTEX_POINT('',#5438);
#5440=CARTESIAN_POINT('',(-27.240643548700305,-7.90420349875217,3.9));
#5441=DIRECTION('',(0.0,-1.0,0.0));
#5442=DIRECTION('',(-1.0,0.0,0.0));
#5443=AXIS2_PLACEMENT_3D('',#5440,#5441,#5442);
#5444=ELLIPSE('',#5443,2.08999445975876,2.0);
#5445=EDGE_CURVE('',#5439,#5430,#5444,.T.);
#5446=ORIENTED_EDGE('',*,*,#5445,.F.);
#5447=CARTESIAN_POINT('',(-27.791093266057302,-7.90420349875217,1.90772282661286));
#5448=VERTEX_POINT('',#5447);
#5449=CARTESIAN_POINT('',(-27.608197059047804,-7.90420349875217,3.9));
#5450=DIRECTION('',(0.0,-1.0,0.0));
#5451=DIRECTION('',(-1.0,0.0,0.0));
#5452=AXIS2_PLACEMENT_3D('',#5449,#5450,#5451);
#5453=ELLIPSE('',#5452,2.08322514800989,2.0);
#5454=EDGE_CURVE('',#5448,#5439,#5453,.T.);
#5455=ORIENTED_EDGE('',*,*,#5454,.F.);
#5456=CARTESIAN_POINT('',(-28.155192585183197,-7.90420349875217,1.90767575770416));
#5457=VERTEX_POINT('',#5456);
#5458=CARTESIAN_POINT('',(-27.973420625612899,-7.90420349875217,3.9));
#5459=DIRECTION('',(0.0,-1.0,0.0));
#5460=DIRECTION('',(-1.0,0.0,0.0));
#5461=AXIS2_PLACEMENT_3D('',#5458,#5459,#5460);
#5462=ELLIPSE('',#5461,2.07674585932404,2.0);
#5463=EDGE_CURVE('',#5457,#5448,#5462,.T.);
#5464=ORIENTED_EDGE('',*,*,#5463,.F.);
#5465=CARTESIAN_POINT('',(-28.517123359954304,-7.90420349875217,1.90763093192694));
#5466=VERTEX_POINT('',#5465);
#5467=CARTESIAN_POINT('',(-28.3364224445478,-7.90420349875217,3.9));
#5468=DIRECTION('',(0.0,-1.0,0.0));
#5469=DIRECTION('',(-1.0,0.0,0.0));
#5470=AXIS2_PLACEMENT_3D('',#5467,#5468,#5469);
#5471=ELLIPSE('',#5470,2.07055236082017,2.0);
#5472=EDGE_CURVE('',#5466,#5457,#5471,.T.);
#5473=ORIENTED_EDGE('',*,*,#5472,.F.);
#5474=CARTESIAN_POINT('',(-28.876990290656703,-7.90420349875217,1.90758830185334));
#5475=VERTEX_POINT('',#5474);
#5476=CARTESIAN_POINT('',(-28.697308348204196,-7.90420349875217,3.9));
#5477=DIRECTION('',(0.0,-1.0,0.0));
#5478=DIRECTION('',(-1.0,0.0,0.0));
#5479=AXIS2_PLACEMENT_3D('',#5476,#5477,#5478);
#5480=ELLIPSE('',#5479,2.064640635426771,2.0);
#5481=EDGE_CURVE('',#5475,#5466,#5480,.T.);
#5482=ORIENTED_EDGE('',*,*,#5481,.F.);
#5483=CARTESIAN_POINT('',(-29.234895909840599,-7.90420349875217,1.90754782275373));
#5484=VERTEX_POINT('',#5483);
#5485=CARTESIAN_POINT('',(-29.056181937147301,-7.90420349875217,3.9));
#5486=DIRECTION('',(0.0,-1.0,0.0));
#5487=DIRECTION('',(-1.0,0.0,0.0));
#5488=AXIS2_PLACEMENT_3D('',#5485,#5486,#5487);
#5489=ELLIPSE('',#5488,2.05900687528596,2.0);
#5490=EDGE_CURVE('',#5484,#5475,#5489,.T.);
#5491=ORIENTED_EDGE('',*,*,#5490,.F.);
#5492=CARTESIAN_POINT('',(-29.590940706708903,-7.90420349875217,1.90750945249405));
#5493=VERTEX_POINT('',#5492);
#5494=CARTESIAN_POINT('',(-29.413144707003095,-7.90420349875217,3.9));
#5495=DIRECTION('',(0.0,-1.0,0.0));
#5496=DIRECTION('',(-1.0,0.0,0.0));
#5497=AXIS2_PLACEMENT_3D('',#5494,#5495,#5496);
#5498=ELLIPSE('',#5497,2.05364747556114,2.0);
#5499=EDGE_CURVE('',#5493,#5484,#5498,.T.);
#5500=ORIENTED_EDGE('',*,*,#5499,.F.);
#5501=CARTESIAN_POINT('',(-29.945223246860099,-7.90420349875217,1.90747315143984));
#5502=VERTEX_POINT('',#5501);
#5503=CARTESIAN_POINT('',(-29.768296170482703,-7.90420349875217,3.9));
#5504=DIRECTION('',(0.0,-1.0,0.0));
#5505=DIRECTION('',(-1.0,0.0,0.0));
#5506=AXIS2_PLACEMENT_3D('',#5503,#5504,#5505);
#5507=ELLIPSE('',#5506,2.04855902862902,2.0);
#5508=EDGE_CURVE('',#5502,#5493,#5507,.T.);
#5509=ORIENTED_EDGE('',*,*,#5508,.F.);
#5510=CARTESIAN_POINT('',(-30.2978402876793,-7.90420349875217,1.90743888236673));
#5511=VERTEX_POINT('',#5510);
#5512=CARTESIAN_POINT('',(-30.121733974911802,-7.90420349875217,3.9));
#5513=DIRECTION('',(0.0,-1.0,0.0));
#5514=DIRECTION('',(-1.0,0.0,0.0));
#5515=AXIS2_PLACEMENT_3D('',#5512,#5513,#5514);
#5516=ELLIPSE('',#5515,2.04373831863806,2.0);
#5517=EDGE_CURVE('',#5511,#5502,#5516,.T.);
#5518=ORIENTED_EDGE('',*,*,#5517,.F.);
#5519=CARTESIAN_POINT('',(-30.648886889695397,-7.90420349875217,1.90740661037671));
#5520=VERTEX_POINT('',#5519);
#5521=CARTESIAN_POINT('',(-30.473554015570897,-7.90420349875217,3.9));
#5522=DIRECTION('',(0.0,-1.0,0.0));
#5523=DIRECTION('',(-1.0,0.0,0.0));
#5524=AXIS2_PLACEMENT_3D('',#5521,#5522,#5523);
#5525=ELLIPSE('',#5524,2.03918231641664,2.0);
#5526=EDGE_CURVE('',#5520,#5511,#5525,.T.);
#5527=ORIENTED_EDGE('',*,*,#5526,.F.);
#5528=CARTESIAN_POINT('',(-30.998456524190502,-7.90420349875217,1.90737630282269));
#5529=VERTEX_POINT('',#5528);
#5530=CARTESIAN_POINT('',(-30.823850545139599,-7.90420349875217,3.9));
#5531=DIRECTION('',(0.0,-1.0,0.0));
#5532=DIRECTION('',(-1.0,0.0,0.0));
#5533=AXIS2_PLACEMENT_3D('',#5530,#5531,#5532);
#5534=ELLIPSE('',#5533,2.03488817471568,2.0);
#5535=EDGE_CURVE('',#5529,#5520,#5534,.T.);
#5536=ORIENTED_EDGE('',*,*,#5535,.F.);
#5537=CARTESIAN_POINT('',(-31.346641177301301,-7.90420349875217,1.90734792923487));
#5538=VERTEX_POINT('',#5537);
#5539=CARTESIAN_POINT('',(-31.172716279519101,-7.90420349875217,3.9));
#5540=DIRECTION('',(0.0,-1.0,0.0));
#5541=DIRECTION('',(-1.0,0.0,0.0));
#5542=AXIS2_PLACEMENT_3D('',#5539,#5540,#5541);
#5543=ELLIPSE('',#5542,2.03085322377149,2.0);
#5544=EDGE_CURVE('',#5538,#5529,#5543,.T.);
#5545=ORIENTED_EDGE('',*,*,#5544,.F.);
#5546=CARTESIAN_POINT('',(-31.6935314508979,-7.90420349875217,1.90732146125551));
#5547=VERTEX_POINT('',#5546);
#5548=CARTESIAN_POINT('',(-31.520242500297702,-7.90420349875217,3.9));
#5549=DIRECTION('',(0.0,-1.0,0.0));
#5550=DIRECTION('',(-1.0,0.0,0.0));
#5551=AXIS2_PLACEMENT_3D('',#5548,#5549,#5550);
#5552=ELLIPSE('',#5551,2.02707496717562,2.0);
#5553=EDGE_CURVE('',#5547,#5538,#5552,.T.);
#5554=ORIENTED_EDGE('',*,*,#5553,.F.);
#5555=CARTESIAN_POINT('',(-32.039216660491704,-7.90420349875217,1.9072968725773));
#5556=VERTEX_POINT('',#5555);
#5557=CARTESIAN_POINT('',(-31.866519154106104,-7.90420349875217,3.9));
#5558=DIRECTION('',(0.0,-1.0,0.0));
#5559=DIRECTION('',(-1.0,0.0,0.0));
#5560=AXIS2_PLACEMENT_3D('',#5557,#5558,#5559);
#5561=ELLIPSE('',#5560,2.02355107803972,2.0);
#5562=EDGE_CURVE('',#5556,#5547,#5561,.T.);
#5563=ORIENTED_EDGE('',*,*,#5562,.F.);
#5564=CARTESIAN_POINT('',(-32.383784930342202,-7.90420349875217,1.90727413888732));
#5565=VERTEX_POINT('',#5564);
#5566=CARTESIAN_POINT('',(-32.211634949101708,-7.90420349875217,3.9));
#5567=DIRECTION('',(0.0,-1.0,0.0));
#5568=DIRECTION('',(-1.0,0.0,0.0));
#5569=AXIS2_PLACEMENT_3D('',#5566,#5567,#5568);
#5570=ELLIPSE('',#5569,2.02027939544417,2.0);
#5571=EDGE_CURVE('',#5565,#5556,#5570,.T.);
#5572=ORIENTED_EDGE('',*,*,#5571,.F.);
#5573=CARTESIAN_POINT('',(-32.727323286085301,-7.90420349875217,1.90725323781521));
#5574=VERTEX_POINT('',#5573);
#5575=CARTESIAN_POINT('',(-32.555677448808105,-7.90420349875217,3.9));
#5576=DIRECTION('',(0.0,-1.0,0.0));
#5577=DIRECTION('',(-1.0,0.0,0.0));
#5578=AXIS2_PLACEMENT_3D('',#5575,#5576,#5577);
#5579=ELLIPSE('',#5578,2.017257921160311,2.0);
#5580=EDGE_CURVE('',#5574,#5565,#5579,.T.);
#5581=ORIENTED_EDGE('',*,*,#5580,.F.);
#5582=CARTESIAN_POINT('',(-33.069917744987606,-7.90420349875217,1.90723414888527));
#5583=VERTEX_POINT('',#5582);
#5584=CARTESIAN_POINT('',(-32.898733163527197,-7.90420349875217,3.9));
#5585=DIRECTION('',(0.0,-1.0,0.0));
#5586=DIRECTION('',(-1.0,0.0,0.0));
#5587=AXIS2_PLACEMENT_3D('',#5584,#5585,#5586);
#5588=ELLIPSE('',#5587,2.01448481663682,2.0);
#5589=EDGE_CURVE('',#5583,#5574,#5588,.T.);
#5590=ORIENTED_EDGE('',*,*,#5589,.F.);
#5591=CARTESIAN_POINT('',(-33.411653404113103,-7.90420349875217,1.90721685347365));
#5592=VERTEX_POINT('',#5591);
#5593=CARTESIAN_POINT('',(-33.2408876395315,-7.90420349875217,3.9));
#5594=DIRECTION('',(0.0,-1.0,0.0));
#5595=DIRECTION('',(-1.0,0.0,0.0));
#5596=AXIS2_PLACEMENT_3D('',#5593,#5594,#5595);
#5597=ELLIPSE('',#5596,2.0119584002418,2.0);
#5598=EDGE_CURVE('',#5592,#5583,#5597,.T.);
#5599=ORIENTED_EDGE('',*,*,#5598,.F.);
#5600=CARTESIAN_POINT('',(-33.752614526567797,-7.90420349875217,1.90720133477109));
#5601=VERTEX_POINT('',#5600);
#5602=CARTESIAN_POINT('',(-33.582225546236899,-7.90420349875217,3.9));
#5603=DIRECTION('',(0.0,-1.0,0.0));
#5604=DIRECTION('',(-1.0,0.0,0.0));
#5605=AXIS2_PLACEMENT_3D('',#5602,#5603,#5604);
#5606=ELLIPSE('',#5605,2.00967714475262,2.0);
#5607=EDGE_CURVE('',#5601,#5592,#5606,.T.);
#5608=ORIENTED_EDGE('',*,*,#5607,.F.);
#5609=CARTESIAN_POINT('',(-34.092884625978499,-7.90420349875217,1.90718757774389));
#5610=VERTEX_POINT('',#5609);
#5611=CARTESIAN_POINT('',(-33.922830761548695,-7.90420349875217,3.9));
#5612=DIRECTION('',(0.0,-1.0,0.0));
#5613=DIRECTION('',(-1.0,0.0,0.0));
#5614=AXIS2_PLACEMENT_3D('',#5611,#5612,#5613);
#5615=ELLIPSE('',#5614,2.0076396750867,2.0);
#5616=EDGE_CURVE('',#5610,#5601,#5615,.T.);
#5617=ORIENTED_EDGE('',*,*,#5616,.F.);
#5618=CARTESIAN_POINT('',(-34.4325465494734,-7.90420349875217,1.90717556910778));
#5619=VERTEX_POINT('',#5618);
#5620=CARTESIAN_POINT('',(-34.262786455566598,-7.90420349875217,3.9));
#5621=DIRECTION('',(0.0,-1.0,0.0));
#5622=DIRECTION('',(-1.0,0.0,0.0));
#5623=AXIS2_PLACEMENT_3D('',#5620,#5621,#5622);
#5624=ELLIPSE('',#5623,2.00584476626668,2.0);
#5625=EDGE_CURVE('',#5619,#5610,#5624,.T.);
#5626=ORIENTED_EDGE('',*,*,#5625,.F.);
#5627=CARTESIAN_POINT('',(-34.771682559239295,-7.90420349875217,1.90716529729649));
#5628=VERTEX_POINT('',#5627);
#5629=CARTESIAN_POINT('',(-34.602175172828908,-7.90420349875217,3.9));
#5630=DIRECTION('',(0.0,-1.0,0.0));
#5631=DIRECTION('',(-1.0,0.0,0.0));
#5632=AXIS2_PLACEMENT_3D('',#5629,#5630,#5631);
#5633=ELLIPSE('',#5632,2.0042913416146,2.0);
#5634=EDGE_CURVE('',#5628,#5619,#5633,.T.);
#5635=ORIENTED_EDGE('',*,*,#5634,.F.);
#5636=CARTESIAN_POINT('',(-35.110374412919597,-7.90420349875217,1.90715675244055));
#5637=VERTEX_POINT('',#5636);
#5638=CARTESIAN_POINT('',(-34.941078913271312,-7.90420349875217,3.9));
#5639=DIRECTION('',(0.0,-1.0,0.0));
#5640=DIRECTION('',(-1.0,0.0,0.0));
#5641=AXIS2_PLACEMENT_3D('',#5638,#5639,#5640);
#5642=ELLIPSE('',#5641,2.00297847116983,2.0);
#5643=EDGE_CURVE('',#5637,#5628,#5642,.T.);
#5644=ORIENTED_EDGE('',*,*,#5643,.F.);
#5645=CARTESIAN_POINT('',(-35.448703442943099,-7.90420349875217,1.90714992634495));
#5646=VERTEX_POINT('',#5645);
#5647=CARTESIAN_POINT('',(-35.279579212069493,-7.90420349875217,3.9));
#5648=DIRECTION('',(0.0,-1.0,0.0));
#5649=DIRECTION('',(-1.0,0.0,0.0));
#5650=AXIS2_PLACEMENT_3D('',#5647,#5648,#5649);
#5651=ELLIPSE('',#5650,2.00190537032664,2.0);
#5652=EDGE_CURVE('',#5646,#5637,#5651,.T.);
#5653=ORIENTED_EDGE('',*,*,#5652,.F.);
#5654=CARTESIAN_POINT('',(-35.786750635026998,-7.90420349875217,1.90714481247472));
#5655=VERTEX_POINT('',#5654);
#5656=CARTESIAN_POINT('',(-35.617757218534408,-7.90420349875217,3.9));
#5657=DIRECTION('',(0.0,-1.0,0.0));
#5658=DIRECTION('',(-1.0,0.0,0.0));
#5659=AXIS2_PLACEMENT_3D('',#5656,#5657,#5658);
#5660=ELLIPSE('',#5659,2.00107139868754,2.0);
#5661=EDGE_CURVE('',#5655,#5646,#5660,.T.);
#5662=ORIENTED_EDGE('',*,*,#5661,.F.);
#5663=CARTESIAN_POINT('',(-36.124596705933904,-7.90420349875217,1.90714140593937));
#5664=VERTEX_POINT('',#5663);
#5665=CARTESIAN_POINT('',(-35.9556937742203,-7.90420349875217,3.9));
#5666=DIRECTION('',(0.0,-1.0,0.0));
#5667=DIRECTION('',(-1.0,0.0,0.0));
#5668=AXIS2_PLACEMENT_3D('',#5665,#5666,#5667);
#5669=ELLIPSE('',#5668,2.00047605912936,2.0);
#5670=EDGE_CURVE('',#5664,#5655,#5669,.T.);
#5671=ORIENTED_EDGE('',*,*,#5670,.F.);
#5672=CARTESIAN_POINT('',(-36.4623221807108,-7.90420349875217,1.90713970348476));
#5673=VERTEX_POINT('',#5672);
#5674=CARTESIAN_POINT('',(-36.293469490408199,-7.90420349875217,3.9));
#5675=DIRECTION('',(0.0,-1.0,0.0));
#5676=DIRECTION('',(-1.0,0.0,0.0));
#5677=AXIS2_PLACEMENT_3D('',#5674,#5675,#5676);
#5678=ELLIPSE('',#5677,2.00011899707943,2.0);
#5679=EDGE_CURVE('',#5673,#5664,#5678,.T.);
#5680=ORIENTED_EDGE('',*,*,#5679,.F.);
#5681=CARTESIAN_POINT('',(-36.800007469534293,-7.90420349875217,1.90713970348448));
#5682=VERTEX_POINT('',#5681);
#5683=CARTESIAN_POINT('',(-36.631164825122603,-7.90420349875216,3.9));
#5684=DIRECTION('',(0.0,-1.0,0.0));
#5685=DIRECTION('',(-1.0,0.0,0.0));
#5686=AXIS2_PLACEMENT_3D('',#5683,#5684,#5685);
#5687=CIRCLE('',#5686,2.0);
#5688=EDGE_CURVE('',#5682,#5673,#5687,.T.);
#5689=ORIENTED_EDGE('',*,*,#5688,.F.);
#5690=CARTESIAN_POINT('',(-37.137732944312305,-7.90420349875217,1.90714140593937));
#5691=VERTEX_POINT('',#5690);
#5692=CARTESIAN_POINT('',(-36.968860159837,-7.90420349875217,3.9));
#5693=DIRECTION('',(0.0,-1.0,0.0));
#5694=DIRECTION('',(-1.0,0.0,0.0));
#5695=AXIS2_PLACEMENT_3D('',#5692,#5693,#5694);
#5696=ELLIPSE('',#5695,2.00011899707943,2.0);
#5697=EDGE_CURVE('',#5691,#5682,#5696,.T.);
#5698=ORIENTED_EDGE('',*,*,#5697,.F.);
#5699=CARTESIAN_POINT('',(-37.475579015217903,-7.90420349875217,1.90714481247485));
#5700=VERTEX_POINT('',#5699);
#5701=CARTESIAN_POINT('',(-37.306635876024899,-7.90420349875217,3.9));
#5702=DIRECTION('',(0.0,-1.0,0.0));
#5703=DIRECTION('',(-1.0,0.0,0.0));
#5704=AXIS2_PLACEMENT_3D('',#5701,#5702,#5703);
#5705=ELLIPSE('',#5704,2.00047605912936,2.0);
#5706=EDGE_CURVE('',#5700,#5691,#5705,.T.);
#5707=ORIENTED_EDGE('',*,*,#5706,.F.);
#5708=CARTESIAN_POINT('',(-37.813626207300899,-7.90420349875217,1.90714992634501));
#5709=VERTEX_POINT('',#5708);
#5710=CARTESIAN_POINT('',(-37.644572431710699,-7.90420349875217,3.9));
#5711=DIRECTION('',(0.0,-1.0,0.0));
#5712=DIRECTION('',(-1.0,0.0,0.0));
#5713=AXIS2_PLACEMENT_3D('',#5710,#5711,#5712);
#5714=ELLIPSE('',#5713,2.00107139868754,2.0);
#5715=EDGE_CURVE('',#5709,#5700,#5714,.T.);
#5716=ORIENTED_EDGE('',*,*,#5715,.F.);
#5717=CARTESIAN_POINT('',(-38.151955237326192,-7.90420349875217,1.90715675244042));
#5718=VERTEX_POINT('',#5717);
#5719=CARTESIAN_POINT('',(-37.9827504381756,-7.90420349875217,3.9));
#5720=DIRECTION('',(0.0,-1.0,0.0));
#5721=DIRECTION('',(-1.0,0.0,0.0));
#5722=AXIS2_PLACEMENT_3D('',#5719,#5720,#5721);
#5723=ELLIPSE('',#5722,2.00190537032664,2.0);
#5724=EDGE_CURVE('',#5718,#5709,#5723,.T.);
#5725=ORIENTED_EDGE('',*,*,#5724,.F.);
#5726=CARTESIAN_POINT('',(-38.490647091005101,-7.90420349875217,1.90716529729644));
#5727=VERTEX_POINT('',#5726);
#5728=CARTESIAN_POINT('',(-38.321250736973901,-7.90420349875217,3.9));
#5729=DIRECTION('',(0.0,-1.0,0.0));
#5730=DIRECTION('',(-1.0,0.0,0.0));
#5731=AXIS2_PLACEMENT_3D('',#5728,#5729,#5730);
#5732=ELLIPSE('',#5731,2.00297847116983,2.0);
#5733=EDGE_CURVE('',#5727,#5718,#5732,.T.);
#5734=ORIENTED_EDGE('',*,*,#5733,.F.);
#5735=CARTESIAN_POINT('',(-38.829783100771998,-7.90420349875217,1.9071755691077));
#5736=VERTEX_POINT('',#5735);
#5737=CARTESIAN_POINT('',(-38.660154477416206,-7.90420349875217,3.9));
#5738=DIRECTION('',(0.0,-1.0,0.0));
#5739=DIRECTION('',(-1.0,0.0,0.0));
#5740=AXIS2_PLACEMENT_3D('',#5737,#5738,#5739);
#5741=ELLIPSE('',#5740,2.0042913416146,2.0);
#5742=EDGE_CURVE('',#5736,#5727,#5741,.T.);
#5743=ORIENTED_EDGE('',*,*,#5742,.F.);
#5744=CARTESIAN_POINT('',(-39.169445024266402,-7.90420349875217,1.90718757774414));
#5745=VERTEX_POINT('',#5744);
#5746=CARTESIAN_POINT('',(-38.999543194678594,-7.90420349875217,3.9));
#5747=DIRECTION('',(0.0,-1.0,0.0));
#5748=DIRECTION('',(-1.0,0.0,0.0));
#5749=AXIS2_PLACEMENT_3D('',#5746,#5747,#5748);
#5750=ELLIPSE('',#5749,2.00584476626668,2.0);
#5751=EDGE_CURVE('',#5745,#5736,#5750,.T.);
#5752=ORIENTED_EDGE('',*,*,#5751,.F.);
#5753=CARTESIAN_POINT('',(-39.509715123677999,-7.90420349875217,1.90720133477096));
#5754=VERTEX_POINT('',#5753);
#5755=CARTESIAN_POINT('',(-39.339498888696497,-7.90420349875217,3.9));
#5756=DIRECTION('',(0.0,-1.0,0.0));
#5757=DIRECTION('',(-1.0,0.0,0.0));
#5758=AXIS2_PLACEMENT_3D('',#5755,#5756,#5757);
#5759=ELLIPSE('',#5758,2.0076396750867,2.0);
#5760=EDGE_CURVE('',#5754,#5745,#5759,.T.);
#5761=ORIENTED_EDGE('',*,*,#5760,.F.);
#5762=CARTESIAN_POINT('',(-39.850676246130007,-7.90420349875217,1.90721685347391));
#5763=VERTEX_POINT('',#5762);
#5764=CARTESIAN_POINT('',(-39.680104104008301,-7.90420349875217,3.9));
#5765=DIRECTION('',(0.0,-1.0,0.0));
#5766=DIRECTION('',(-1.0,0.0,0.0));
#5767=AXIS2_PLACEMENT_3D('',#5764,#5765,#5766);
#5768=ELLIPSE('',#5767,2.00967714475262,2.0);
#5769=EDGE_CURVE('',#5763,#5754,#5768,.T.);
#5770=ORIENTED_EDGE('',*,*,#5769,.F.);
#5771=CARTESIAN_POINT('',(-40.192411905257799,-7.90420349875217,1.90723414888507));
#5772=VERTEX_POINT('',#5771);
#5773=CARTESIAN_POINT('',(-40.021442010713699,-7.90420349875217,3.9));
#5774=DIRECTION('',(0.0,-1.0,0.0));
#5775=DIRECTION('',(-1.0,0.0,0.0));
#5776=AXIS2_PLACEMENT_3D('',#5773,#5774,#5775);
#5777=ELLIPSE('',#5776,2.0119584002418,2.0);
#5778=EDGE_CURVE('',#5772,#5763,#5777,.T.);
#5779=ORIENTED_EDGE('',*,*,#5778,.F.);
#5780=CARTESIAN_POINT('',(-40.535006364159607,-7.90420349875217,1.90725323781535));
#5781=VERTEX_POINT('',#5780);
#5782=CARTESIAN_POINT('',(-40.363596486717903,-7.90420349875217,3.9));
#5783=DIRECTION('',(0.0,-1.0,0.0));
#5784=DIRECTION('',(-1.0,0.0,0.0));
#5785=AXIS2_PLACEMENT_3D('',#5782,#5783,#5784);
#5786=ELLIPSE('',#5785,2.01448481663682,2.0);
#5787=EDGE_CURVE('',#5781,#5772,#5786,.T.);
#5788=ORIENTED_EDGE('',*,*,#5787,.F.);
#5789=CARTESIAN_POINT('',(-40.878544719902699,-7.90420349875217,1.90727413888749));
#5790=VERTEX_POINT('',#5789);
#5791=CARTESIAN_POINT('',(-40.706652201437102,-7.90420349875217,3.9));
#5792=DIRECTION('',(0.0,-1.0,0.0));
#5793=DIRECTION('',(-1.0,0.0,0.0));
#5794=AXIS2_PLACEMENT_3D('',#5791,#5792,#5793);
#5795=ELLIPSE('',#5794,2.017257921160311,2.0);
#5796=EDGE_CURVE('',#5790,#5781,#5795,.T.);
#5797=ORIENTED_EDGE('',*,*,#5796,.F.);
#5798=CARTESIAN_POINT('',(-41.223112989753901,-7.90420349875217,1.90729687257743));
#5799=VERTEX_POINT('',#5798);
#5800=CARTESIAN_POINT('',(-41.050694701143499,-7.90420349875217,3.9));
#5801=DIRECTION('',(0.0,-1.0,0.0));
#5802=DIRECTION('',(-1.0,0.0,0.0));
#5803=AXIS2_PLACEMENT_3D('',#5800,#5801,#5802);
#5804=ELLIPSE('',#5803,2.02027939544417,2.0);
#5805=EDGE_CURVE('',#5799,#5790,#5804,.T.);
#5806=ORIENTED_EDGE('',*,*,#5805,.F.);
#5807=CARTESIAN_POINT('',(-41.568798199346688,-7.90420349875217,1.9073214612556));
#5808=VERTEX_POINT('',#5807);
#5809=CARTESIAN_POINT('',(-41.395810496139106,-7.90420349875217,3.9));
#5810=DIRECTION('',(0.0,-1.0,0.0));
#5811=DIRECTION('',(-1.0,0.0,0.0));
#5812=AXIS2_PLACEMENT_3D('',#5809,#5810,#5811);
#5813=ELLIPSE('',#5812,2.02355107803972,2.0);
#5814=EDGE_CURVE('',#5808,#5799,#5813,.T.);
#5815=ORIENTED_EDGE('',*,*,#5814,.F.);
#5816=CARTESIAN_POINT('',(-41.91568847294549,-7.90420349875217,1.90734792923472));
#5817=VERTEX_POINT('',#5816);
#5818=CARTESIAN_POINT('',(-41.742087149947508,-7.90420349875217,3.9));
#5819=DIRECTION('',(0.0,-1.0,0.0));
#5820=DIRECTION('',(-1.0,0.0,0.0));
#5821=AXIS2_PLACEMENT_3D('',#5818,#5819,#5820);
#5822=ELLIPSE('',#5821,2.02707496717562,2.0);
#5823=EDGE_CURVE('',#5817,#5808,#5822,.T.);
#5824=ORIENTED_EDGE('',*,*,#5823,.F.);
#5825=CARTESIAN_POINT('',(-42.263873126054101,-7.90420349875217,1.9073763028228));
#5826=VERTEX_POINT('',#5825);
#5827=CARTESIAN_POINT('',(-42.089613370726099,-7.90420349875217,3.9));
#5828=DIRECTION('',(0.0,-1.0,0.0));
#5829=DIRECTION('',(-1.0,0.0,0.0));
#5830=AXIS2_PLACEMENT_3D('',#5827,#5828,#5829);
#5831=ELLIPSE('',#5830,2.03085322377149,2.0);
#5832=EDGE_CURVE('',#5826,#5817,#5831,.T.);
#5833=ORIENTED_EDGE('',*,*,#5832,.F.);
#5834=CARTESIAN_POINT('',(-42.613442760548594,-7.90420349875217,1.90740661037676));
#5835=VERTEX_POINT('',#5834);
#5836=CARTESIAN_POINT('',(-42.4384791051056,-7.90420349875217,3.9));
#5837=DIRECTION('',(0.0,-1.0,0.0));
#5838=DIRECTION('',(-1.0,0.0,0.0));
#5839=AXIS2_PLACEMENT_3D('',#5836,#5837,#5838);
#5840=ELLIPSE('',#5839,2.03488817471568,2.0);
#5841=EDGE_CURVE('',#5835,#5826,#5840,.T.);
#5842=ORIENTED_EDGE('',*,*,#5841,.F.);
#5843=CARTESIAN_POINT('',(-42.964489362565899,-7.90420349875217,1.90743888236662));
#5844=VERTEX_POINT('',#5843);
#5845=CARTESIAN_POINT('',(-42.788775634674209,-7.90420349875217,3.9));
#5846=DIRECTION('',(0.0,-1.0,0.0));
#5847=DIRECTION('',(-1.0,0.0,0.0));
#5848=AXIS2_PLACEMENT_3D('',#5845,#5846,#5847);
#5849=ELLIPSE('',#5848,2.03918231641664,2.0);
#5850=EDGE_CURVE('',#5844,#5835,#5849,.T.);
#5851=ORIENTED_EDGE('',*,*,#5850,.F.);
#5852=CARTESIAN_POINT('',(-43.317106403384599,-7.90420349875217,1.90747315143991));
#5853=VERTEX_POINT('',#5852);
#5854=CARTESIAN_POINT('',(-43.140595675333408,-7.90420349875217,3.9));
#5855=DIRECTION('',(0.0,-1.0,0.0));
#5856=DIRECTION('',(-1.0,0.0,0.0));
#5857=AXIS2_PLACEMENT_3D('',#5854,#5855,#5856);
#5858=ELLIPSE('',#5857,2.04373831863806,2.0);
#5859=EDGE_CURVE('',#5853,#5844,#5858,.T.);
#5860=ORIENTED_EDGE('',*,*,#5859,.F.);
#5861=CARTESIAN_POINT('',(-43.671388943535014,-7.90420349875217,1.90750945249413));
#5862=VERTEX_POINT('',#5861);
#5863=CARTESIAN_POINT('',(-43.494033479762493,-7.90420349875217,3.9));
#5864=DIRECTION('',(0.0,-1.0,0.0));
#5865=DIRECTION('',(-1.0,0.0,0.0));
#5866=AXIS2_PLACEMENT_3D('',#5863,#5864,#5865);
#5867=ELLIPSE('',#5866,2.04855902862902,2.0);
#5868=EDGE_CURVE('',#5862,#5853,#5867,.T.);
#5869=ORIENTED_EDGE('',*,*,#5868,.F.);
#5870=CARTESIAN_POINT('',(-44.027433740404007,-7.90420349875217,1.90754782275378));
#5871=VERTEX_POINT('',#5870);
#5872=CARTESIAN_POINT('',(-43.849184943242101,-7.90420349875217,3.9));
#5873=DIRECTION('',(0.0,-1.0,0.0));
#5874=DIRECTION('',(-1.0,0.0,0.0));
#5875=AXIS2_PLACEMENT_3D('',#5872,#5873,#5874);
#5876=ELLIPSE('',#5875,2.05364747556114,2.0);
#5877=EDGE_CURVE('',#5871,#5862,#5876,.T.);
#5878=ORIENTED_EDGE('',*,*,#5877,.F.);
#5879=CARTESIAN_POINT('',(-44.385339359589295,-7.90420349875217,1.90758830185326));
#5880=VERTEX_POINT('',#5879);
#5881=CARTESIAN_POINT('',(-44.206147713097899,-7.90420349875217,3.9));
#5882=DIRECTION('',(0.0,-1.0,0.0));
#5883=DIRECTION('',(-1.0,0.0,0.0));
#5884=AXIS2_PLACEMENT_3D('',#5881,#5882,#5883);
#5885=ELLIPSE('',#5884,2.05900687528596,2.0);
#5886=EDGE_CURVE('',#5880,#5871,#5885,.T.);
#5887=ORIENTED_EDGE('',*,*,#5886,.F.);
#5888=CARTESIAN_POINT('',(-44.7452062902913,-7.90420349875217,1.90763093192695));
#5889=VERTEX_POINT('',#5888);
#5890=CARTESIAN_POINT('',(-44.565021302040996,-7.90420349875217,3.9));
#5891=DIRECTION('',(0.0,-1.0,0.0));
#5892=DIRECTION('',(-1.0,0.0,0.0));
#5893=AXIS2_PLACEMENT_3D('',#5890,#5891,#5892);
#5894=ELLIPSE('',#5893,2.064640635426771,2.0);
#5895=EDGE_CURVE('',#5889,#5880,#5894,.T.);
#5896=ORIENTED_EDGE('',*,*,#5895,.F.);
#5897=CARTESIAN_POINT('',(-45.107137065061593,-7.90420349875217,1.90767575770419));
#5898=VERTEX_POINT('',#5897);
#5899=CARTESIAN_POINT('',(-44.925907205697399,-7.90420349875217,3.9));
#5900=DIRECTION('',(0.0,-1.0,0.0));
#5901=DIRECTION('',(-1.0,0.0,0.0));
#5902=AXIS2_PLACEMENT_3D('',#5899,#5900,#5901);
#5903=ELLIPSE('',#5902,2.07055236082017,2.0);
#5904=EDGE_CURVE('',#5898,#5889,#5903,.T.);
#5905=ORIENTED_EDGE('',*,*,#5904,.F.);
#5906=CARTESIAN_POINT('',(-45.471236384187705,-7.90420349875217,1.90772282661289));
#5907=VERTEX_POINT('',#5906);
#5908=CARTESIAN_POINT('',(-45.288909024632311,-7.90420349875217,3.9));
#5909=DIRECTION('',(0.0,-1.0,0.0));
#5910=DIRECTION('',(-1.0,0.0,0.0));
#5911=AXIS2_PLACEMENT_3D('',#5908,#5909,#5910);
#5912=ELLIPSE('',#5911,2.07674585932404,2.0);
#5913=EDGE_CURVE('',#5907,#5898,#5912,.T.);
#5914=ORIENTED_EDGE('',*,*,#5913,.F.);
#5915=CARTESIAN_POINT('',(-45.837611245080396,-7.90420349875217,1.90777218888983));
#5916=VERTEX_POINT('',#5915);
#5917=CARTESIAN_POINT('',(-45.654132591197303,-7.90420349875217,3.9));
#5918=DIRECTION('',(0.0,-1.0,0.0));
#5919=DIRECTION('',(-1.0,0.0,0.0));
#5920=AXIS2_PLACEMENT_3D('',#5917,#5918,#5919);
#5921=ELLIPSE('',#5920,2.08322514800989,2.0);
#5922=EDGE_CURVE('',#5916,#5907,#5921,.T.);
#5923=ORIENTED_EDGE('',*,*,#5922,.F.);
#5924=CARTESIAN_POINT('',(-46.206371077015902,-7.90420349875217,1.90782389769788));
#5925=VERTEX_POINT('',#5924);
#5926=CARTESIAN_POINT('',(-46.021686101544901,-7.90420349875217,3.9));
#5927=DIRECTION('',(0.0,-1.0,0.0));
#5928=DIRECTION('',(-1.0,0.0,0.0));
#5929=AXIS2_PLACEMENT_3D('',#5926,#5927,#5928);
#5930=ELLIPSE('',#5929,2.08999445975875,2.0);
#5931=EDGE_CURVE('',#5925,#5916,#5930,.T.);
#5932=ORIENTED_EDGE('',*,*,#5931,.F.);
#5933=CARTESIAN_POINT('',(-46.577627881584306,-7.90420349875216,1.90787800925376));
#5934=VERTEX_POINT('',#5933);
#5935=CARTESIAN_POINT('',(-46.391680253175906,-7.90420349875217,3.9));
#5936=DIRECTION('',(0.0,-1.0,0.0));
#5937=DIRECTION('',(-1.0,0.0,0.0));
#5938=AXIS2_PLACEMENT_3D('',#5935,#5936,#5937);
#5939=ELLIPSE('',#5938,2.09705825028162,2.0);
#5940=EDGE_CURVE('',#5934,#5925,#5939,.T.);
#5941=ORIENTED_EDGE('',*,*,#5940,.F.);
#5942=CARTESIAN_POINT('',(-46.951496379279504,-7.90420349875217,1.90793458296283));
#5943=VERTEX_POINT('',#5942);
#5944=CARTESIAN_POINT('',(-46.764228388411297,-7.90420349875217,3.9));
#5945=DIRECTION('',(0.0,-1.0,0.0));
#5946=DIRECTION('',(-1.0,0.0,0.0));
#5947=AXIS2_PLACEMENT_3D('',#5944,#5945,#5946);
#5948=ELLIPSE('',#5947,2.10442120558674,2.0);
#5949=EDGE_CURVE('',#5943,#5934,#5948,.T.);
#5950=ORIENTED_EDGE('',*,*,#5949,.F.);
#5951=CARTESIAN_POINT('',(-47.328094162645009,-7.90420349875217,1.90799368156354));
#5952=VERTEX_POINT('',#5951);
#5953=CARTESIAN_POINT('',(-47.139446644200795,-7.90420349875217,3.9));
#5954=DIRECTION('',(0.0,-1.0,0.0));
#5955=DIRECTION('',(-1.0,0.0,0.0));
#5956=AXIS2_PLACEMENT_3D('',#5953,#5954,#5955);
#5957=ELLIPSE('',#5956,2.11208824991806,2.0);
#5958=EDGE_CURVE('',#5952,#5943,#5957,.T.);
#5959=ORIENTED_EDGE('',*,*,#5958,.F.);
#5960=CARTESIAN_POINT('',(-47.70754185642339,-7.90420349875217,1.90805537128242));
#5961=VERTEX_POINT('',#5960);
#5962=CARTESIAN_POINT('',(-47.517454108710595,-7.90420349875217,3.9));
#5963=DIRECTION('',(0.0,-1.0,0.0));
#5964=DIRECTION('',(-1.0,0.0,0.0));
#5965=AXIS2_PLACEMENT_3D('',#5962,#5963,#5964);
#5966=ELLIPSE('',#5965,2.12006455419073,2.0);
#5967=EDGE_CURVE('',#5961,#5952,#5966,.T.);
#5968=ORIENTED_EDGE('',*,*,#5967,.F.);
#5969=CARTESIAN_POINT('',(-48.089963285202103,-7.90420349875217,1.90811972199978));
#5970=VERTEX_POINT('',#5969);
#5971=CARTESIAN_POINT('',(-47.898372985160805,-7.90420349875217,3.9));
#5972=DIRECTION('',(0.0,-1.0,0.0));
#5973=DIRECTION('',(-1.0,0.0,0.0));
#5974=AXIS2_PLACEMENT_3D('',#5971,#5972,#5973);
#5975=ELLIPSE('',#5974,2.12835554495182,2.0);
#5976=EDGE_CURVE('',#5970,#5961,#5975,.T.);
#5977=ORIENTED_EDGE('',*,*,#5976,.F.);
#5978=CARTESIAN_POINT('',(-48.475485649078607,-7.90420349875217,1.90818680742782));
#5979=VERTEX_POINT('',#5978);
#5980=CARTESIAN_POINT('',(-48.282328763414704,-7.90420349875217,3.9));
#5981=DIRECTION('',(0.0,-1.0,0.0));
#5982=DIRECTION('',(-1.0,0.0,0.0));
#5983=AXIS2_PLACEMENT_3D('',#5980,#5981,#5982);
#5984=ELLIPSE('',#5983,2.13696691389645,2.0);
#5985=EDGE_CURVE('',#5979,#5970,#5984,.T.);
#5986=ORIENTED_EDGE('',*,*,#5985,.F.);
#5987=CARTESIAN_POINT('',(-48.864239707901007,-7.90420349875217,1.90825670529718));
#5988=VERTEX_POINT('',#5987);
#5989=CARTESIAN_POINT('',(-48.669450399856508,-7.90420349875217,3.9));
#5990=DIRECTION('',(0.0,-1.0,0.0));
#5991=DIRECTION('',(-1.0,0.0,0.0));
#5992=AXIS2_PLACEMENT_3D('',#5989,#5990,#5991);
#5993=ELLIPSE('',#5992,2.1459046279717,2.0);
#5994=EDGE_CURVE('',#5988,#5979,#5993,.T.);
#5995=ORIENTED_EDGE('',*,*,#5994,.F.);
#5996=CARTESIAN_POINT('',(-49.256359974658707,-7.90420349875217,1.9083294975635));
#5997=VERTEX_POINT('',#5996);
#5998=CARTESIAN_POINT('',(-49.059870506132199,-7.90420349875217,3.9));
#5999=DIRECTION('',(0.0,-1.0,0.0));
#6000=DIRECTION('',(-1.0,0.0,0.0));
#6001=AXIS2_PLACEMENT_3D('',#5998,#5999,#6000);
#6002=ELLIPSE('',#6001,2.1551749401036,2.0);
#6003=EDGE_CURVE('',#5997,#5988,#6002,.T.);
#6004=ORIENTED_EDGE('',*,*,#6003,.F.);
#6005=CARTESIAN_POINT('',(-49.651984918691511,-7.90420349875217,1.90840527062034));
#6006=VERTEX_POINT('',#6005);
#6007=CARTESIAN_POINT('',(-49.453725547369096,-7.90420349875217,3.9));
#6008=DIRECTION('',(0.0,-1.0,0.0));
#6009=DIRECTION('',(-1.0,0.0,0.0));
#6010=AXIS2_PLACEMENT_3D('',#6007,#6008,#6009);
#6011=ELLIPSE('',#6010,2.16478440058479,2.0);
#6012=EDGE_CURVE('',#6006,#5997,#6011,.T.);
#6013=ORIENTED_EDGE('',*,*,#6012,.F.);
#6014=CARTESIAN_POINT('',(-50.051257179380208,-7.90420349875217,1.90848411553368));
#6015=VERTEX_POINT('',#6014);
#6016=CARTESIAN_POINT('',(-49.851156050531706,-7.90420349875217,3.9));
#6017=DIRECTION('',(0.0,-1.0,0.0));
#6018=DIRECTION('',(-1.0,0.0,0.0));
#6019=AXIS2_PLACEMENT_3D('',#6016,#6017,#6018);
#6020=ELLIPSE('',#6019,2.17473986916355,2.0);
#6021=EDGE_CURVE('',#6015,#6006,#6020,.T.);
#6022=ORIENTED_EDGE('',*,*,#6021,.F.);
#6023=CARTESIAN_POINT('',(-50.454323791036401,-7.90420349875217,1.90856612828966));
#6024=VERTEX_POINT('',#6023);
#6025=CARTESIAN_POINT('',(-50.252306823622504,-7.90420349875217,3.9));
#6026=DIRECTION('',(0.0,-1.0,0.0));
#6027=DIRECTION('',(-1.0,0.0,0.0));
#6028=AXIS2_PLACEMENT_3D('',#6025,#6026,#6027);
#6029=ELLIPSE('',#6028,2.18504852787824,2.0);
#6030=EDGE_CURVE('',#6024,#6015,#6029,.T.);
#6031=ORIENTED_EDGE('',*,*,#6030,.F.);
#6032=CARTESIAN_POINT('',(-50.861336419828092,-7.90420349875217,1.90865141005849));
#6033=VERTEX_POINT('',#6032);
#6034=CARTESIAN_POINT('',(-50.657327186485801,-7.90420349875217,3.9));
#6035=DIRECTION('',(0.0,-1.0,0.0));
#6036=DIRECTION('',(-1.0,0.0,0.0));
#6037=AXIS2_PLACEMENT_3D('',#6034,#6035,#6036);
#6038=ELLIPSE('',#6037,2.19571789468429,2.0);
#6039=EDGE_CURVE('',#6033,#6024,#6038,.T.);
#6040=ORIENTED_EDGE('',*,*,#6039,.F.);
#6041=CARTESIAN_POINT('',(-51.272451613523408,-7.90420349875217,1.90874006748118));
#6042=VERTEX_POINT('',#6041);
#6043=CARTESIAN_POINT('',(-51.066371214031996,-7.90420349875217,3.9));
#6044=DIRECTION('',(0.0,-1.0,0.0));
#6045=DIRECTION('',(-1.0,0.0,0.0));
#6046=AXIS2_PLACEMENT_3D('',#6043,#6044,#6045);
#6047=ELLIPSE('',#6046,2.20675583792498,2.0);
#6048=EDGE_CURVE('',#6042,#6033,#6047,.T.);
#6049=ORIENTED_EDGE('',*,*,#6048,.F.);
#6050=CARTESIAN_POINT('',(-51.687831065028007,-7.90420349875217,1.90883221297327));
#6051=VERTEX_POINT('',#6050);
#6052=CARTESIAN_POINT('',(-51.479597992759103,-7.90420349875217,3.9));
#6053=DIRECTION('',(0.0,-1.0,0.0));
#6054=DIRECTION('',(-1.0,0.0,0.0));
#6055=AXIS2_PLACEMENT_3D('',#6052,#6053,#6054);
#6056=ELLIPSE('',#6055,2.21817059170113,2.0);
#6057=EDGE_CURVE('',#6051,#6042,#6056,.T.);
#6058=ORIENTED_EDGE('',*,*,#6057,.F.);
#6059=CARTESIAN_POINT('',(-52.107641890627107,-7.90420349875217,1.90892796505243));
#6060=VERTEX_POINT('',#6059);
#6061=CARTESIAN_POINT('',(-51.897171891517999,-7.90420349875217,3.9));
#6062=DIRECTION('',(0.0,-1.0,0.0));
#6063=DIRECTION('',(-1.0,0.0,0.0));
#6064=AXIS2_PLACEMENT_3D('',#6061,#6062,#6063);
#6065=ELLIPSE('',#6064,2.22997077219913,2.0);
#6066=EDGE_CURVE('',#6060,#6051,#6065,.T.);
#6067=ORIENTED_EDGE('',*,*,#6066,.F.);
#6068=CARTESIAN_POINT('',(-52.532056924074801,-7.90420349875217,1.9090274486858));
#6069=VERTEX_POINT('',#6068);
#6070=CARTESIAN_POINT('',(-52.319262847539605,-7.90420349875217,3.9));
#6071=DIRECTION('',(0.0,-1.0,0.0));
#6072=DIRECTION('',(-1.0,0.0,0.0));
#6073=AXIS2_PLACEMENT_3D('',#6070,#6071,#6072);
#6074=ELLIPSE('',#6073,2.24216539504199,2.0);
#6075=EDGE_CURVE('',#6069,#6060,#6074,.T.);
#6076=ORIENTED_EDGE('',*,*,#6075,.F.);
#6077=CARTESIAN_POINT('',(-52.961255027577998,-7.90420349875217,1.90913079567114));
#6078=VERTEX_POINT('',#6077);
#6079=CARTESIAN_POINT('',(-52.7460466688227,-7.90420349875217,3.9));
#6080=DIRECTION('',(0.0,-1.0,0.0));
#6081=DIRECTION('',(-1.0,0.0,0.0));
#6082=AXIS2_PLACEMENT_3D('',#6079,#6080,#6081);
#6083=ELLIPSE('',#6082,2.25476389373268,2.0);
#6084=EDGE_CURVE('',#6078,#6069,#6083,.T.);
#6085=ORIENTED_EDGE('',*,*,#6084,.F.);
#6086=CARTESIAN_POINT('',(-53.395421421004912,-7.90420349875217,1.90923814503519));
#6087=VERTEX_POINT('',#6086);
#6088=CARTESIAN_POINT('',(-53.177705354069708,-7.90420349875217,3.9));
#6089=DIRECTION('',(0.0,-1.0,0.0));
#6090=DIRECTION('',(-1.0,0.0,0.0));
#6091=AXIS2_PLACEMENT_3D('',#6088,#6089,#6090);
#6092=ELLIPSE('',#6091,2.26777613926543,2.0);
#6093=EDGE_CURVE('',#6087,#6078,#6092,.T.);
#6094=ORIENTED_EDGE('',*,*,#6093,.F.);
#6095=CARTESIAN_POINT('',(-53.834748030554906,-7.90420349875217,1.90934964346843));
#6096=VERTEX_POINT('',#6095);
#6097=CARTESIAN_POINT('',(-53.614427431452405,-7.90420349875217,3.9));
#6098=DIRECTION('',(0.0,-1.0,0.0));
#6099=DIRECTION('',(-1.0,0.0,0.0));
#6100=AXIS2_PLACEMENT_3D('',#6097,#6098,#6099);
#6101=ELLIPSE('',#6100,2.28121246098623,2.0);
#6102=EDGE_CURVE('',#6096,#6087,#6101,.T.);
#6103=ORIENTED_EDGE('',*,*,#6102,.F.);
#6104=CARTESIAN_POINT('',(-54.279433858419395,-7.90420349875217,1.909465445792621));
#6105=VERTEX_POINT('',#6104);
#6106=CARTESIAN_POINT('',(-54.05640831759321,-7.90420349875217,3.9));
#6107=DIRECTION('',(0.0,-1.0,0.0));
#6108=DIRECTION('',(-1.0,0.0,0.0));
#6109=AXIS2_PLACEMENT_3D('',#6106,#6107,#6108);
#6110=ELLIPSE('',#6109,2.29508366879122,2.0);
#6111=EDGE_CURVE('',#6105,#6096,#6110,.T.);
#6112=ORIENTED_EDGE('',*,*,#6111,.F.);
#6113=CARTESIAN_POINT('',(-54.7296853749367,-7.90420349875217,1.90958571545822));
#6114=VERTEX_POINT('',#6113);
#6115=CARTESIAN_POINT('',(-54.503850698264316,-7.90420349875217,3.9));
#6116=DIRECTION('',(0.0,-1.0,0.0));
#6117=DIRECTION('',(-1.0,0.0,0.0));
#6118=AXIS2_PLACEMENT_3D('',#6115,#6116,#6117);
#6119=ELLIPSE('',#6118,2.3094010767585,2.0);
#6120=EDGE_CURVE('',#6114,#6105,#6119,.T.);
#6121=ORIENTED_EDGE('',*,*,#6120,.F.);
#6122=CARTESIAN_POINT('',(-55.185716934953902,-7.90420349875217,1.90971062508498));
#6123=VERTEX_POINT('',#6122);
#6124=CARTESIAN_POINT('',(-54.956964932429898,-7.90420349875217,3.9));
#6125=DIRECTION('',(0.0,-1.0,0.0));
#6126=DIRECTION('',(-1.0,0.0,0.0));
#6127=AXIS2_PLACEMENT_3D('',#6124,#6125,#6126);
#6128=ELLIPSE('',#6127,2.32417652831753,2.0);
#6129=EDGE_CURVE('',#6123,#6114,#6128,.T.);
#6130=ORIENTED_EDGE('',*,*,#6129,.F.);
#6131=CARTESIAN_POINT('',(-55.6477512202434,-7.90420349875217,1.90984035704079));
#6132=VERTEX_POINT('',#6131);
#6133=CARTESIAN_POINT('',(-55.415969481395706,-7.90420349875217,3.9));
#6134=DIRECTION('',(0.0,-1.0,0.0));
#6135=DIRECTION('',(-1.0,0.0,0.0));
#6136=AXIS2_PLACEMENT_3D('',#6133,#6134,#6135);
#6137=ELLIPSE('',#6136,2.33942242306882,2.0);
#6138=EDGE_CURVE('',#6132,#6123,#6137,.T.);
#6139=ORIENTED_EDGE('',*,*,#6138,.F.);
#6140=CARTESIAN_POINT('',(-56.116019709954593,-7.90420349875217,1.90997510406636));
#6141=VERTEX_POINT('',#6140);
#6142=CARTESIAN_POINT('',(-55.881091364979703,-7.90420349875217,3.9));
#6143=DIRECTION('',(0.0,-1.0,0.0));
#6144=DIRECTION('',(-1.0,0.0,0.0));
#6145=AXIS2_PLACEMENT_3D('',#6142,#6143,#6144);
#6146=ELLIPSE('',#6145,2.35515174537667,2.0);
#6147=EDGE_CURVE('',#6141,#6132,#6146,.T.);
#6148=ORIENTED_EDGE('',*,*,#6147,.F.);
#6149=CARTESIAN_POINT('',(-56.590763181260797,-7.90420349875217,1.9101150699464));
#6150=VERTEX_POINT('',#6149);
#6151=CARTESIAN_POINT('',(-56.3525666467837,-7.90420349875217,3.9));
#6152=DIRECTION('',(0.0,-1.0,0.0));
#6153=DIRECTION('',(-1.0,0.0,0.0));
#6154=AXIS2_PLACEMENT_3D('',#6151,#6152,#6153);
#6155=ELLIPSE('',#6154,2.37137809486832,2.0);
#6156=EDGE_CURVE('',#6150,#6141,#6155,.T.);
#6157=ORIENTED_EDGE('',*,*,#6156,.F.);
#6158=CARTESIAN_POINT('',(-57.072232242600613,-7.90420349875217,1.91026047024164));
#6159=VERTEX_POINT('',#6158);
#6160=CARTESIAN_POINT('',(-56.8306409508276,-7.90420349875217,3.9));
#6161=DIRECTION('',(0.0,-1.0,0.0));
#6162=DIRECTION('',(-1.0,0.0,0.0));
#6163=AXIS2_PLACEMENT_3D('',#6160,#6161,#6162);
#6164=ELLIPSE('',#6163,2.38811571898457,2.0);
#6165=EDGE_CURVE('',#6159,#6150,#6164,.T.);
#6166=ORIENTED_EDGE('',*,*,#6165,.F.);
#6167=CARTESIAN_POINT('',(-57.560687902024306,-7.90420349875217,1.91041153306646));
#6168=VERTEX_POINT('',#6167);
#6169=CARTESIAN_POINT('',(-57.315570012007612,-7.90420349875217,3.9));
#6170=DIRECTION('',(0.0,-1.0,0.0));
#6171=DIRECTION('',(-1.0,0.0,0.0));
#6172=AXIS2_PLACEMENT_3D('',#6169,#6170,#6171);
#6173=ELLIPSE('',#6172,2.40537954774018,2.0);
#6174=EDGE_CURVE('',#6168,#6159,#6173,.T.);
#6175=ORIENTED_EDGE('',*,*,#6174,.F.);
#6176=CARTESIAN_POINT('',(-58.056402173503905,-7.90420349875216,1.91056849993877));
#6177=VERTEX_POINT('',#6176);
#6178=CARTESIAN_POINT('',(-57.807620263060301,-7.90420349875217,3.9));
#6179=DIRECTION('',(0.0,-1.0,0.0));
#6180=DIRECTION('',(-1.0,0.0,0.0));
#6181=AXIS2_PLACEMENT_3D('',#6178,#6179,#6180);
#6182=ELLIPSE('',#6181,2.423185230866251,2.0);
#6183=EDGE_CURVE('',#6177,#6168,#6182,.T.);
#6184=ORIENTED_EDGE('',*,*,#6183,.F.);
#6185=CARTESIAN_POINT('',(-58.559658724207814,-7.90420349875216,1.91073162669836));
#6186=VERTEX_POINT('',#6185);
#6187=CARTESIAN_POINT('',(-58.307069460957599,-7.90420349875217,3.9));
#6188=DIRECTION('',(0.0,-1.0,0.0));
#6189=DIRECTION('',(-1.0,0.0,0.0));
#6190=AXIS2_PLACEMENT_3D('',#6187,#6188,#6189);
#6191=ELLIPSE('',#6190,2.44154917752291,2.0);
#6192=EDGE_CURVE('',#6186,#6177,#6191,.T.);
#6193=ORIENTED_EDGE('',*,*,#6192,.F.);
#6194=CARTESIAN_POINT('',(-59.07075356614699,-7.90420349875216,1.91090118449547));
#6195=VERTEX_POINT('',#6194);
#6196=CARTESIAN_POINT('',(-58.814207355926101,-7.90420349875217,3.9));
#6197=DIRECTION('',(0.0,-1.0,0.0));
#6198=DIRECTION('',(-1.0,0.0,0.0));
#6199=AXIS2_PLACEMENT_3D('',#6196,#6197,#6198);
#6200=ELLIPSE('',#6199,2.46048859878764,2.0);
#6201=EDGE_CURVE('',#6195,#6186,#6200,.T.);
#6202=ORIENTED_EDGE('',*,*,#6201,.F.);
#6203=CARTESIAN_POINT('',(-59.589995795737103,-7.90420349875217,1.91107746086809));
#6204=VERTEX_POINT('',#6203);
#6205=CARTESIAN_POINT('',(-59.329336406578214,-7.90420349875217,3.9));
#6206=DIRECTION('',(0.0,-1.0,0.0));
#6207=DIRECTION('',(-1.0,0.0,0.0));
#6208=AXIS2_PLACEMENT_3D('',#6205,#6206,#6207);
#6209=ELLIPSE('',#6208,2.48002155314395,2.0);
#6210=EDGE_CURVE('',#6204,#6195,#6209,.T.);
#6211=ORIENTED_EDGE('',*,*,#6210,.F.);
#6212=CARTESIAN_POINT('',(-60.117708385403212,-7.90420349875216,1.91126076090108));
#6213=VERTEX_POINT('',#6212);
#6214=CARTESIAN_POINT('',(-59.852772544974499,-7.90420349875217,3.9));
#6215=DIRECTION('',(0.0,-1.0,0.0));
#6216=DIRECTION('',(-1.0,0.0,0.0));
#6217=AXIS2_PLACEMENT_3D('',#6214,#6215,#6216);
#6218=ELLIPSE('',#6217,2.50016699521631,2.0);
#6219=EDGE_CURVE('',#6213,#6204,#6218,.T.);
#6220=ORIENTED_EDGE('',*,*,#6219,.F.);
#6221=CARTESIAN_POINT('',(-60.654229031467104,-7.90420349875217,1.91145140849845));
#6222=VERTEX_POINT('',#6221);
#6223=CARTESIAN_POINT('',(-60.384845995794507,-7.90420349875217,3.9));
#6224=DIRECTION('',(0.0,-1.0,0.0));
#6225=DIRECTION('',(-1.0,0.0,0.0));
#6226=AXIS2_PLACEMENT_3D('',#6223,#6224,#6225);
#6227=ELLIPSE('',#6226,2.52094482802053,2.0);
#6228=EDGE_CURVE('',#6222,#6213,#6227,.T.);
#6229=ORIENTED_EDGE('',*,*,#6228,.F.);
#6230=CARTESIAN_POINT('',(-61.199911063233301,-7.90420349875217,1.91164974774569));
#6231=VERTEX_POINT('',#6230);
#6232=CARTESIAN_POINT('',(-60.925902154198397,-7.90420349875217,3.9));
#6233=DIRECTION('',(0.0,-1.0,0.0));
#6234=DIRECTION('',(-1.0,0.0,0.0));
#6235=AXIS2_PLACEMENT_3D('',#6232,#6233,#6234);
#6236=ELLIPSE('',#6235,2.542375959025,2.0);
#6237=EDGE_CURVE('',#6231,#6222,#6236,.T.);
#6238=ORIENTED_EDGE('',*,*,#6237,.F.);
#6239=CARTESIAN_POINT('',(-61.755124418454308,-7.90420349875217,1.91185614441248));
#6240=VERTEX_POINT('',#6239);
#6241=CARTESIAN_POINT('',(-61.476302527408393,-7.90420349875217,3.9));
#6242=DIRECTION('',(0.0,-1.0,0.0));
#6243=DIRECTION('',(-1.0,0.0,0.0));
#6244=AXIS2_PLACEMENT_3D('',#6241,#6242,#6243);
#6245=ELLIPSE('',#6244,2.56448236034696,2.0);
#6246=EDGE_CURVE('',#6240,#6231,#6245,.T.);
#6247=ORIENTED_EDGE('',*,*,#6246,.F.);
#6248=CARTESIAN_POINT('',(-62.3202566910239,-7.90420349875217,1.91207098756729));
#6249=VERTEX_POINT('',#6248);
#6250=CARTESIAN_POINT('',(-62.036425745530899,-7.90420349875217,3.9));
#6251=DIRECTION('',(0.0,-1.0,0.0));
#6252=DIRECTION('',(-1.0,0.0,0.0));
#6253=AXIS2_PLACEMENT_3D('',#6250,#6251,#6252);
#6254=ELLIPSE('',#6253,2.58728713343996,2.0);
#6255=EDGE_CURVE('',#6249,#6240,#6254,.T.);
#6256=ORIENTED_EDGE('',*,*,#6255,.F.);
#6257=CARTESIAN_POINT('',(-62.606668647698996,-7.90420349875217,3.9));
#6258=DIRECTION('',(0.0,-1.0,0.0));
#6259=DIRECTION('',(-1.0,0.0,0.0));
#6260=AXIS2_PLACEMENT_3D('',#6257,#6258,#6259);
#6261=ELLIPSE('',#6260,2.61081457866456,2.0);
#6262=EDGE_CURVE('',#5292,#6249,#6261,.T.);
#6263=ORIENTED_EDGE('',*,*,#6262,.F.);
#6264=EDGE_LOOP('',(#5298,#5305,#5306,#5307,#5308,#5309,#5310,#5311,#5312,#5313,#5314,#5315,#5316,#5317,#5318,#5319,#5320,#5321,#5322,#5323,#5324,#5325,#5326,#5327,#5328,#5329,#5330,#5331,#5332,#5333,#5334,#5335,#5336,#5337,#5338,#5339,#5340,#5341,#5342,#5343,#5344,#5345,#5346,#5347,#5348,#5349,#5350,#5351,#5352,#5353,#5354,#5355,#5356,#5357,#5358,#5359,#5360,#5361,#5362,#5363,#5364,#5365,#5366,#5367,#5368,#5369,#5370,#5371,#5372,#5373,#5374,#5375,#5376,#5377,#5378,#5379,#5380,#5381,#5382,#5383,#5384,#5385,#5386,#5387,#5388,#5389,#5390,#5391,#5392,#5393,#5394,#5395,#5396,#5397,#5398,#5399,#5400,#5401,#5410,#5419,#5428,#5437,#5446,#5455,#5464,#5473,#5482,#5491,#5500,#5509,#5518,#5527,#5536,#5545,#5554,#5563,#5572,#5581,#5590,#5599,#5608,#5617,#5626,#5635,#5644,#5653,#5662,#5671,#5680,#5689,#5698,#5707,#5716,#5725,#5734,#5743,#5752,#5761,#5770,#5779,#5788,#5797,#5806,#5815,#5824,#5833,#5842,#5851,#5860,#5869,#5878,#5887,#5896,#5905,#5914,#5923,#5932,#5941,#5950,#5959,#5968,#5977,#5986,#5995,#6004,#6013,#6022,#6031,#6040,#6049,#6058,#6067,#6076,#6085,#6094,#6103,#6112,#6121,#6130,#6139,#6148,#6157,#6166,#6175,#6184,#6193,#6202,#6211,#6220,#6229,#6238,#6247,#6256,#6263));
#6265=FACE_BOUND('',#6264,.T.);
#6266=ADVANCED_FACE('',(#5288,#6265),#5237,.T.);
#6267=CARTESIAN_POINT('',(37.384107080296495,24.118819532857003,1.5));
#6268=DIRECTION('',(0.707106781186547,-0.707106781186548,2.001207E-033));
#6269=DIRECTION('',(0.5,0.5,0.707106781186548));
#6270=AXIS2_PLACEMENT_3D('',#6267,#6268,#6269);
#6271=CYLINDRICAL_SURFACE('',#6270,1.0);
#6272=CARTESIAN_POINT('',(44.411812375939199,17.0911142372142,2.5));
#6273=VERTEX_POINT('',#6272);
#6274=CARTESIAN_POINT('',(44.7104992255517,18.206640949974801,1.5));
#6275=VERTEX_POINT('',#6274);
#6276=CARTESIAN_POINT('',(44.41181237593927,17.091114237214235,2.5));
#6277=CARTESIAN_POINT('',(44.45299823853744,17.230798632730842,2.500000000000005));
#6278=CARTESIAN_POINT('',(44.495766825551904,17.381231743034196,2.474134136901861));
#6279=CARTESIAN_POINT('',(44.572699470664794,17.662201316387012,2.366607827604855));
#6280=CARTESIAN_POINT('',(44.606924163835416,17.792720758368652,2.284946297077907));
#6281=CARTESIAN_POINT('',(44.656523170890793,17.986659751143932,2.102760709774265));
#6282=CARTESIAN_POINT('',(44.676713638387888,18.068053622817022,1.995501718271924));
#6283=CARTESIAN_POINT('',(44.703687702351907,18.178161272735402,1.756695478443512));
#6284=CARTESIAN_POINT('',(44.710499225551708,18.206640949974879,1.625043516031757));
#6285=CARTESIAN_POINT('',(44.710499225551708,18.206640949974879,1.5));
#6286=B_SPLINE_CURVE_WITH_KNOTS('',3,(#6276,#6277,#6278,#6279,#6280,#6281,#6282,#6283,#6284,#6285),.UNSPECIFIED.,.F.,.U.,(4,2,2,2,4),(0.483049210077449,0.52673811606732,0.57042702205719,0.607940076866719,0.645453131676247),.UNSPECIFIED.);
#6287=EDGE_CURVE('',#6273,#6275,#6286,.T.);
#6288=ORIENTED_EDGE('',*,*,#6287,.T.);
#6289=CARTESIAN_POINT('',(53.850780925801601,9.06635924972495,1.5));
#6290=VERTEX_POINT('',#6289);
#6291=CARTESIAN_POINT('',(44.7104992255517,18.206640949974801,1.5));
#6292=DIRECTION('',(0.707106781186547,-0.707106781186548,0.0));
#6293=VECTOR('',#6292,12.926310344403989);
#6294=LINE('',#6291,#6293);
#6295=EDGE_CURVE('',#6275,#6290,#6294,.T.);
#6296=ORIENTED_EDGE('',*,*,#6295,.T.);
#6297=CARTESIAN_POINT('',(53.850780925801502,7.65214568735186,2.5));
#6298=VERTEX_POINT('',#6297);
#6299=CARTESIAN_POINT('',(53.850780925801502,7.65214568735186,1.5));
#6300=DIRECTION('',(1.0,0.0,0.0));
#6301=DIRECTION('',(0.0,1.0,0.0));
#6302=AXIS2_PLACEMENT_3D('',#6299,#6300,#6301);
#6303=ELLIPSE('',#6302,1.4142135623731,1.0);
#6304=EDGE_CURVE('',#6290,#6298,#6303,.T.);
#6305=ORIENTED_EDGE('',*,*,#6304,.T.);
#6306=CARTESIAN_POINT('',(53.850780925801587,7.652145687351943,2.5));
#6307=DIRECTION('',(-0.707106781186548,0.707106781186547,0.0));
#6308=VECTOR('',#6307,13.348717338028399);
#6309=LINE('',#6306,#6308);
#6310=EDGE_CURVE('',#6298,#6273,#6309,.T.);
#6311=ORIENTED_EDGE('',*,*,#6310,.T.);
#6312=EDGE_LOOP('',(#6288,#6296,#6305,#6311));
#6313=FACE_OUTER_BOUND('',#6312,.T.);
#6314=ADVANCED_FACE('',(#6313),#6271,.F.);
#6315=CARTESIAN_POINT('',(22.350780925801502,40.566359249725004,1.0));
#6316=DIRECTION('',(0.707106781186548,0.707106781186547,0.0));
#6317=DIRECTION('',(0.0,0.0,-1.0));
#6318=AXIS2_PLACEMENT_3D('',#6315,#6316,#6317);
#6319=PLANE('',#6318);
#6320=ORIENTED_EDGE('',*,*,#6295,.F.);
#6321=CARTESIAN_POINT('',(44.7104992255517,18.206640949974801,1.0));
#6322=VERTEX_POINT('',#6321);
#6323=CARTESIAN_POINT('',(44.7104992255517,18.206640949974801,1.0));
#6324=DIRECTION('',(0.0,0.0,1.0));
#6325=VECTOR('',#6324,0.5);
#6326=LINE('',#6323,#6325);
#6327=EDGE_CURVE('',#6322,#6275,#6326,.T.);
#6328=ORIENTED_EDGE('',*,*,#6327,.F.);
#6329=CARTESIAN_POINT('',(53.850780925801502,9.066359249724961,1.0));
#6330=VERTEX_POINT('',#6329);
#6331=CARTESIAN_POINT('',(53.850780925801502,9.066359249724961,1.0));
#6332=DIRECTION('',(-0.707106781186547,0.707106781186548,0.0));
#6333=VECTOR('',#6332,12.926310344403902);
#6334=LINE('',#6331,#6333);
#6335=EDGE_CURVE('',#6330,#6322,#6334,.T.);
#6336=ORIENTED_EDGE('',*,*,#6335,.F.);
#6337=CARTESIAN_POINT('',(53.850780925801601,9.06635924972495,1.5));
#6338=DIRECTION('',(0.0,0.0,-1.0));
#6339=VECTOR('',#6338,0.5);
#6340=LINE('',#6337,#6339);
#6341=EDGE_CURVE('',#6290,#6330,#6340,.T.);
#6342=ORIENTED_EDGE('',*,*,#6341,.F.);
#6343=EDGE_LOOP('',(#6320,#6328,#6336,#6342));
#6344=FACE_OUTER_BOUND('',#6343,.T.);
#6345=ADVANCED_FACE('',(#6344),#6319,.F.);
#6346=CARTESIAN_POINT('',(58.119283937335204,-15.001133635032,1.5));
#6347=DIRECTION('',(-0.707106781186547,0.707106781186548,-2.001207E-033));
#6348=DIRECTION('',(-0.5,-0.5,0.707106781186548));
#6349=AXIS2_PLACEMENT_3D('',#6346,#6347,#6348);
#6350=CYLINDRICAL_SURFACE('',#6349,1.0);
#6351=ORIENTED_EDGE('',*,*,#5270,.F.);
#6352=CARTESIAN_POINT('',(36.353976078839011,5.349960661091091,1.5));
#6353=VERTEX_POINT('',#6352);
#6354=CARTESIAN_POINT('',(49.608140238682203,-7.90420349875216,1.5));
#6355=DIRECTION('',(-0.707106781186547,0.707106781186548,0.0));
#6356=VECTOR('',#6355,18.74421871276968);
#6357=LINE('',#6354,#6356);
#6358=EDGE_CURVE('',#5256,#6353,#6357,.T.);
#6359=ORIENTED_EDGE('',*,*,#6358,.T.);
#6360=CARTESIAN_POINT('',(37.138419109448101,5.97973119285509,2.5));
#6361=VERTEX_POINT('',#6360);
#6362=CARTESIAN_POINT('',(36.353976078839025,5.34996066109111,1.500000000000001));
#6363=CARTESIAN_POINT('',(36.353976078839025,5.34996066109111,1.625573625089359));
#6364=CARTESIAN_POINT('',(36.37409184491208,5.365344300800578,1.759433763377951));
#6365=CARTESIAN_POINT('',(36.455350586892585,5.42813976639572,2.005509301219235));
#6366=CARTESIAN_POINT('',(36.516445146446223,5.475590130550718,2.1177308503334));
#6367=CARTESIAN_POINT('',(36.656647165622324,5.586071326453319,2.295388257585458));
#6368=CARTESIAN_POINT('',(36.745256689465371,5.656609312436636,2.372519087600308));
#6369=CARTESIAN_POINT('',(36.937805046485423,5.812824398471491,2.474825815231839));
#6370=CARTESIAN_POINT('',(37.041707452728602,5.89854751405551,2.5));
#6371=CARTESIAN_POINT('',(37.138419109448122,5.979731192855111,2.5));
#6372=B_SPLINE_CURVE_WITH_KNOTS('',3,(#6362,#6363,#6364,#6365,#6366,#6367,#6368,#6369,#6370,#6371),.UNSPECIFIED.,.F.,.U.,(4,2,2,2,4),(0.0,0.037672087526807,0.075344175053613,0.113224962827872,0.15110575060213),.UNSPECIFIED.);
#6373=EDGE_CURVE('',#6353,#6361,#6372,.T.);
#6374=ORIENTED_EDGE('',*,*,#6373,.T.);
#6375=CARTESIAN_POINT('',(50.967576964587415,-7.849426662284261,2.5));
#6376=VERTEX_POINT('',#6375);
#6377=CARTESIAN_POINT('',(37.138419109448101,5.97973119285509,2.5));
#6378=DIRECTION('',(0.707106781186547,-0.707106781186548,0.0));
#6379=VECTOR('',#6378,19.557382594936463);
#6380=LINE('',#6377,#6379);
#6381=EDGE_CURVE('',#6361,#6376,#6380,.T.);
#6382=ORIENTED_EDGE('',*,*,#6381,.T.);
#6383=CARTESIAN_POINT('',(50.967576964587451,-7.849426662284236,2.500000000000001));
#6384=CARTESIAN_POINT('',(50.793371790593653,-7.880614500097687,2.499999999999996));
#6385=CARTESIAN_POINT('',(50.605343076998011,-7.899560164131301,2.467194762013429));
#6386=CARTESIAN_POINT('',(50.40048960154715,-7.903940657581456,2.398446436512753));
#6387=CARTESIAN_POINT('',(50.375528803442037,-7.90420349875216,2.389496544536871));
#6388=CARTESIAN_POINT('',(50.350780925801509,-7.90420349875216,2.380053939603494));
#6389=B_SPLINE_CURVE_WITH_KNOTS('',3,(#6383,#6384,#6385,#6386,#6387,#6388),.UNSPECIFIED.,.F.,.U.,(4,2,4),(-0.186265214757477,-0.133172737431293,-0.125753421554752),.UNSPECIFIED.);
#6390=EDGE_CURVE('',#6376,#5264,#6389,.T.);
#6391=ORIENTED_EDGE('',*,*,#6390,.T.);
#6392=EDGE_LOOP('',(#6351,#6359,#6374,#6382,#6391));
#6393=FACE_OUTER_BOUND('',#6392,.T.);
#6394=ADVANCED_FACE('',(#6393),#6350,.F.);
#6395=CARTESIAN_POINT('',(71.599309232931006,-29.895372493001005,1.0));
#6396=DIRECTION('',(-0.707106781186548,-0.707106781186547,0.0));
#6397=DIRECTION('',(0.0,0.0,1.0));
#6398=AXIS2_PLACEMENT_3D('',#6395,#6396,#6397);
#6399=PLANE('',#6398);
#6400=ORIENTED_EDGE('',*,*,#6358,.F.);
#6401=ORIENTED_EDGE('',*,*,#5261,.F.);
#6402=CARTESIAN_POINT('',(36.353976078839011,5.349960661091091,1.0));
#6403=VERTEX_POINT('',#6402);
#6404=CARTESIAN_POINT('',(36.353976078839011,5.349960661091091,1.0));
#6405=DIRECTION('',(0.707106781186547,-0.707106781186548,0.0));
#6406=VECTOR('',#6405,18.74421871276969);
#6407=LINE('',#6404,#6406);
#6408=EDGE_CURVE('',#6403,#5248,#6407,.T.);
#6409=ORIENTED_EDGE('',*,*,#6408,.F.);
#6410=CARTESIAN_POINT('',(36.353976078839011,5.349960661091091,1.5));
#6411=DIRECTION('',(0.0,0.0,-1.0));
#6412=VECTOR('',#6411,0.5);
#6413=LINE('',#6410,#6412);
#6414=EDGE_CURVE('',#6353,#6403,#6413,.T.);
#6415=ORIENTED_EDGE('',*,*,#6414,.F.);
#6416=EDGE_LOOP('',(#6400,#6401,#6409,#6415));
#6417=FACE_OUTER_BOUND('',#6416,.T.);
#6418=ADVANCED_FACE('',(#6417),#6399,.F.);
#6419=CARTESIAN_POINT('',(-29.1216337502069,2.41992944222408,3.9));
#6420=DIRECTION('',(-0.342020143325669,0.939692620785908,4.602915E-017));
#6421=DIRECTION('',(0.0,0.0,1.0));
#6422=AXIS2_PLACEMENT_3D('',#6419,#6420,#6421);
#6423=PLANE('',#6422);
#6424=CARTESIAN_POINT('',(-29.234166426178099,2.37897089778825,2.0));
#6425=VERTEX_POINT('',#6424);
#6426=CARTESIAN_POINT('',(-29.234166426178096,2.378970897788241,2.0));
#6427=DIRECTION('',(0.939692620785909,0.342020143325668,0.0));
#6428=VECTOR('',#6427,0.744254572285639);
#6429=LINE('',#6426,#6428);
#6430=EDGE_CURVE('',#6425,#1370,#6429,.T.);
#6431=ORIENTED_EDGE('',*,*,#6430,.F.);
#6432=CARTESIAN_POINT('',(-29.234166426178099,2.37897089778825,2.0));
#6433=DIRECTION('',(0.0,0.0,-1.0));
#6434=VECTOR('',#6433,0.09641147924882);
#6435=LINE('',#6432,#6434);
#6436=EDGE_CURVE('',#6425,#1378,#6435,.T.);
#6437=ORIENTED_EDGE('',*,*,#6436,.T.);
#6438=ORIENTED_EDGE('',*,*,#1384,.T.);
#6439=EDGE_LOOP('',(#6431,#6437,#6438));
#6440=FACE_OUTER_BOUND('',#6439,.T.);
#6441=ADVANCED_FACE('',(#6440),#6423,.F.);
#6442=CARTESIAN_POINT('',(-26.029643769035804,-7.094432700992161,3.9));
#6443=DIRECTION('',(0.331749541753352,-0.943367500789825,-5.551115E-017));
#6444=DIRECTION('',(-0.943367500789825,-0.331749541753352,3.081488E-033));
#6445=AXIS2_PLACEMENT_3D('',#6442,#6443,#6444);
#6446=CYLINDRICAL_SURFACE('',#6445,2.0);
#6447=ORIENTED_EDGE('',*,*,#5409,.T.);
#6448=ORIENTED_EDGE('',*,*,#1397,.F.);
#6449=CARTESIAN_POINT('',(-29.460111946959806,2.299513716024181,1.90358852075123));
#6450=VERTEX_POINT('',#6449);
#6451=CARTESIAN_POINT('',(-29.347139186569304,2.33924230690609,3.9));
#6452=DIRECTION('',(0.331749541753352,-0.943367500789825,-4.602915E-017));
#6453=DIRECTION('',(-0.943367500789825,-0.331749541753352,0.0));
#6454=AXIS2_PLACEMENT_3D('',#6451,#6452,#6453);
#6455=CIRCLE('',#6454,2.0);
#6456=EDGE_CURVE('',#6450,#1378,#6455,.T.);
#6457=ORIENTED_EDGE('',*,*,#6456,.F.);
#6458=CARTESIAN_POINT('',(-29.460111946959806,2.299513716024181,1.90358852075123));
#6459=CARTESIAN_POINT('',(-27.695226573312798,-2.807979832532887,1.90535646750185));
#6460=CARTESIAN_POINT('',(-25.934235487600098,-7.904203498752178,1.90799368156352));
#6468=(BOUNDED_CURVE()B_SPLINE_CURVE(2,(#6458,#6459,#6460),.UNSPECIFIED.,.F.,.U.)B_SPLINE_CURVE_WITH_KNOTS((3,3),(1.03171099987611,2.1100239052269),.UNSPECIFIED.)CURVE()GEOMETRIC_REPRESENTATION_ITEM()RATIONAL_B_SPLINE_CURVE((0.999959428916904,0.999756612257448,0.999771687402249))REPRESENTATION_ITEM(''));
#6469=EDGE_CURVE('',#6450,#5403,#6468,.T.);
#6470=ORIENTED_EDGE('',*,*,#6469,.T.);
#6471=EDGE_LOOP('',(#6447,#6448,#6457,#6470));
#6472=FACE_OUTER_BOUND('',#6471,.T.);
#6473=ADVANCED_FACE('',(#6472),#6446,.F.);
#6474=CARTESIAN_POINT('',(-29.347139186569304,2.33924230690609,3.9));
#6475=DIRECTION('',(-0.331749541753352,0.943367500789825,4.602915E-017));
#6476=DIRECTION('',(0.0,0.0,1.0));
#6477=AXIS2_PLACEMENT_3D('',#6474,#6475,#6476);
#6478=PLANE('',#6477);
#6479=CARTESIAN_POINT('',(-29.460111946959699,2.29951371602422,2.0));
#6480=VERTEX_POINT('',#6479);
#6481=CARTESIAN_POINT('',(-29.460111946959699,2.29951371602422,2.0));
#6482=DIRECTION('',(0.943367500789824,0.331749541753354,0.0));
#6483=VECTOR('',#6482,0.239509544893621);
#6484=LINE('',#6481,#6483);
#6485=EDGE_CURVE('',#6480,#6425,#6484,.T.);
#6486=ORIENTED_EDGE('',*,*,#6485,.F.);
#6487=CARTESIAN_POINT('',(-29.460111946959699,2.29951371602422,2.0));
#6488=DIRECTION('',(0.0,0.0,-1.0));
#6489=VECTOR('',#6488,0.09641147924877);
#6490=LINE('',#6487,#6489);
#6491=EDGE_CURVE('',#6480,#6450,#6490,.T.);
#6492=ORIENTED_EDGE('',*,*,#6491,.T.);
#6493=ORIENTED_EDGE('',*,*,#6456,.T.);
#6494=ORIENTED_EDGE('',*,*,#6436,.F.);
#6495=EDGE_LOOP('',(#6486,#6492,#6493,#6494));
#6496=FACE_OUTER_BOUND('',#6495,.T.);
#6497=ADVANCED_FACE('',(#6496),#6478,.F.);
#6498=CARTESIAN_POINT('',(-26.3591166961086,-7.208281488949591,3.9));
#6499=DIRECTION('',(0.321439465303162,-0.946930129495106,-5.551115E-017));
#6500=DIRECTION('',(-0.946930129495106,-0.321439465303162,6.162976E-033));
#6501=AXIS2_PLACEMENT_3D('',#6498,#6499,#6500);
#6502=CYLINDRICAL_SURFACE('',#6501,2.0);
#6503=ORIENTED_EDGE('',*,*,#5418,.T.);
#6504=ORIENTED_EDGE('',*,*,#6469,.F.);
#6505=CARTESIAN_POINT('',(-29.6869107513205,2.22252589597881,1.90358852075122));
#6506=VERTEX_POINT('',#6505);
#6507=CARTESIAN_POINT('',(-29.573511349140201,2.26101980600147,3.9));
#6508=DIRECTION('',(0.321439465303162,-0.946930129495106,-4.602915E-017));
#6509=DIRECTION('',(-0.946930129495106,-0.321439465303162,3.081488E-033));
#6510=AXIS2_PLACEMENT_3D('',#6507,#6508,#6509);
#6511=CIRCLE('',#6510,2.0);
#6512=EDGE_CURVE('',#6506,#6450,#6511,.T.);
#6513=ORIENTED_EDGE('',*,*,#6512,.F.);
#6514=CARTESIAN_POINT('',(-29.686910751320497,2.22252589597881,1.90358852075122));
#6515=CARTESIAN_POINT('',(-27.997032632516195,-2.846356118367371,1.90533661716371));
#6516=CARTESIAN_POINT('',(-26.310833270966096,-7.904203498752179,1.90793458296289));
#6524=(BOUNDED_CURVE()B_SPLINE_CURVE(2,(#6514,#6515,#6516),.UNSPECIFIED.,.F.,.U.)B_SPLINE_CURVE_WITH_KNOTS((3,3),(1.04328816141178,2.10949656059669),.UNSPECIFIED.)CURVE()GEOMETRIC_REPRESENTATION_ITEM()RATIONAL_B_SPLINE_CURVE((0.999959636462727,0.999759099360083,0.999771589604553))REPRESENTATION_ITEM(''));
#6525=EDGE_CURVE('',#6506,#5412,#6524,.T.);
#6526=ORIENTED_EDGE('',*,*,#6525,.T.);
#6527=EDGE_LOOP('',(#6503,#6504,#6513,#6526));
#6528=FACE_OUTER_BOUND('',#6527,.T.);
#6529=ADVANCED_FACE('',(#6528),#6502,.F.);
#6530=CARTESIAN_POINT('',(-29.573511349140201,2.26101980600147,3.9));
#6531=DIRECTION('',(-0.321439465303162,0.946930129495106,4.602915E-017));
#6532=DIRECTION('',(0.0,0.0,1.0));
#6533=AXIS2_PLACEMENT_3D('',#6530,#6531,#6532);
#6534=PLANE('',#6533);
#6535=CARTESIAN_POINT('',(-29.6869107513205,2.22252589597881,2.0));
#6536=VERTEX_POINT('',#6535);
#6537=CARTESIAN_POINT('',(-29.6869107513205,2.22252589597881,2.0));
#6538=DIRECTION('',(0.946930129495103,0.321439465303169,0.0));
#6539=VECTOR('',#6538,0.23950954489296);
#6540=LINE('',#6537,#6539);
#6541=EDGE_CURVE('',#6536,#6480,#6540,.T.);
#6542=ORIENTED_EDGE('',*,*,#6541,.F.);
#6543=CARTESIAN_POINT('',(-29.6869107513205,2.22252589597881,2.0));
#6544=DIRECTION('',(0.0,0.0,-1.0));
#6545=VECTOR('',#6544,0.09641147924878);
#6546=LINE('',#6543,#6545);
#6547=EDGE_CURVE('',#6536,#6506,#6546,.T.);
#6548=ORIENTED_EDGE('',*,*,#6547,.T.);
#6549=ORIENTED_EDGE('',*,*,#6512,.T.);
#6550=ORIENTED_EDGE('',*,*,#6491,.F.);
#6551=EDGE_LOOP('',(#6542,#6548,#6549,#6550));
#6552=FACE_OUTER_BOUND('',#6551,.T.);
#6553=ADVANCED_FACE('',(#6552),#6534,.F.);
#6554=CARTESIAN_POINT('',(-29.800723301896198,2.18527124720559,3.9));
#6555=DIRECTION('',(-0.311091140771091,0.950380082984561,4.602915E-017));
#6556=DIRECTION('',(0.0,0.0,1.0));
#6557=AXIS2_PLACEMENT_3D('',#6554,#6555,#6556);
#6558=PLANE('',#6557);
#6559=CARTESIAN_POINT('',(-29.914535852471502,2.1480165984325,2.0));
#6560=VERTEX_POINT('',#6559);
#6561=CARTESIAN_POINT('',(-29.914535852471499,2.148016598432491,2.0));
#6562=DIRECTION('',(0.950380082984563,0.311091140771084,0.0));
#6563=VECTOR('',#6562,0.23950954489299);
#6564=LINE('',#6561,#6563);
#6565=EDGE_CURVE('',#6560,#6536,#6564,.T.);
#6566=ORIENTED_EDGE('',*,*,#6565,.F.);
#6567=CARTESIAN_POINT('',(-29.914535852471502,2.1480165984325,1.90358852075121));
#6568=VERTEX_POINT('',#6567);
#6569=CARTESIAN_POINT('',(-29.914535852471502,2.1480165984325,2.0));
#6570=DIRECTION('',(0.0,0.0,-1.0));
#6571=VECTOR('',#6570,0.09641147924879);
#6572=LINE('',#6569,#6571);
#6573=EDGE_CURVE('',#6560,#6568,#6572,.T.);
#6574=ORIENTED_EDGE('',*,*,#6573,.T.);
#6575=CARTESIAN_POINT('',(-29.800723301896198,2.18527124720559,3.9));
#6576=DIRECTION('',(0.311091140771091,-0.950380082984561,-4.602915E-017));
#6577=DIRECTION('',(-0.950380082984561,-0.311091140771091,0.0));
#6578=AXIS2_PLACEMENT_3D('',#6575,#6576,#6577);
#6579=CIRCLE('',#6578,2.0);
#6580=EDGE_CURVE('',#6568,#6506,#6579,.T.);
#6581=ORIENTED_EDGE('',*,*,#6580,.T.);
#6582=ORIENTED_EDGE('',*,*,#6547,.F.);
#6583=EDGE_LOOP('',(#6566,#6574,#6581,#6582));
#6584=FACE_OUTER_BOUND('',#6583,.T.);
#6585=ADVANCED_FACE('',(#6584),#6558,.F.);
#6586=CARTESIAN_POINT('',(-26.689811894185304,-7.31852958264002,3.9));
#6587=DIRECTION('',(0.311091140771091,-0.950380082984561,-5.551115E-017));
#6588=DIRECTION('',(-0.950380082984561,-0.311091140771091,3.081488E-033));
#6589=AXIS2_PLACEMENT_3D('',#6586,#6587,#6588);
#6590=CYLINDRICAL_SURFACE('',#6589,2.0);
#6591=ORIENTED_EDGE('',*,*,#5427,.T.);
#6592=ORIENTED_EDGE('',*,*,#6525,.F.);
#6593=ORIENTED_EDGE('',*,*,#6580,.F.);
#6594=CARTESIAN_POINT('',(-29.914535852471502,2.148016598432499,1.90358852075121));
#6595=CARTESIAN_POINT('',(-28.297882038717304,-2.883498809205852,1.905317545757011));
#6596=CARTESIAN_POINT('',(-26.684701768660805,-7.904203498752171,1.90787800925372));
#6604=(BOUNDED_CURVE()B_SPLINE_CURVE(2,(#6594,#6595,#6596),.UNSPECIFIED.,.F.,.U.)B_SPLINE_CURVE_WITH_KNOTS((3,3),(1.05433860000477,2.1089174512567),.UNSPECIFIED.)CURVE()GEOMETRIC_REPRESENTATION_ITEM()RATIONAL_B_SPLINE_CURVE((0.999959864269164,0.99976151760919,0.999771576424161))REPRESENTATION_ITEM(''));
#6605=EDGE_CURVE('',#6568,#5421,#6604,.T.);
#6606=ORIENTED_EDGE('',*,*,#6605,.T.);
#6607=EDGE_LOOP('',(#6591,#6592,#6593,#6606));
#6608=FACE_OUTER_BOUND('',#6607,.T.);
#6609=ADVANCED_FACE('',(#6608),#6590,.F.);
#6610=CARTESIAN_POINT('',(-27.0216900138442,-7.425163863642821,3.9));
#6611=DIRECTION('',(0.300705799504273,-0.953716950748227,-5.551115E-017));
#6612=DIRECTION('',(-0.953716950748227,-0.300705799504273,6.162976E-033));
#6613=AXIS2_PLACEMENT_3D('',#6610,#6611,#6612);
#6614=CYLINDRICAL_SURFACE('',#6613,2.0);
#6615=ORIENTED_EDGE('',*,*,#5436,.T.);
#6616=ORIENTED_EDGE('',*,*,#6605,.F.);
#6617=CARTESIAN_POINT('',(-30.142960165303005,2.0759946892462,1.90358852075128));
#6618=VERTEX_POINT('',#6617);
#6619=CARTESIAN_POINT('',(-30.028748008887,2.11200564383945,3.9));
#6620=DIRECTION('',(0.300705799504273,-0.953716950748227,-4.602915E-017));
#6621=DIRECTION('',(-0.953716950748227,-0.300705799504273,-1.540744E-033));
#6622=AXIS2_PLACEMENT_3D('',#6619,#6620,#6621);
#6623=CIRCLE('',#6622,2.0);
#6624=EDGE_CURVE('',#6618,#6568,#6623,.T.);
#6625=ORIENTED_EDGE('',*,*,#6624,.F.);
#6626=CARTESIAN_POINT('',(-30.142960165303005,2.0759946892462,1.90358852075128));
#6627=CARTESIAN_POINT('',(-28.597820367768595,-2.919403255205242,1.90529924038213));
#6628=CARTESIAN_POINT('',(-27.055958573229994,-7.90420349875217,1.90782389769795));
#6636=(BOUNDED_CURVE()B_SPLINE_CURVE(2,(#6626,#6627,#6628),.UNSPECIFIED.,.F.,.U.)B_SPLINE_CURVE_WITH_KNOTS((3,3),(1.06487044029321,2.10828685222966),.UNSPECIFIED.)CURVE()GEOMETRIC_REPRESENTATION_ITEM()RATIONAL_B_SPLINE_CURVE((0.999960112190638,0.99976386830425,0.999771641351851))REPRESENTATION_ITEM(''));
#6637=EDGE_CURVE('',#6618,#5430,#6636,.T.);
#6638=ORIENTED_EDGE('',*,*,#6637,.T.);
#6639=EDGE_LOOP('',(#6615,#6616,#6625,#6638));
#6640=FACE_OUTER_BOUND('',#6639,.T.);
#6641=ADVANCED_FACE('',(#6640),#6614,.F.);
#6642=CARTESIAN_POINT('',(-30.028748008887,2.11200564383945,3.9));
#6643=DIRECTION('',(-0.300705799504273,0.953716950748227,4.602915E-017));
#6644=DIRECTION('',(0.0,0.0,1.0));
#6645=AXIS2_PLACEMENT_3D('',#6642,#6643,#6644);
#6646=PLANE('',#6645);
#6647=CARTESIAN_POINT('',(-30.142960165303005,2.0759946892462,2.0));
#6648=VERTEX_POINT('',#6647);
#6649=CARTESIAN_POINT('',(-30.142960165303005,2.075994689246209,2.0));
#6650=DIRECTION('',(0.953716950748222,0.300705799504288,0.0));
#6651=VECTOR('',#6650,0.239509544894108);
#6652=LINE('',#6649,#6651);
#6653=EDGE_CURVE('',#6648,#6560,#6652,.T.);
#6654=ORIENTED_EDGE('',*,*,#6653,.F.);
#6655=CARTESIAN_POINT('',(-30.142960165303005,2.0759946892462,2.0));
#6656=DIRECTION('',(0.0,0.0,-1.0));
#6657=VECTOR('',#6656,0.09641147924872);
#6658=LINE('',#6655,#6657);
#6659=EDGE_CURVE('',#6648,#6618,#6658,.T.);
#6660=ORIENTED_EDGE('',*,*,#6659,.T.);
#6661=ORIENTED_EDGE('',*,*,#6624,.T.);
#6662=ORIENTED_EDGE('',*,*,#6573,.F.);
#6663=EDGE_LOOP('',(#6654,#6660,#6661,#6662));
#6664=FACE_OUTER_BOUND('',#6663,.T.);
#6665=ADVANCED_FACE('',(#6664),#6646,.F.);
#6666=CARTESIAN_POINT('',(-27.354711564908101,-7.528171643544961,3.9));
#6667=DIRECTION('',(0.290284677254462,-0.956940335732209,-5.551115E-017));
#6668=DIRECTION('',(-0.956940335732209,-0.290284677254462,-6.162976E-033));
#6669=AXIS2_PLACEMENT_3D('',#6666,#6667,#6668);
#6670=CYLINDRICAL_SURFACE('',#6669,2.0);
#6671=ORIENTED_EDGE('',*,*,#5445,.T.);
#6672=ORIENTED_EDGE('',*,*,#6637,.F.);
#6673=CARTESIAN_POINT('',(-30.372156509603201,2.00646873830781,1.90358852075123));
#6674=VERTEX_POINT('',#6673);
#6675=CARTESIAN_POINT('',(-30.257558337452704,2.041231713777131,3.9));
#6676=DIRECTION('',(0.290284677254462,-0.956940335732209,-4.602915E-017));
#6677=DIRECTION('',(-0.956940335732209,-0.290284677254462,-9.732494E-033));
#6678=AXIS2_PLACEMENT_3D('',#6675,#6676,#6677);
#6679=CIRCLE('',#6678,2.0);
#6680=EDGE_CURVE('',#6674,#6618,#6679,.T.);
#6681=ORIENTED_EDGE('',*,*,#6680,.F.);
#6682=CARTESIAN_POINT('',(-30.372156509603201,2.00646873830781,1.90358852075123));
#6683=CARTESIAN_POINT('',(-28.8968916801166,-2.954065009926499,1.90528168878837));
#6684=CARTESIAN_POINT('',(-27.424718405163699,-7.904203498752169,1.90777218888968));
#6692=(BOUNDED_CURVE()B_SPLINE_CURVE(2,(#6682,#6683,#6684),.UNSPECIFIED.,.F.,.U.)B_SPLINE_CURVE_WITH_KNOTS((3,3),(1.07489146367238,2.10760506487512),.UNSPECIFIED.)CURVE()GEOMETRIC_REPRESENTATION_ITEM()RATIONAL_B_SPLINE_CURVE((0.999960380082441,0.999766152737465,0.999771778321447))REPRESENTATION_ITEM(''));
#6693=EDGE_CURVE('',#6674,#5439,#6692,.T.);
#6694=ORIENTED_EDGE('',*,*,#6693,.T.);
#6695=EDGE_LOOP('',(#6671,#6672,#6681,#6694));
#6696=FACE_OUTER_BOUND('',#6695,.T.);
#6697=ADVANCED_FACE('',(#6696),#6670,.F.);
#6698=CARTESIAN_POINT('',(-30.257558337452704,2.041231713777131,3.9));
#6699=DIRECTION('',(-0.290284677254463,0.956940335732209,4.602915E-017));
#6700=DIRECTION('',(0.0,0.0,1.0));
#6701=AXIS2_PLACEMENT_3D('',#6698,#6699,#6700);
#6702=PLANE('',#6701);
#6703=CARTESIAN_POINT('',(-30.372156509603006,2.00646873830787,2.0));
#6704=VERTEX_POINT('',#6703);
#6705=CARTESIAN_POINT('',(-30.372156509603002,2.006468738307861,2.0));
#6706=DIRECTION('',(0.956940335732208,0.290284677254464,0.0));
#6707=VECTOR('',#6706,0.23950954489198);
#6708=LINE('',#6705,#6707);
#6709=EDGE_CURVE('',#6704,#6648,#6708,.T.);
#6710=ORIENTED_EDGE('',*,*,#6709,.F.);
#6711=CARTESIAN_POINT('',(-30.372156509603006,2.00646873830787,2.0));
#6712=DIRECTION('',(0.0,0.0,-1.0));
#6713=VECTOR('',#6712,0.09641147924877);
#6714=LINE('',#6711,#6713);
#6715=EDGE_CURVE('',#6704,#6674,#6714,.T.);
#6716=ORIENTED_EDGE('',*,*,#6715,.T.);
#6717=ORIENTED_EDGE('',*,*,#6680,.T.);
#6718=ORIENTED_EDGE('',*,*,#6659,.F.);
#6719=EDGE_LOOP('',(#6710,#6716,#6717,#6718));
#6720=FACE_OUTER_BOUND('',#6719,.T.);
#6721=ADVANCED_FACE('',(#6720),#6702,.F.);
#6722=CARTESIAN_POINT('',(-27.688836921142602,-7.627540665450691,3.9));
#6723=DIRECTION('',(0.279829014030992,-0.960049854385929,-5.551115E-017));
#6724=DIRECTION('',(-0.960049854385929,-0.279829014030992,-9.244464E-033));
#6725=AXIS2_PLACEMENT_3D('',#6722,#6723,#6724);
#6726=CYLINDRICAL_SURFACE('',#6725,2.0);
#6727=ORIENTED_EDGE('',*,*,#5454,.T.);
#6728=ORIENTED_EDGE('',*,*,#6693,.F.);
#6729=CARTESIAN_POINT('',(-30.602097613301208,1.93944701850957,1.90358852075119));
#6730=VERTEX_POINT('',#6729);
#6731=CARTESIAN_POINT('',(-30.487127061452497,1.9729578784086,3.9));
#6732=DIRECTION('',(0.279829014030992,-0.960049854385929,-4.602915E-017));
#6733=DIRECTION('',(-0.960049854385929,-0.279829014030992,-9.732494E-033));
#6734=AXIS2_PLACEMENT_3D('',#6731,#6732,#6733);
#6735=CIRCLE('',#6734,2.0);
#6736=EDGE_CURVE('',#6730,#6674,#6735,.T.);
#6737=ORIENTED_EDGE('',*,*,#6736,.F.);
#6738=CARTESIAN_POINT('',(-30.602097613301208,1.93944701850957,1.90358852075119));
#6739=CARTESIAN_POINT('',(-29.195138626548705,-2.9874797474662,1.9052648793004));
#6740=CARTESIAN_POINT('',(-27.791093266057302,-7.904203498752171,1.90772282661286));
#6748=(BOUNDED_CURVE()B_SPLINE_CURVE(2,(#6738,#6739,#6740),.UNSPECIFIED.,.F.,.U.)B_SPLINE_CURVE_WITH_KNOTS((3,3),(1.08440910190607,2.10687241337893),.UNSPECIFIED.)CURVE()GEOMETRIC_REPRESENTATION_ITEM()RATIONAL_B_SPLINE_CURVE((0.999960667776701,0.999768372056808,0.999771981558701))REPRESENTATION_ITEM(''));
#6749=EDGE_CURVE('',#6730,#5448,#6748,.T.);
#6750=ORIENTED_EDGE('',*,*,#6749,.T.);
#6751=EDGE_LOOP('',(#6727,#6728,#6737,#6750));
#6752=FACE_OUTER_BOUND('',#6751,.T.);
#6753=ADVANCED_FACE('',(#6752),#6726,.F.);
#6754=CARTESIAN_POINT('',(-30.487127061452497,1.9729578784086,3.9));
#6755=DIRECTION('',(-0.279829014030992,0.960049854385929,4.602915E-017));
#6756=DIRECTION('',(0.0,0.0,1.0));
#6757=AXIS2_PLACEMENT_3D('',#6754,#6755,#6756);
#6758=PLANE('',#6757);
#6759=CARTESIAN_POINT('',(-30.602097613301208,1.93944701850957,2.0));
#6760=VERTEX_POINT('',#6759);
#6761=CARTESIAN_POINT('',(-30.602097613301204,1.939447018509561,2.0));
#6762=DIRECTION('',(0.960049854385929,0.279829014030989,0.0));
#6763=VECTOR('',#6762,0.239509544892615);
#6764=LINE('',#6761,#6763);
#6765=EDGE_CURVE('',#6760,#6704,#6764,.T.);
#6766=ORIENTED_EDGE('',*,*,#6765,.F.);
#6767=CARTESIAN_POINT('',(-30.602097613301208,1.93944701850957,2.0));
#6768=DIRECTION('',(0.0,0.0,-1.0));
#6769=VECTOR('',#6768,0.09641147924881);
#6770=LINE('',#6767,#6769);
#6771=EDGE_CURVE('',#6760,#6730,#6770,.T.);
#6772=ORIENTED_EDGE('',*,*,#6771,.T.);
#6773=ORIENTED_EDGE('',*,*,#6736,.T.);
#6774=ORIENTED_EDGE('',*,*,#6715,.F.);
#6775=EDGE_LOOP('',(#6766,#6772,#6773,#6774));
#6776=FACE_OUTER_BOUND('',#6775,.T.);
#6777=ADVANCED_FACE('',(#6776),#6758,.F.);
#6778=CARTESIAN_POINT('',(-30.717426864503999,1.90719226163749,3.9));
#6779=DIRECTION('',(-0.269340053953226,0.963045136707763,4.602915E-017));
#6780=DIRECTION('',(0.0,0.0,1.0));
#6781=AXIS2_PLACEMENT_3D('',#6778,#6779,#6780);
#6782=PLANE('',#6781);
#6783=CARTESIAN_POINT('',(-30.832756115705806,1.87493750476569,2.0));
#6784=VERTEX_POINT('',#6783);
#6785=CARTESIAN_POINT('',(-30.832756115705799,1.87493750476568,2.0));
#6786=DIRECTION('',(0.963045136707761,0.26934005395323,0.0));
#6787=VECTOR('',#6786,0.239509544893317);
#6788=LINE('',#6785,#6787);
#6789=EDGE_CURVE('',#6784,#6760,#6788,.T.);
#6790=ORIENTED_EDGE('',*,*,#6789,.F.);
#6791=CARTESIAN_POINT('',(-30.832756115705806,1.87493750476569,1.90358852075121));
#6792=VERTEX_POINT('',#6791);
#6793=CARTESIAN_POINT('',(-30.832756115705806,1.87493750476569,2.0));
#6794=DIRECTION('',(0.0,0.0,-1.0));
#6795=VECTOR('',#6794,0.09641147924879);
#6796=LINE('',#6793,#6795);
#6797=EDGE_CURVE('',#6784,#6792,#6796,.T.);
#6798=ORIENTED_EDGE('',*,*,#6797,.T.);
#6799=CARTESIAN_POINT('',(-30.717426864503999,1.90719226163749,3.9));
#6800=DIRECTION('',(0.269340053953226,-0.963045136707763,-4.602915E-017));
#6801=DIRECTION('',(-0.963045136707763,-0.269340053953226,0.0));
#6802=AXIS2_PLACEMENT_3D('',#6799,#6800,#6801);
#6803=CIRCLE('',#6802,2.0);
#6804=EDGE_CURVE('',#6792,#6730,#6803,.T.);
#6805=ORIENTED_EDGE('',*,*,#6804,.T.);
#6806=ORIENTED_EDGE('',*,*,#6771,.F.);
#6807=EDGE_LOOP('',(#6790,#6798,#6805,#6806));
#6808=FACE_OUTER_BOUND('',#6807,.T.);
#6809=ADVANCED_FACE('',(#6808),#6782,.F.);
#6810=CARTESIAN_POINT('',(-28.024026324971704,-7.723259105440141,3.9));
#6811=DIRECTION('',(0.269340053953226,-0.963045136707763,-5.551115E-017));
#6812=DIRECTION('',(-0.963045136707763,-0.269340053953226,0.0));
#6813=AXIS2_PLACEMENT_3D('',#6810,#6811,#6812);
#6814=CYLINDRICAL_SURFACE('',#6813,2.0);
#6815=ORIENTED_EDGE('',*,*,#5463,.T.);
#6816=ORIENTED_EDGE('',*,*,#6749,.F.);
#6817=ORIENTED_EDGE('',*,*,#6804,.F.);
#6818=CARTESIAN_POINT('',(-30.832756115705809,1.87493750476569,1.9035885207512));
#6819=CARTESIAN_POINT('',(-29.492602506200704,-3.019643320050399,1.90524880083474));
#6820=CARTESIAN_POINT('',(-28.155192585183201,-7.904203498752171,1.90767575770416));
#6828=(BOUNDED_CURVE()B_SPLINE_CURVE(2,(#6818,#6819,#6820),.UNSPECIFIED.,.F.,.U.)B_SPLINE_CURVE_WITH_KNOTS((3,3),(1.093430462415,2.10608924694479),.UNSPECIFIED.)CURVE()GEOMETRIC_REPRESENTATION_ITEM()RATIONAL_B_SPLINE_CURVE((0.999960975097713,0.999770527355799,0.999772245643234))REPRESENTATION_ITEM(''));
#6829=EDGE_CURVE('',#6792,#5457,#6828,.T.);
#6830=ORIENTED_EDGE('',*,*,#6829,.T.);
#6831=EDGE_LOOP('',(#6815,#6816,#6817,#6830));
#6832=FACE_OUTER_BOUND('',#6831,.T.);
#6833=ADVANCED_FACE('',(#6832),#6814,.F.);
#6834=CARTESIAN_POINT('',(-28.360239892208408,-7.815315573976161,3.9));
#6835=DIRECTION('',(0.258819045102521,-0.965925826289068,-5.551115E-017));
#6836=DIRECTION('',(-0.965925826289068,-0.258819045102521,3.081488E-033));
#6837=AXIS2_PLACEMENT_3D('',#6834,#6835,#6836);
#6838=CYLINDRICAL_SURFACE('',#6837,2.0);
#6839=ORIENTED_EDGE('',*,*,#5472,.T.);
#6840=ORIENTED_EDGE('',*,*,#6829,.F.);
#6841=CARTESIAN_POINT('',(-31.064104570761707,1.81294787306328,1.90358852075127));
#6842=VERTEX_POINT('',#6841);
#6843=CARTESIAN_POINT('',(-30.948430343233603,1.843942688914521,3.9));
#6844=DIRECTION('',(0.258819045102521,-0.965925826289068,-4.602915E-017));
#6845=DIRECTION('',(-0.965925826289068,-0.258819045102521,1.386670E-032));
#6846=AXIS2_PLACEMENT_3D('',#6843,#6844,#6845);
#6847=CIRCLE('',#6846,2.0);
#6848=EDGE_CURVE('',#6842,#6792,#6847,.T.);
#6849=ORIENTED_EDGE('',*,*,#6848,.F.);
#6850=CARTESIAN_POINT('',(-31.06410457076171,1.81294787306328,1.90358852075127));
#6851=CARTESIAN_POINT('',(-29.789323352887994,-3.050551711254469,1.9052334428508));
#6852=CARTESIAN_POINT('',(-28.517123359954304,-7.904203498752169,1.90763093192694));
#6860=(BOUNDED_CURVE()B_SPLINE_CURVE(2,(#6850,#6851,#6852),.UNSPECIFIED.,.F.,.U.)B_SPLINE_CURVE_WITH_KNOTS((3,3),(1.10196232818381,2.10525593767621),.UNSPECIFIED.)CURVE()GEOMETRIC_REPRESENTATION_ITEM()RATIONAL_B_SPLINE_CURVE((0.999961301853498,0.999772619627246,0.999772565445091))REPRESENTATION_ITEM(''));
#6861=EDGE_CURVE('',#6842,#5466,#6860,.T.);
#6862=ORIENTED_EDGE('',*,*,#6861,.T.);
#6863=EDGE_LOOP('',(#6839,#6840,#6849,#6862));
#6864=FACE_OUTER_BOUND('',#6863,.T.);
#6865=ADVANCED_FACE('',(#6864),#6838,.F.);
#6866=CARTESIAN_POINT('',(-30.948430343233603,1.843942688914521,3.9));
#6867=DIRECTION('',(-0.258819045102521,0.965925826289068,4.602915E-017));
#6868=DIRECTION('',(0.0,0.0,1.0));
#6869=AXIS2_PLACEMENT_3D('',#6866,#6867,#6868);
#6870=PLANE('',#6869);
#6871=CARTESIAN_POINT('',(-31.064104570761707,1.81294787306328,2.0));
#6872=VERTEX_POINT('',#6871);
#6873=CARTESIAN_POINT('',(-31.0641045707617,1.812947873063271,2.0));
#6874=DIRECTION('',(0.965925826289068,0.258819045102523,0.0));
#6875=VECTOR('',#6874,0.239509544894044);
#6876=LINE('',#6873,#6875);
#6877=EDGE_CURVE('',#6872,#6784,#6876,.T.);
#6878=ORIENTED_EDGE('',*,*,#6877,.F.);
#6879=CARTESIAN_POINT('',(-31.064104570761707,1.81294787306328,2.0));
#6880=DIRECTION('',(0.0,0.0,-1.0));
#6881=VECTOR('',#6880,0.09641147924873);
#6882=LINE('',#6879,#6881);
#6883=EDGE_CURVE('',#6872,#6842,#6882,.T.);
#6884=ORIENTED_EDGE('',*,*,#6883,.T.);
#6885=ORIENTED_EDGE('',*,*,#6848,.T.);
#6886=ORIENTED_EDGE('',*,*,#6797,.F.);
#6887=EDGE_LOOP('',(#6878,#6884,#6885,#6886));
#6888=FACE_OUTER_BOUND('',#6887,.T.);
#6889=ADVANCED_FACE('',(#6888),#6870,.F.);
#6890=CARTESIAN_POINT('',(-28.697437616800396,-7.90369911725962,3.9));
#6891=DIRECTION('',(0.248267239373716,-0.968691580356593,-5.551115E-017));
#6892=DIRECTION('',(-0.968691580356593,-0.248267239373716,1.540744E-033));
#6893=AXIS2_PLACEMENT_3D('',#6890,#6891,#6892);
#6894=CYLINDRICAL_SURFACE('',#6893,2.0);
#6895=ORIENTED_EDGE('',*,*,#5481,.T.);
#6896=ORIENTED_EDGE('',*,*,#6861,.F.);
#6897=CARTESIAN_POINT('',(-31.296115450314002,1.75348549954919,1.90358852075123));
#6898=VERTEX_POINT('',#6897);
#6899=CARTESIAN_POINT('',(-31.180110010537501,1.78321668630631,3.9));
#6900=DIRECTION('',(0.248267239373716,-0.968691580356593,-4.602915E-017));
#6901=DIRECTION('',(-0.968691580356593,-0.248267239373716,0.0));
#6902=AXIS2_PLACEMENT_3D('',#6899,#6900,#6901);
#6903=CIRCLE('',#6902,2.0);
#6904=EDGE_CURVE('',#6898,#6842,#6903,.T.);
#6905=ORIENTED_EDGE('',*,*,#6904,.F.);
#6906=CARTESIAN_POINT('',(-31.296115450314002,1.75348549954919,1.903588520751231));
#6907=CARTESIAN_POINT('',(-30.085339984435606,-3.080201112136569,1.90521879538302));
#6908=CARTESIAN_POINT('',(-28.876990290656707,-7.90420349875217,1.90758830185334));
#6916=(BOUNDED_CURVE()B_SPLINE_CURVE(2,(#6906,#6907,#6908),.UNSPECIFIED.,.F.,.U.)B_SPLINE_CURVE_WITH_KNOTS((3,3),(1.110011186989,2.10437288360616),.UNSPECIFIED.)CURVE()GEOMETRIC_REPRESENTATION_ITEM()RATIONAL_B_SPLINE_CURVE((0.999961647847258,0.99977464982815,0.999772936166731))REPRESENTATION_ITEM(''));
#6917=EDGE_CURVE('',#6898,#5475,#6916,.T.);
#6918=ORIENTED_EDGE('',*,*,#6917,.T.);
#6919=EDGE_LOOP('',(#6895,#6896,#6905,#6918));
#6920=FACE_OUTER_BOUND('',#6919,.T.);
#6921=ADVANCED_FACE('',(#6920),#6894,.F.);
#6922=CARTESIAN_POINT('',(-31.180110010537501,1.78321668630631,3.9));
#6923=DIRECTION('',(-0.248267239373716,0.968691580356593,4.602915E-017));
#6924=DIRECTION('',(0.0,0.0,1.0));
#6925=AXIS2_PLACEMENT_3D('',#6922,#6923,#6924);
#6926=PLANE('',#6925);
#6927=CARTESIAN_POINT('',(-31.296115450314304,1.75348549954911,2.0));
#6928=VERTEX_POINT('',#6927);
#6929=CARTESIAN_POINT('',(-31.296115450314304,1.75348549954911,2.0));
#6930=DIRECTION('',(0.968691580356593,0.248267239373717,0.0));
#6931=VECTOR('',#6930,0.239509544892703);
#6932=LINE('',#6929,#6931);
#6933=EDGE_CURVE('',#6928,#6872,#6932,.T.);
#6934=ORIENTED_EDGE('',*,*,#6933,.F.);
#6935=CARTESIAN_POINT('',(-31.296115450314304,1.75348549954911,2.0));
#6936=DIRECTION('',(0.0,0.0,-1.0));
#6937=VECTOR('',#6936,0.09641147924877);
#6938=LINE('',#6935,#6937);
#6939=EDGE_CURVE('',#6928,#6898,#6938,.T.);
#6940=ORIENTED_EDGE('',*,*,#6939,.T.);
#6941=ORIENTED_EDGE('',*,*,#6904,.T.);
#6942=ORIENTED_EDGE('',*,*,#6883,.F.);
#6943=EDGE_LOOP('',(#6934,#6940,#6941,#6942));
#6944=FACE_OUTER_BOUND('',#6943,.T.);
#6945=ADVANCED_FACE('',(#6944),#6926,.F.);
#6946=CARTESIAN_POINT('',(-29.035579375590501,-7.98839921853269,3.9));
#6947=DIRECTION('',(0.237685892326173,-0.971342069813262,-5.551115E-017));
#6948=DIRECTION('',(-0.971342069813262,-0.237685892326173,9.244464E-033));
#6949=AXIS2_PLACEMENT_3D('',#6946,#6947,#6948);
#6950=CYLINDRICAL_SURFACE('',#6949,2.0);
#6951=ORIENTED_EDGE('',*,*,#5490,.T.);
#6952=ORIENTED_EDGE('',*,*,#6917,.F.);
#6953=CARTESIAN_POINT('',(-31.528761147390405,1.69655745965064,1.90358852075123));
#6954=VERTEX_POINT('',#6953);
#6955=CARTESIAN_POINT('',(-31.412438298852202,1.72502147959992,3.9));
#6956=DIRECTION('',(0.237685892326173,-0.971342069813262,-4.602915E-017));
#6957=DIRECTION('',(-0.971342069813262,-0.237685892326173,5.636619E-033));
#6958=AXIS2_PLACEMENT_3D('',#6955,#6956,#6957);
#6959=CIRCLE('',#6958,2.0);
#6960=EDGE_CURVE('',#6954,#6898,#6959,.T.);
#6961=ORIENTED_EDGE('',*,*,#6960,.F.);
#6962=CARTESIAN_POINT('',(-31.528761147390405,1.69655745965065,1.90358852075123));
#6963=CARTESIAN_POINT('',(-30.380690095708303,-3.10858782527294,1.90520484896188));
#6964=CARTESIAN_POINT('',(-29.234895909840596,-7.904203498752169,1.90754782275373));
#6972=(BOUNDED_CURVE()B_SPLINE_CURVE(2,(#6962,#6963,#6964),.UNSPECIFIED.,.F.,.U.)B_SPLINE_CURVE_WITH_KNOTS((3,3),(1.1175832174697,2.10344050444995),.UNSPECIFIED.)CURVE()GEOMETRIC_REPRESENTATION_ITEM()RATIONAL_B_SPLINE_CURVE((0.999962012869096,0.999776618836519,0.999773353287472))REPRESENTATION_ITEM(''));
#6973=EDGE_CURVE('',#6954,#5484,#6972,.T.);
#6974=ORIENTED_EDGE('',*,*,#6973,.T.);
#6975=EDGE_LOOP('',(#6951,#6952,#6961,#6974));
#6976=FACE_OUTER_BOUND('',#6975,.T.);
#6977=ADVANCED_FACE('',(#6976),#6950,.F.);
#6978=CARTESIAN_POINT('',(-31.412438298852202,1.72502147959992,3.9));
#6979=DIRECTION('',(-0.237685892326173,0.971342069813261,4.602915E-017));
#6980=DIRECTION('',(0.0,0.0,1.0));
#6981=AXIS2_PLACEMENT_3D('',#6978,#6979,#6980);
#6982=PLANE('',#6981);
#6983=CARTESIAN_POINT('',(-31.528761147390405,1.69655745965064,2.0));
#6984=VERTEX_POINT('',#6983);
#6985=CARTESIAN_POINT('',(-31.528761147390409,1.696557459650649,2.0));
#6986=DIRECTION('',(0.971342069813259,0.237685892326182,0.0));
#6987=VECTOR('',#6986,0.239509544892698);
#6988=LINE('',#6985,#6987);
#6989=EDGE_CURVE('',#6984,#6928,#6988,.T.);
#6990=ORIENTED_EDGE('',*,*,#6989,.F.);
#6991=CARTESIAN_POINT('',(-31.528761147390405,1.69655745965064,2.0));
#6992=DIRECTION('',(0.0,0.0,-1.0));
#6993=VECTOR('',#6992,0.09641147924877);
#6994=LINE('',#6991,#6993);
#6995=EDGE_CURVE('',#6984,#6954,#6994,.T.);
#6996=ORIENTED_EDGE('',*,*,#6995,.T.);
#6997=ORIENTED_EDGE('',*,*,#6960,.T.);
#6998=ORIENTED_EDGE('',*,*,#6939,.F.);
#6999=EDGE_LOOP('',(#6990,#6996,#6997,#6998));
#7000=FACE_OUTER_BOUND('',#6999,.T.);
#7001=ADVANCED_FACE('',(#7000),#6982,.F.);
#7002=CARTESIAN_POINT('',(-31.645387563434699,1.66936399344296,3.9));
#7003=DIRECTION('',(-0.227076263034373,0.973876979277334,4.602915E-017));
#7004=DIRECTION('',(0.0,0.0,1.0));
#7005=AXIS2_PLACEMENT_3D('',#7002,#7003,#7004);
#7006=PLANE('',#7005);
#7007=CARTESIAN_POINT('',(-31.762013979478205,1.64217052723545,2.0));
#7008=VERTEX_POINT('',#7007);
#7009=CARTESIAN_POINT('',(-31.762013979478205,1.64217052723545,2.0));
#7010=DIRECTION('',(0.973876979277336,0.227076263034364,0.0));
#7011=VECTOR('',#7010,0.239509544892294);
#7012=LINE('',#7009,#7011);
#7013=EDGE_CURVE('',#7008,#6984,#7012,.T.);
#7014=ORIENTED_EDGE('',*,*,#7013,.F.);
#7015=CARTESIAN_POINT('',(-31.762013979478205,1.64217052723545,1.903588520751181));
#7016=VERTEX_POINT('',#7015);
#7017=CARTESIAN_POINT('',(-31.762013979478205,1.64217052723545,2.0));
#7018=DIRECTION('',(0.0,0.0,-1.0));
#7019=VECTOR('',#7018,0.09641147924882);
#7020=LINE('',#7017,#7019);
#7021=EDGE_CURVE('',#7008,#7016,#7020,.T.);
#7022=ORIENTED_EDGE('',*,*,#7021,.T.);
#7023=CARTESIAN_POINT('',(-31.645387563434699,1.66936399344296,3.9));
#7024=DIRECTION('',(0.227076263034373,-0.973876979277334,-4.602915E-017));
#7025=DIRECTION('',(-0.973876979277334,-0.227076263034373,0.0));
#7026=AXIS2_PLACEMENT_3D('',#7023,#7024,#7025);
#7027=CIRCLE('',#7026,2.0);
#7028=EDGE_CURVE('',#7016,#6954,#7027,.T.);
#7029=ORIENTED_EDGE('',*,*,#7028,.T.);
#7030=ORIENTED_EDGE('',*,*,#6995,.F.);
#7031=EDGE_LOOP('',(#7014,#7022,#7029,#7030));
#7032=FACE_OUTER_BOUND('',#7031,.T.);
#7033=ADVANCED_FACE('',(#7032),#7006,.F.);
#7034=CARTESIAN_POINT('',(-29.3746249330909,-8.069405799330369,3.9));
#7035=DIRECTION('',(0.227076263034373,-0.973876979277334,-5.551115E-017));
#7036=DIRECTION('',(-0.973876979277334,-0.227076263034373,1.540744E-033));
#7037=AXIS2_PLACEMENT_3D('',#7034,#7035,#7036);
#7038=CYLINDRICAL_SURFACE('',#7037,2.0);
#7039=ORIENTED_EDGE('',*,*,#5499,.T.);
#7040=ORIENTED_EDGE('',*,*,#6973,.F.);
#7041=ORIENTED_EDGE('',*,*,#7028,.F.);
#7042=CARTESIAN_POINT('',(-31.762013979478198,1.642170527235449,1.903588520751181));
#7043=CARTESIAN_POINT('',(-30.675410303261899,-3.135708340915562,1.90519159464788));
#7044=CARTESIAN_POINT('',(-29.590940706708903,-7.90420349875217,1.90750945249405));
#7052=(BOUNDED_CURVE()B_SPLINE_CURVE(2,(#7042,#7043,#7044),.UNSPECIFIED.,.F.,.U.)B_SPLINE_CURVE_WITH_KNOTS((3,3),(1.12468431730702,2.102459244627871),.UNSPECIFIED.)CURVE()GEOMETRIC_REPRESENTATION_ITEM()RATIONAL_B_SPLINE_CURVE((0.99996239669708,0.999778527454976,0.999773812546882))REPRESENTATION_ITEM(''));
#7053=EDGE_CURVE('',#7016,#5493,#7052,.T.);
#7054=ORIENTED_EDGE('',*,*,#7053,.T.);
#7055=EDGE_LOOP('',(#7039,#7040,#7041,#7054));
#7056=FACE_OUTER_BOUND('',#7055,.T.);
#7057=ADVANCED_FACE('',(#7056),#7038,.F.);
#7058=CARTESIAN_POINT('',(-29.714533946271004,-8.14670922067962,3.9));
#7059=DIRECTION('',(0.216439613938103,-0.976296007119933,-5.551115E-017));
#7060=DIRECTION('',(-0.976296007119933,-0.216439613938103,9.244464E-033));
#7061=AXIS2_PLACEMENT_3D('',#7058,#7059,#7060);
#7062=CYLINDRICAL_SURFACE('',#7061,2.0);
#7063=ORIENTED_EDGE('',*,*,#5508,.T.);
#7064=ORIENTED_EDGE('',*,*,#7053,.F.);
#7065=CARTESIAN_POINT('',(-31.995846191824796,1.59033117380422,1.90358852075121));
#7066=VERTEX_POINT('',#7065);
#7067=CARTESIAN_POINT('',(-31.878930085652005,1.61625085051971,3.9));
#7068=DIRECTION('',(0.216439613938103,-0.976296007119934,-4.602915E-017));
#7069=DIRECTION('',(-0.976296007119933,-0.216439613938103,3.028852E-032));
#7070=AXIS2_PLACEMENT_3D('',#7067,#7068,#7069);
#7071=CIRCLE('',#7070,2.0);
#7072=EDGE_CURVE('',#7066,#7016,#7071,.T.);
#7073=ORIENTED_EDGE('',*,*,#7072,.F.);
#7074=CARTESIAN_POINT('',(-31.995846191824796,1.59033117380422,1.90358852075121));
#7075=CARTESIAN_POINT('',(-30.969536218731797,-3.16155929355255,1.905179023989));
#7076=CARTESIAN_POINT('',(-29.945223246860099,-7.90420349875217,1.90747315143984));
#7084=(BOUNDED_CURVE()B_SPLINE_CURVE(2,(#7074,#7075,#7076),.UNSPECIFIED.,.F.,.U.)B_SPLINE_CURVE_WITH_KNOTS((3,3),(1.13132010087638,2.10142957120033),.UNSPECIFIED.)CURVE()GEOMETRIC_REPRESENTATION_ITEM()RATIONAL_B_SPLINE_CURVE((0.999962799093657,0.999780376392287,0.99977430991238))REPRESENTATION_ITEM(''));
#7085=EDGE_CURVE('',#7066,#5502,#7084,.T.);
#7086=ORIENTED_EDGE('',*,*,#7085,.T.);
#7087=EDGE_LOOP('',(#7063,#7064,#7073,#7086));
#7088=FACE_OUTER_BOUND('',#7087,.T.);
#7089=ADVANCED_FACE('',(#7088),#7062,.F.);
#7090=CARTESIAN_POINT('',(-31.878930085652005,1.61625085051971,3.9));
#7091=DIRECTION('',(-0.216439613938103,0.976296007119933,4.602915E-017));
#7092=DIRECTION('',(0.0,0.0,1.0));
#7093=AXIS2_PLACEMENT_3D('',#7090,#7091,#7092);
#7094=PLANE('',#7093);
#7095=CARTESIAN_POINT('',(-31.995846191824796,1.59033117380422,2.0));
#7096=VERTEX_POINT('',#7095);
#7097=CARTESIAN_POINT('',(-31.995846191824796,1.59033117380422,2.0));
#7098=DIRECTION('',(0.976296007119934,0.2164396139381,0.0));
#7099=VECTOR('',#7098,0.239509544893457);
#7100=LINE('',#7097,#7099);
#7101=EDGE_CURVE('',#7096,#7008,#7100,.T.);
#7102=ORIENTED_EDGE('',*,*,#7101,.F.);
#7103=CARTESIAN_POINT('',(-31.995846191824796,1.59033117380422,2.0));
#7104=DIRECTION('',(0.0,0.0,-1.0));
#7105=VECTOR('',#7104,0.09641147924879);
#7106=LINE('',#7103,#7105);
#7107=EDGE_CURVE('',#7096,#7066,#7106,.T.);
#7108=ORIENTED_EDGE('',*,*,#7107,.T.);
#7109=ORIENTED_EDGE('',*,*,#7072,.T.);
#7110=ORIENTED_EDGE('',*,*,#7021,.F.);
#7111=EDGE_LOOP('',(#7102,#7108,#7109,#7110));
#7112=FACE_OUTER_BOUND('',#7111,.T.);
#7113=ADVANCED_FACE('',(#7112),#7094,.F.);
#7114=CARTESIAN_POINT('',(-30.055265969357201,-8.22030028424637,3.9));
#7115=DIRECTION('',(0.205777210692235,-0.978598865500938,-5.551115E-017));
#7116=DIRECTION('',(-0.978598865500938,-0.205777210692235,3.081488E-033));
#7117=AXIS2_PLACEMENT_3D('',#7114,#7115,#7116);
#7118=CYLINDRICAL_SURFACE('',#7117,2.0);
#7119=ORIENTED_EDGE('',*,*,#5517,.T.);
#7120=ORIENTED_EDGE('',*,*,#7085,.F.);
#7121=CARTESIAN_POINT('',(-32.2302299607341,1.5410455677219,1.90358852075123));
#7122=VERTEX_POINT('',#7121);
#7123=CARTESIAN_POINT('',(-32.113038076279601,1.56568837076302,3.9));
#7124=DIRECTION('',(0.205777210692235,-0.978598865500938,-4.602915E-017));
#7125=DIRECTION('',(-0.978598865500938,-0.205777210692235,1.078521E-032));
#7126=AXIS2_PLACEMENT_3D('',#7123,#7124,#7125);
#7127=CIRCLE('',#7126,2.0);
#7128=EDGE_CURVE('',#7122,#7066,#7127,.T.);
#7129=ORIENTED_EDGE('',*,*,#7128,.F.);
#7130=CARTESIAN_POINT('',(-32.230229960734107,1.5410455677219,1.90358852075123));
#7131=CARTESIAN_POINT('',(-31.263102502431007,-3.186137489646869,1.90516712902473));
#7132=CARTESIAN_POINT('',(-30.2978402876793,-7.904203498752179,1.90743888236673));
#7140=(BOUNDED_CURVE()B_SPLINE_CURVE(2,(#7130,#7131,#7132),.UNSPECIFIED.,.F.,.U.)B_SPLINE_CURVE_WITH_KNOTS((3,3),(1.1374959143181,2.10035197483047),.UNSPECIFIED.)CURVE()GEOMETRIC_REPRESENTATION_ITEM()RATIONAL_B_SPLINE_CURVE((0.999963219818401,0.99978216633769,0.999774841639774))REPRESENTATION_ITEM(''));
#7141=EDGE_CURVE('',#7122,#5511,#7140,.T.);
#7142=ORIENTED_EDGE('',*,*,#7141,.T.);
#7143=EDGE_LOOP('',(#7119,#7120,#7129,#7142));
#7144=FACE_OUTER_BOUND('',#7143,.T.);
#7145=ADVANCED_FACE('',(#7144),#7118,.F.);
#7146=CARTESIAN_POINT('',(-32.113038076279601,1.56568837076302,3.9));
#7147=DIRECTION('',(-0.205777210692235,0.978598865500938,4.602915E-017));
#7148=DIRECTION('',(0.0,0.0,1.0));
#7149=AXIS2_PLACEMENT_3D('',#7146,#7147,#7148);
#7150=PLANE('',#7149);
#7151=CARTESIAN_POINT('',(-32.230229960734199,1.54104556772186,2.0));
#7152=VERTEX_POINT('',#7151);
#7153=CARTESIAN_POINT('',(-32.230229960734199,1.541045567721851,2.0));
#7154=DIRECTION('',(0.978598865500938,0.205777210692238,0.0));
#7155=VECTOR('',#7154,0.239509544893481);
#7156=LINE('',#7153,#7155);
#7157=EDGE_CURVE('',#7152,#7096,#7156,.T.);
#7158=ORIENTED_EDGE('',*,*,#7157,.F.);
#7159=CARTESIAN_POINT('',(-32.230229960734199,1.54104556772186,2.0));
#7160=DIRECTION('',(0.0,0.0,-1.0));
#7161=VECTOR('',#7160,0.09641147924877);
#7162=LINE('',#7159,#7161);
#7163=EDGE_CURVE('',#7152,#7122,#7162,.T.);
#7164=ORIENTED_EDGE('',*,*,#7163,.T.);
#7165=ORIENTED_EDGE('',*,*,#7128,.T.);
#7166=ORIENTED_EDGE('',*,*,#7107,.F.);
#7167=EDGE_LOOP('',(#7158,#7164,#7165,#7166));
#7168=FACE_OUTER_BOUND('',#7167,.T.);
#7169=ADVANCED_FACE('',(#7168),#7150,.F.);
#7170=CARTESIAN_POINT('',(-30.396780458646404,-8.290170233429981,3.9));
#7171=DIRECTION('',(0.195090322016128,-0.980785280403231,-5.551115E-017));
#7172=DIRECTION('',(-0.980785280403231,-0.195090322016128,5.700753E-032));
#7173=AXIS2_PLACEMENT_3D('',#7170,#7171,#7172);
#7174=CYLINDRICAL_SURFACE('',#7173,2.0);
#7175=ORIENTED_EDGE('',*,*,#5526,.T.);
#7176=ORIENTED_EDGE('',*,*,#7141,.F.);
#7177=CARTESIAN_POINT('',(-32.465137396880699,1.49431957348288,1.90358852075119));
#7178=VERTEX_POINT('',#7177);
#7179=CARTESIAN_POINT('',(-32.347683678807705,1.51768257060233,3.9));
#7180=DIRECTION('',(0.195090322016128,-0.980785280403231,-4.602915E-017));
#7181=DIRECTION('',(-0.980785280403231,-0.195090322016128,2.228330E-032));
#7182=AXIS2_PLACEMENT_3D('',#7179,#7180,#7181);
#7183=CIRCLE('',#7182,2.0);
#7184=EDGE_CURVE('',#7178,#7122,#7183,.T.);
#7185=ORIENTED_EDGE('',*,*,#7184,.F.);
#7186=CARTESIAN_POINT('',(-32.465137396880699,1.49431957348288,1.90358852075119));
#7187=CARTESIAN_POINT('',(-31.556142928221895,-3.20943987623236,1.90515590225274));
#7188=CARTESIAN_POINT('',(-30.648886889695397,-7.90420349875217,1.90740661037671));
#7196=(BOUNDED_CURVE()B_SPLINE_CURVE(2,(#7186,#7187,#7188),.UNSPECIFIED.,.F.,.U.)B_SPLINE_CURVE_WITH_KNOTS((3,3),(1.14321683483422,2.0992269681927),.UNSPECIFIED.)CURVE()GEOMETRIC_REPRESENTATION_ITEM()RATIONAL_B_SPLINE_CURVE((0.999963658616057,0.999783897892389,0.999775404191797))REPRESENTATION_ITEM(''));
#7197=EDGE_CURVE('',#7178,#5520,#7196,.T.);
#7198=ORIENTED_EDGE('',*,*,#7197,.T.);
#7199=EDGE_LOOP('',(#7175,#7176,#7185,#7198));
#7200=FACE_OUTER_BOUND('',#7199,.T.);
#7201=ADVANCED_FACE('',(#7200),#7174,.F.);
#7202=CARTESIAN_POINT('',(-32.347683678807705,1.51768257060233,3.9));
#7203=DIRECTION('',(-0.195090322016128,0.980785280403231,4.602915E-017));
#7204=DIRECTION('',(0.0,0.0,1.0));
#7205=AXIS2_PLACEMENT_3D('',#7202,#7203,#7204);
#7206=PLANE('',#7205);
#7207=CARTESIAN_POINT('',(-32.465137396880699,1.49431957348288,2.0));
#7208=VERTEX_POINT('',#7207);
#7209=CARTESIAN_POINT('',(-32.465137396880699,1.494319573482871,2.0));
#7210=DIRECTION('',(0.980785280403229,0.195090322016134,0.0));
#7211=VECTOR('',#7210,0.239509544892357);
#7212=LINE('',#7209,#7211);
#7213=EDGE_CURVE('',#7208,#7152,#7212,.T.);
#7214=ORIENTED_EDGE('',*,*,#7213,.F.);
#7215=CARTESIAN_POINT('',(-32.465137396880699,1.49431957348288,2.0));
#7216=DIRECTION('',(0.0,0.0,-1.0));
#7217=VECTOR('',#7216,0.09641147924881);
#7218=LINE('',#7215,#7217);
#7219=EDGE_CURVE('',#7208,#7178,#7218,.T.);
#7220=ORIENTED_EDGE('',*,*,#7219,.T.);
#7221=ORIENTED_EDGE('',*,*,#7184,.T.);
#7222=ORIENTED_EDGE('',*,*,#7163,.F.);
#7223=EDGE_LOOP('',(#7214,#7220,#7221,#7222));
#7224=FACE_OUTER_BOUND('',#7223,.T.);
#7225=ADVANCED_FACE('',(#7224),#7206,.F.);
#7226=CARTESIAN_POINT('',(-32.582838972755994,1.47223916224781,3.9));
#7227=DIRECTION('',(-0.184380219542663,0.982854991665301,4.602915E-017));
#7228=DIRECTION('',(0.0,0.0,1.0));
#7229=AXIS2_PLACEMENT_3D('',#7226,#7227,#7228);
#7230=PLANE('',#7229);
#7231=CARTESIAN_POINT('',(-32.700540548630897,1.45015875101283,2.0));
#7232=VERTEX_POINT('',#7231);
#7233=CARTESIAN_POINT('',(-32.700540548630897,1.45015875101283,2.0));
#7234=DIRECTION('',(0.982854991665301,0.184380219542665,0.0));
#7235=VECTOR('',#7234,0.239509544893639);
#7236=LINE('',#7233,#7235);
#7237=EDGE_CURVE('',#7232,#7208,#7236,.T.);
#7238=ORIENTED_EDGE('',*,*,#7237,.F.);
#7239=CARTESIAN_POINT('',(-32.700540548630897,1.45015875101283,1.90358852075123));
#7240=VERTEX_POINT('',#7239);
#7241=CARTESIAN_POINT('',(-32.700540548630897,1.45015875101283,2.0));
#7242=DIRECTION('',(0.0,0.0,-1.0));
#7243=VECTOR('',#7242,0.09641147924877);
#7244=LINE('',#7241,#7243);
#7245=EDGE_CURVE('',#7232,#7240,#7244,.T.);
#7246=ORIENTED_EDGE('',*,*,#7245,.T.);
#7247=CARTESIAN_POINT('',(-32.582838972755994,1.47223916224781,3.9));
#7248=DIRECTION('',(0.184380219542663,-0.982854991665301,-4.602915E-017));
#7249=DIRECTION('',(-0.982854991665301,-0.184380219542663,0.0));
#7250=AXIS2_PLACEMENT_3D('',#7247,#7248,#7249);
#7251=CIRCLE('',#7250,2.0);
#7252=EDGE_CURVE('',#7240,#7178,#7251,.T.);
#7253=ORIENTED_EDGE('',*,*,#7252,.T.);
#7254=ORIENTED_EDGE('',*,*,#7219,.F.);
#7255=EDGE_LOOP('',(#7238,#7246,#7253,#7254));
#7256=FACE_OUTER_BOUND('',#7255,.T.);
#7257=ADVANCED_FACE('',(#7256),#7230,.F.);
#7258=CARTESIAN_POINT('',(-30.739036777329396,-8.356310754405209,3.9));
#7259=DIRECTION('',(0.184380219542663,-0.982854991665301,-5.551115E-017));
#7260=DIRECTION('',(-0.982854991665301,-0.184380219542663,4.622232E-033));
#7261=AXIS2_PLACEMENT_3D('',#7258,#7259,#7260);
#7262=CYLINDRICAL_SURFACE('',#7261,2.0);
#7263=ORIENTED_EDGE('',*,*,#5535,.T.);
#7264=ORIENTED_EDGE('',*,*,#7197,.F.);
#7265=ORIENTED_EDGE('',*,*,#7252,.F.);
#7266=CARTESIAN_POINT('',(-32.700540548630897,1.45015875101283,1.90358852075123));
#7267=CARTESIAN_POINT('',(-31.848690430724304,-3.231463584302182,1.90514533664635));
#7268=CARTESIAN_POINT('',(-30.998456524190598,-7.904203498752171,1.90737630282269));
#7276=(BOUNDED_CURVE()B_SPLINE_CURVE(2,(#7266,#7267,#7268),.UNSPECIFIED.,.F.,.U.)B_SPLINE_CURVE_WITH_KNOTS((3,3),(1.14848768910325,2.09805508759785),.UNSPECIFIED.)CURVE()GEOMETRIC_REPRESENTATION_ITEM()RATIONAL_B_SPLINE_CURVE((0.999964115217598,0.999785571573645,0.999775994227383))REPRESENTATION_ITEM(''));
#7277=EDGE_CURVE('',#7240,#5529,#7276,.T.);
#7278=ORIENTED_EDGE('',*,*,#7277,.T.);
#7279=EDGE_LOOP('',(#7263,#7264,#7265,#7278));
#7280=FACE_OUTER_BOUND('',#7279,.T.);
#7281=ADVANCED_FACE('',(#7280),#7262,.F.);
#7282=CARTESIAN_POINT('',(-31.081994200327099,-8.418713977111501,3.9));
#7283=DIRECTION('',(0.17364817766693,-0.984807753012208,-5.551115E-017));
#7284=DIRECTION('',(-0.984807753012208,-0.17364817766693,1.540744E-033));
#7285=AXIS2_PLACEMENT_3D('',#7282,#7283,#7284);
#7286=CYLINDRICAL_SURFACE('',#7285,2.0);
#7287=ORIENTED_EDGE('',*,*,#5544,.T.);
#7288=ORIENTED_EDGE('',*,*,#7277,.F.);
#7289=CARTESIAN_POINT('',(-32.936411405362605,1.40856835500821,1.90358852075127));
#7290=VERTEX_POINT('',#7289);
#7291=CARTESIAN_POINT('',(-32.818475976996396,1.42936355301058,3.9));
#7292=DIRECTION('',(0.17364817766693,-0.984807753012208,-4.602915E-017));
#7293=DIRECTION('',(-0.984807753012208,-0.17364817766693,0.0));
#7294=AXIS2_PLACEMENT_3D('',#7291,#7292,#7293);
#7295=CIRCLE('',#7294,2.0);
#7296=EDGE_CURVE('',#7290,#7240,#7295,.T.);
#7297=ORIENTED_EDGE('',*,*,#7296,.F.);
#7298=CARTESIAN_POINT('',(-32.936411405362605,1.40856835500821,1.90358852075127));
#7299=CARTESIAN_POINT('',(-32.140777169437499,-3.252205879800101,1.9051354256102));
#7300=CARTESIAN_POINT('',(-31.3466411773014,-7.90420349875217,1.90734792923487));
#7308=(BOUNDED_CURVE()B_SPLINE_CURVE(2,(#7298,#7299,#7300),.UNSPECIFIED.,.F.,.U.)B_SPLINE_CURVE_WITH_KNOTS((3,3),(1.15331304660422,2.09683689061543),.UNSPECIFIED.)CURVE()GEOMETRIC_REPRESENTATION_ITEM()RATIONAL_B_SPLINE_CURVE((0.999964589348353,0.999787187865409,0.99977660864535))REPRESENTATION_ITEM(''));
#7309=EDGE_CURVE('',#7290,#5538,#7308,.T.);
#7310=ORIENTED_EDGE('',*,*,#7309,.T.);
#7311=EDGE_LOOP('',(#7287,#7288,#7297,#7310));
#7312=FACE_OUTER_BOUND('',#7311,.T.);
#7313=ADVANCED_FACE('',(#7312),#7286,.F.);
#7314=CARTESIAN_POINT('',(-32.818475976996396,1.42936355301058,3.9));
#7315=DIRECTION('',(-0.17364817766693,0.984807753012208,4.602915E-017));
#7316=DIRECTION('',(0.0,0.0,1.0));
#7317=AXIS2_PLACEMENT_3D('',#7314,#7315,#7316);
#7318=PLANE('',#7317);
#7319=CARTESIAN_POINT('',(-32.936411405362605,1.40856835500821,2.0));
#7320=VERTEX_POINT('',#7319);
#7321=CARTESIAN_POINT('',(-32.936411405362605,1.40856835500821,2.0));
#7322=DIRECTION('',(0.984807753012206,0.173648177666943,0.0));
#7323=VECTOR('',#7322,0.239509544893667);
#7324=LINE('',#7321,#7323);
#7325=EDGE_CURVE('',#7320,#7232,#7324,.T.);
#7326=ORIENTED_EDGE('',*,*,#7325,.F.);
#7327=CARTESIAN_POINT('',(-32.936411405362605,1.40856835500821,2.0));
#7328=DIRECTION('',(0.0,0.0,-1.0));
#7329=VECTOR('',#7328,0.09641147924873);
#7330=LINE('',#7327,#7329);
#7331=EDGE_CURVE('',#7320,#7290,#7330,.T.);
#7332=ORIENTED_EDGE('',*,*,#7331,.T.);
#7333=ORIENTED_EDGE('',*,*,#7296,.T.);
#7334=ORIENTED_EDGE('',*,*,#7245,.F.);
#7335=EDGE_LOOP('',(#7326,#7332,#7333,#7334));
#7336=FACE_OUTER_BOUND('',#7335,.T.);
#7337=ADVANCED_FACE('',(#7336),#7318,.F.);
#7338=CARTESIAN_POINT('',(-31.425611919135797,-8.477372476189411,3.9));
#7339=DIRECTION('',(0.162895473394589,-0.986643332084879,-5.551115E-017));
#7340=DIRECTION('',(-0.986643332084879,-0.162895473394589,-1.540744E-033));
#7341=AXIS2_PLACEMENT_3D('',#7338,#7339,#7340);
#7342=CYLINDRICAL_SURFACE('',#7341,2.0);
#7343=ORIENTED_EDGE('',*,*,#5553,.T.);
#7344=ORIENTED_EDGE('',*,*,#7309,.F.);
#7345=CARTESIAN_POINT('',(-33.172721900801307,1.36955333431044,1.90358852075123));
#7346=VERTEX_POINT('',#7345);
#7347=CARTESIAN_POINT('',(-33.054566653081601,1.38906084465938,3.9));
#7348=DIRECTION('',(0.162895473394589,-0.986643332084879,-4.602915E-017));
#7349=DIRECTION('',(-0.986643332084879,-0.162895473394589,-5.636619E-033));
#7350=AXIS2_PLACEMENT_3D('',#7347,#7348,#7349);
#7351=CIRCLE('',#7350,2.0);
#7352=EDGE_CURVE('',#7346,#7290,#7351,.T.);
#7353=ORIENTED_EDGE('',*,*,#7352,.F.);
#7354=CARTESIAN_POINT('',(-33.172721900801307,1.36955333431044,1.90358852075123));
#7355=CARTESIAN_POINT('',(-32.432434571159007,-3.271664219620511,1.90512616300696));
#7356=CARTESIAN_POINT('',(-31.693531450897904,-7.90420349875217,1.90732146125551));
#7364=(BOUNDED_CURVE()B_SPLINE_CURVE(2,(#7354,#7355,#7356),.UNSPECIFIED.,.F.,.U.)B_SPLINE_CURVE_WITH_KNOTS((3,3),(1.15769724064293,2.09557295821957),.UNSPECIFIED.)CURVE()GEOMETRIC_REPRESENTATION_ITEM()RATIONAL_B_SPLINE_CURVE((0.999965080730209,0.999788747229676,0.999777244583981))REPRESENTATION_ITEM(''));
#7365=EDGE_CURVE('',#7346,#5547,#7364,.T.);
#7366=ORIENTED_EDGE('',*,*,#7365,.T.);
#7367=EDGE_LOOP('',(#7343,#7344,#7353,#7366));
#7368=FACE_OUTER_BOUND('',#7367,.T.);
#7369=ADVANCED_FACE('',(#7368),#7342,.F.);
#7370=CARTESIAN_POINT('',(-33.054566653081601,1.38906084465938,3.9));
#7371=DIRECTION('',(-0.162895473394589,0.986643332084879,4.602915E-017));
#7372=DIRECTION('',(0.0,0.0,1.0));
#7373=AXIS2_PLACEMENT_3D('',#7370,#7371,#7372);
#7374=PLANE('',#7373);
#7375=CARTESIAN_POINT('',(-33.172721900800397,1.3695533343106,2.0));
#7376=VERTEX_POINT('',#7375);
#7377=CARTESIAN_POINT('',(-33.172721900800397,1.369553334310591,2.0));
#7378=DIRECTION('',(0.986643332084878,0.162895473394592,0.0));
#7379=VECTOR('',#7378,0.239509544891408);
#7380=LINE('',#7377,#7379);
#7381=EDGE_CURVE('',#7376,#7320,#7380,.T.);
#7382=ORIENTED_EDGE('',*,*,#7381,.F.);
#7383=CARTESIAN_POINT('',(-33.172721900800397,1.3695533343106,2.0));
#7384=DIRECTION('',(0.0,0.0,-1.0));
#7385=VECTOR('',#7384,0.09641147924877);
#7386=LINE('',#7383,#7385);
#7387=EDGE_CURVE('',#7376,#7346,#7386,.T.);
#7388=ORIENTED_EDGE('',*,*,#7387,.T.);
#7389=ORIENTED_EDGE('',*,*,#7352,.T.);
#7390=ORIENTED_EDGE('',*,*,#7331,.F.);
#7391=EDGE_LOOP('',(#7382,#7388,#7389,#7390));
#7392=FACE_OUTER_BOUND('',#7391,.T.);
#7393=ADVANCED_FACE('',(#7392),#7374,.F.);
#7394=CARTESIAN_POINT('',(-31.769849046683099,-8.53227927186412,3.9));
#7395=DIRECTION('',(0.152123386189917,-0.988361510467761,-5.551115E-017));
#7396=DIRECTION('',(-0.988361510467761,-0.152123386189917,-1.540744E-033));
#7397=AXIS2_PLACEMENT_3D('',#7394,#7395,#7396);
#7398=CYLINDRICAL_SURFACE('',#7397,2.0);
#7399=ORIENTED_EDGE('',*,*,#5562,.T.);
#7400=ORIENTED_EDGE('',*,*,#7365,.F.);
#7401=CARTESIAN_POINT('',(-33.409443916364296,1.33311833131637,1.90358852075129));
#7402=VERTEX_POINT('',#7401);
#7403=CARTESIAN_POINT('',(-33.291082908582297,1.35133583281349,3.9));
#7404=DIRECTION('',(0.152123386189917,-0.988361510467761,-4.602915E-017));
#7405=DIRECTION('',(-0.988361510467761,-0.152123386189917,-5.636619E-033));
#7406=AXIS2_PLACEMENT_3D('',#7403,#7404,#7405);
#7407=CIRCLE('',#7406,2.0);
#7408=EDGE_CURVE('',#7402,#7346,#7407,.T.);
#7409=ORIENTED_EDGE('',*,*,#7408,.F.);
#7410=CARTESIAN_POINT('',(-33.409443916364296,1.33311833131637,1.90358852075129));
#7411=CARTESIAN_POINT('',(-32.723693395225503,-3.28983616893055,1.90511754309434));
#7412=CARTESIAN_POINT('',(-32.039216660491704,-7.90420349875217,1.9072968725773));
#7420=(BOUNDED_CURVE()B_SPLINE_CURVE(2,(#7410,#7411,#7412),.UNSPECIFIED.,.F.,.U.)B_SPLINE_CURVE_WITH_KNOTS((3,3),(1.16164435145697,2.0942638909511),.UNSPECIFIED.)CURVE()GEOMETRIC_REPRESENTATION_ITEM()RATIONAL_B_SPLINE_CURVE((0.999965589058315,0.999790249969619,0.999777899271254))REPRESENTATION_ITEM(''));
#7421=EDGE_CURVE('',#7402,#5556,#7420,.T.);
#7422=ORIENTED_EDGE('',*,*,#7421,.T.);
#7423=EDGE_LOOP('',(#7399,#7400,#7409,#7422));
#7424=FACE_OUTER_BOUND('',#7423,.T.);
#7425=ADVANCED_FACE('',(#7424),#7398,.F.);
#7426=CARTESIAN_POINT('',(-33.291082908582297,1.35133583281349,3.9));
#7427=DIRECTION('',(-0.152123386189917,0.988361510467761,4.602915E-017));
#7428=DIRECTION('',(0.0,0.0,1.0));
#7429=AXIS2_PLACEMENT_3D('',#7426,#7427,#7428);
#7430=PLANE('',#7429);
#7431=CARTESIAN_POINT('',(-33.409443916364296,1.33311833131637,2.0));
#7432=VERTEX_POINT('',#7431);
#7433=CARTESIAN_POINT('',(-33.409443916364296,1.33311833131636,2.0));
#7434=DIRECTION('',(0.98836151046776,0.15212338618992,0.0));
#7435=VECTOR('',#7434,0.239509544895031);
#7436=LINE('',#7433,#7435);
#7437=EDGE_CURVE('',#7432,#7376,#7436,.T.);
#7438=ORIENTED_EDGE('',*,*,#7437,.F.);
#7439=CARTESIAN_POINT('',(-33.409443916364296,1.33311833131637,2.0));
#7440=DIRECTION('',(0.0,0.0,-1.0));
#7441=VECTOR('',#7440,0.09641147924871);
#7442=LINE('',#7439,#7441);
#7443=EDGE_CURVE('',#7432,#7402,#7442,.T.);
#7444=ORIENTED_EDGE('',*,*,#7443,.T.);
#7445=ORIENTED_EDGE('',*,*,#7408,.T.);
#7446=ORIENTED_EDGE('',*,*,#7387,.F.);
#7447=EDGE_LOOP('',(#7438,#7444,#7445,#7446));
#7448=FACE_OUTER_BOUND('',#7447,.T.);
#7449=ADVANCED_FACE('',(#7448),#7430,.F.);
#7450=CARTESIAN_POINT('',(-33.527996600429205,1.31619300637201,3.9));
#7451=DIRECTION('',(-0.141333197823568,0.989962083714808,4.602915E-017));
#7452=DIRECTION('',(0.0,0.0,1.0));
#7453=AXIS2_PLACEMENT_3D('',#7450,#7451,#7452);
#7454=PLANE('',#7453);
#7455=CARTESIAN_POINT('',(-33.646549284494498,1.2992676814276,2.0));
#7456=VERTEX_POINT('',#7455);
#7457=CARTESIAN_POINT('',(-33.646549284494498,1.2992676814276,2.0));
#7458=DIRECTION('',(0.989962083714808,0.141333197823568,0.0));
#7459=VECTOR('',#7458,0.239509544891325);
#7460=LINE('',#7457,#7459);
#7461=EDGE_CURVE('',#7456,#7432,#7460,.T.);
#7462=ORIENTED_EDGE('',*,*,#7461,.F.);
#7463=CARTESIAN_POINT('',(-33.646549284494498,1.2992676814276,1.90358852075119));
#7464=VERTEX_POINT('',#7463);
#7465=CARTESIAN_POINT('',(-33.646549284494498,1.2992676814276,2.0));
#7466=DIRECTION('',(0.0,0.0,-1.0));
#7467=VECTOR('',#7466,0.09641147924881);
#7468=LINE('',#7465,#7467);
#7469=EDGE_CURVE('',#7456,#7464,#7468,.T.);
#7470=ORIENTED_EDGE('',*,*,#7469,.T.);
#7471=CARTESIAN_POINT('',(-33.527996600429205,1.31619300637201,3.9));
#7472=DIRECTION('',(0.141333197823568,-0.989962083714808,-4.602915E-017));
#7473=DIRECTION('',(-0.989962083714808,-0.141333197823568,-7.703720E-034));
#7474=AXIS2_PLACEMENT_3D('',#7471,#7472,#7473);
#7475=CIRCLE('',#7474,2.0);
#7476=EDGE_CURVE('',#7464,#7402,#7475,.T.);
#7477=ORIENTED_EDGE('',*,*,#7476,.T.);
#7478=ORIENTED_EDGE('',*,*,#7443,.F.);
#7479=EDGE_LOOP('',(#7462,#7470,#7477,#7478));
#7480=FACE_OUTER_BOUND('',#7479,.T.);
#7481=ADVANCED_FACE('',(#7480),#7454,.F.);
#7482=CARTESIAN_POINT('',(-32.114664622193501,-8.583427830776071,3.9));
#7483=DIRECTION('',(0.141333197823568,-0.989962083714808,-5.551115E-017));
#7484=DIRECTION('',(-0.989962083714808,-0.141333197823568,4.622232E-033));
#7485=AXIS2_PLACEMENT_3D('',#7482,#7483,#7484);
#7486=CYLINDRICAL_SURFACE('',#7485,2.0);
#7487=ORIENTED_EDGE('',*,*,#5571,.T.);
#7488=ORIENTED_EDGE('',*,*,#7421,.F.);
#7489=ORIENTED_EDGE('',*,*,#7476,.F.);
#7490=CARTESIAN_POINT('',(-33.646549284494505,1.299267681427601,1.90358852075119));
#7491=CARTESIAN_POINT('',(-33.014583765174407,-3.306719512306038,1.90510956058773));
#7492=CARTESIAN_POINT('',(-32.383784930342202,-7.904203498752169,1.90727413888732));
#7500=(BOUNDED_CURVE()B_SPLINE_CURVE(2,(#7490,#7491,#7492),.UNSPECIFIED.,.F.,.U.)B_SPLINE_CURVE_WITH_KNOTS((3,3),(1.16515824146829,2.09291031339944),.UNSPECIFIED.)CURVE()GEOMETRIC_REPRESENTATION_ITEM()RATIONAL_B_SPLINE_CURVE((0.999966114032849,0.999791696415463,0.999778570206063))REPRESENTATION_ITEM(''));
#7501=EDGE_CURVE('',#7464,#5565,#7500,.T.);
#7502=ORIENTED_EDGE('',*,*,#7501,.T.);
#7503=EDGE_LOOP('',(#7487,#7488,#7489,#7502));
#7504=FACE_OUTER_BOUND('',#7503,.T.);
#7505=ADVANCED_FACE('',(#7504),#7486,.F.);
#7506=CARTESIAN_POINT('',(-32.460017616061705,-8.63081206675821,3.9));
#7507=DIRECTION('',(0.130526192220052,-0.99144486137381,-5.551115E-017));
#7508=DIRECTION('',(-0.99144486137381,-0.130526192220052,-1.540744E-033));
#7509=AXIS2_PLACEMENT_3D('',#7506,#7507,#7508);
#7510=CYLINDRICAL_SURFACE('',#7509,2.0);
#7511=ORIENTED_EDGE('',*,*,#5580,.T.);
#7512=ORIENTED_EDGE('',*,*,#7501,.F.);
#7513=CARTESIAN_POINT('',(-33.884009792029097,1.2680054125323,1.90358852075121));
#7514=VERTEX_POINT('',#7513);
#7515=CARTESIAN_POINT('',(-33.765279538262199,1.28363654697989,3.9));
#7516=DIRECTION('',(0.130526192220052,-0.99144486137381,-4.602915E-017));
#7517=DIRECTION('',(-0.99144486137381,-0.130526192220052,1.593380E-032));
#7518=AXIS2_PLACEMENT_3D('',#7515,#7516,#7517);
#7519=CIRCLE('',#7518,2.0);
#7520=EDGE_CURVE('',#7514,#7464,#7519,.T.);
#7521=ORIENTED_EDGE('',*,*,#7520,.F.);
#7522=CARTESIAN_POINT('',(-33.884009792029204,1.2680054125323,1.90358852075121));
#7523=CARTESIAN_POINT('',(-33.3051352329067,-3.32231215615586,1.905102210589611));
#7524=CARTESIAN_POINT('',(-32.727323286085301,-7.90420349875217,1.9072532378152));
#7532=(BOUNDED_CURVE()B_SPLINE_CURVE(2,(#7522,#7523,#7524),.UNSPECIFIED.,.F.,.U.)B_SPLINE_CURVE_WITH_KNOTS((3,3),(1.1682425332128,2.09151286971382),.UNSPECIFIED.)CURVE()GEOMETRIC_REPRESENTATION_ITEM()RATIONAL_B_SPLINE_CURVE((0.999966655345678,0.999793086849312,0.999779255076384))REPRESENTATION_ITEM(''));
#7533=EDGE_CURVE('',#7514,#5574,#7532,.T.);
#7534=ORIENTED_EDGE('',*,*,#7533,.T.);
#7535=EDGE_LOOP('',(#7511,#7512,#7521,#7534));
#7536=FACE_OUTER_BOUND('',#7535,.T.);
#7537=ADVANCED_FACE('',(#7536),#7510,.F.);
#7538=CARTESIAN_POINT('',(-33.765279538262199,1.28363654697989,3.9));
#7539=DIRECTION('',(-0.130526192220052,0.99144486137381,4.602915E-017));
#7540=DIRECTION('',(0.0,0.0,1.0));
#7541=AXIS2_PLACEMENT_3D('',#7538,#7539,#7540);
#7542=PLANE('',#7541);
#7543=CARTESIAN_POINT('',(-33.884009792029097,1.2680054125323,2.0));
#7544=VERTEX_POINT('',#7543);
#7545=CARTESIAN_POINT('',(-33.884009792029097,1.268005412532291,2.0));
#7546=DIRECTION('',(0.991444861373811,0.130526192220046,0.0));
#7547=VECTOR('',#7546,0.239509544893459);
#7548=LINE('',#7545,#7547);
#7549=EDGE_CURVE('',#7544,#7456,#7548,.T.);
#7550=ORIENTED_EDGE('',*,*,#7549,.F.);
#7551=CARTESIAN_POINT('',(-33.884009792029097,1.2680054125323,2.0));
#7552=DIRECTION('',(0.0,0.0,-1.0));
#7553=VECTOR('',#7552,0.09641147924879);
#7554=LINE('',#7551,#7553);
#7555=EDGE_CURVE('',#7544,#7514,#7554,.T.);
#7556=ORIENTED_EDGE('',*,*,#7555,.T.);
#7557=ORIENTED_EDGE('',*,*,#7520,.T.);
#7558=ORIENTED_EDGE('',*,*,#7469,.F.);
#7559=EDGE_LOOP('',(#7550,#7556,#7557,#7558));
#7560=FACE_OUTER_BOUND('',#7559,.T.);
#7561=ADVANCED_FACE('',(#7560),#7542,.F.);
#7562=CARTESIAN_POINT('',(-32.805866934735107,-8.67442634156034,3.9));
#7563=DIRECTION('',(0.119703655304963,-0.992809667009055,-5.551115E-017));
#7564=DIRECTION('',(-0.992809667009055,-0.119703655304963,3.851860E-033));
#7565=AXIS2_PLACEMENT_3D('',#7562,#7563,#7564);
#7566=CYLINDRICAL_SURFACE('',#7565,2.0);
#7567=ORIENTED_EDGE('',*,*,#5589,.T.);
#7568=ORIENTED_EDGE('',*,*,#7533,.F.);
#7569=CARTESIAN_POINT('',(-34.121797183540096,1.23933524452815,1.90358852075123));
#7570=VERTEX_POINT('',#7569);
#7571=CARTESIAN_POINT('',(-34.002903487784707,1.25367032853021,3.9));
#7572=DIRECTION('',(0.119703655304963,-0.992809667009055,-4.602915E-017));
#7573=DIRECTION('',(-0.992809667009055,-0.119703655304963,0.0));
#7574=AXIS2_PLACEMENT_3D('',#7571,#7572,#7573);
#7575=CIRCLE('',#7574,2.0);
#7576=EDGE_CURVE('',#7570,#7514,#7575,.T.);
#7577=ORIENTED_EDGE('',*,*,#7576,.F.);
#7578=CARTESIAN_POINT('',(-34.121797183540096,1.23933524452815,1.90358852075123));
#7579=CARTESIAN_POINT('',(-33.595376818410706,-3.336612176248519,1.90509548861196));
#7580=CARTESIAN_POINT('',(-33.069917744987599,-7.904203498752169,1.90723414888527));
#7588=(BOUNDED_CURVE()B_SPLINE_CURVE(2,(#7578,#7579,#7580),.UNSPECIFIED.,.F.,.U.)B_SPLINE_CURVE_WITH_KNOTS((3,3),(1.17090062665935,2.09007222533344),.UNSPECIFIED.)CURVE()GEOMETRIC_REPRESENTATION_ITEM()RATIONAL_B_SPLINE_CURVE((0.999967212666949,0.999794421418848,0.999779951657252))REPRESENTATION_ITEM(''));
#7589=EDGE_CURVE('',#7570,#5583,#7588,.T.);
#7590=ORIENTED_EDGE('',*,*,#7589,.T.);
#7591=EDGE_LOOP('',(#7567,#7568,#7577,#7590));
#7592=FACE_OUTER_BOUND('',#7591,.T.);
#7593=ADVANCED_FACE('',(#7592),#7566,.F.);
#7594=CARTESIAN_POINT('',(-34.002903487784707,1.25367032853021,3.9));
#7595=DIRECTION('',(-0.119703655304963,0.992809667009055,4.602915E-017));
#7596=DIRECTION('',(0.0,0.0,1.0));
#7597=AXIS2_PLACEMENT_3D('',#7594,#7595,#7596);
#7598=PLANE('',#7597);
#7599=CARTESIAN_POINT('',(-34.121797183540401,1.23933524452811,2.0));
#7600=VERTEX_POINT('',#7599);
#7601=CARTESIAN_POINT('',(-34.121797183540401,1.23933524452811,2.0));
#7602=DIRECTION('',(0.992809667009054,0.119703655304968,0.0));
#7603=VECTOR('',#7602,0.239509544893599);
#7604=LINE('',#7601,#7603);
#7605=EDGE_CURVE('',#7600,#7544,#7604,.T.);
#7606=ORIENTED_EDGE('',*,*,#7605,.F.);
#7607=CARTESIAN_POINT('',(-34.121797183540401,1.23933524452811,2.0));
#7608=DIRECTION('',(0.0,0.0,-1.0));
#7609=VECTOR('',#7608,0.09641147924877);
#7610=LINE('',#7607,#7609);
#7611=EDGE_CURVE('',#7600,#7570,#7610,.T.);
#7612=ORIENTED_EDGE('',*,*,#7611,.T.);
#7613=ORIENTED_EDGE('',*,*,#7576,.T.);
#7614=ORIENTED_EDGE('',*,*,#7555,.F.);
#7615=EDGE_LOOP('',(#7606,#7612,#7613,#7614));
#7616=FACE_OUTER_BOUND('',#7615,.T.);
#7617=ADVANCED_FACE('',(#7616),#7598,.F.);
#7618=CARTESIAN_POINT('',(-33.152171425603299,-8.714265465519912,3.9));
#7619=DIRECTION('',(0.108866874851965,-0.99405633822232,-5.551115E-017));
#7620=DIRECTION('',(-0.99405633822232,-0.108866874851965,3.081488E-033));
#7621=AXIS2_PLACEMENT_3D('',#7618,#7619,#7620);
#7622=CYLINDRICAL_SURFACE('',#7621,2.0);
#7623=ORIENTED_EDGE('',*,*,#5598,.T.);
#7624=ORIENTED_EDGE('',*,*,#7589,.F.);
#7625=CARTESIAN_POINT('',(-34.359883164704499,1.21326058887856,1.90358852075115));
#7626=VERTEX_POINT('',#7625);
#7627=CARTESIAN_POINT('',(-34.240840174122908,1.22629791670328,3.9));
#7628=DIRECTION('',(0.108866874851965,-0.99405633822232,-4.602915E-017));
#7629=DIRECTION('',(-0.99405633822232,-0.108866874851965,0.0));
#7630=AXIS2_PLACEMENT_3D('',#7627,#7628,#7629);
#7631=CIRCLE('',#7630,2.0);
#7632=EDGE_CURVE('',#7626,#7570,#7631,.T.);
#7633=ORIENTED_EDGE('',*,*,#7632,.F.);
#7634=CARTESIAN_POINT('',(-34.359883164704499,1.21326058887856,1.90358852075115));
#7635=CARTESIAN_POINT('',(-33.885337058042907,-3.349617803285971,1.905089390560421));
#7636=CARTESIAN_POINT('',(-33.411653404113103,-7.90420349875217,1.90721685347365));
#7644=(BOUNDED_CURVE()B_SPLINE_CURVE(2,(#7634,#7635,#7636),.UNSPECIFIED.,.F.,.U.)B_SPLINE_CURVE_WITH_KNOTS((3,3),(1.17313569886443,2.08858906605499),.UNSPECIFIED.)CURVE()GEOMETRIC_REPRESENTATION_ITEM()RATIONAL_B_SPLINE_CURVE((0.999967785666098,0.999795700266308,0.999780657941841))REPRESENTATION_ITEM(''));
#7645=EDGE_CURVE('',#7626,#5592,#7644,.T.);
#7646=ORIENTED_EDGE('',*,*,#7645,.T.);
#7647=EDGE_LOOP('',(#7623,#7624,#7633,#7646));
#7648=FACE_OUTER_BOUND('',#7647,.T.);
#7649=ADVANCED_FACE('',(#7648),#7622,.F.);
#7650=CARTESIAN_POINT('',(-34.240840174122908,1.22629791670328,3.9));
#7651=DIRECTION('',(-0.108866874851965,0.99405633822232,4.602915E-017));
#7652=DIRECTION('',(0.0,0.0,1.0));
#7653=AXIS2_PLACEMENT_3D('',#7650,#7651,#7652);
#7654=PLANE('',#7653);
#7655=CARTESIAN_POINT('',(-34.359883164704499,1.21326058887856,2.0));
#7656=VERTEX_POINT('',#7655);
#7657=CARTESIAN_POINT('',(-34.359883164704499,1.213260588878551,2.0));
#7658=DIRECTION('',(0.994056338222319,0.108866874851966,0.0));
#7659=VECTOR('',#7658,0.239509544891458);
#7660=LINE('',#7657,#7659);
#7661=EDGE_CURVE('',#7656,#7600,#7660,.T.);
#7662=ORIENTED_EDGE('',*,*,#7661,.F.);
#7663=CARTESIAN_POINT('',(-34.359883164704499,1.21326058887856,2.0));
#7664=DIRECTION('',(0.0,0.0,-1.0));
#7665=VECTOR('',#7664,0.09641147924885);
#7666=LINE('',#7663,#7665);
#7667=EDGE_CURVE('',#7656,#7626,#7666,.T.);
#7668=ORIENTED_EDGE('',*,*,#7667,.T.);
#7669=ORIENTED_EDGE('',*,*,#7632,.T.);
#7670=ORIENTED_EDGE('',*,*,#7611,.F.);
#7671=EDGE_LOOP('',(#7662,#7668,#7669,#7670));
#7672=FACE_OUTER_BOUND('',#7671,.T.);
#7673=ADVANCED_FACE('',(#7672),#7654,.F.);
#7674=CARTESIAN_POINT('',(-34.479061285190596,1.20152256854241,3.9));
#7675=DIRECTION('',(-0.098017140329561,0.995184726672197,4.602915E-017));
#7676=DIRECTION('',(0.0,0.0,1.0));
#7677=AXIS2_PLACEMENT_3D('',#7674,#7675,#7676);
#7678=PLANE('',#7677);
#7679=CARTESIAN_POINT('',(-34.598239405675898,1.18978454820634,2.0));
#7680=VERTEX_POINT('',#7679);
#7681=CARTESIAN_POINT('',(-34.598239405675898,1.18978454820634,2.0));
#7682=DIRECTION('',(0.995184726672197,0.098017140329558,0.0));
#7683=VECTOR('',#7682,0.239509544894692);
#7684=LINE('',#7681,#7683);
#7685=EDGE_CURVE('',#7680,#7656,#7684,.T.);
#7686=ORIENTED_EDGE('',*,*,#7685,.F.);
#7687=CARTESIAN_POINT('',(-34.598239405675898,1.18978454820634,1.90358852075125));
#7688=VERTEX_POINT('',#7687);
#7689=CARTESIAN_POINT('',(-34.598239405675898,1.18978454820634,2.0));
#7690=DIRECTION('',(0.0,0.0,-1.0));
#7691=VECTOR('',#7690,0.09641147924875);
#7692=LINE('',#7689,#7691);
#7693=EDGE_CURVE('',#7680,#7688,#7692,.T.);
#7694=ORIENTED_EDGE('',*,*,#7693,.T.);
#7695=CARTESIAN_POINT('',(-34.479061285190596,1.20152256854241,3.9));
#7696=DIRECTION('',(0.098017140329561,-0.995184726672197,-4.602915E-017));
#7697=DIRECTION('',(-0.995184726672197,-0.098017140329561,7.703720E-034));
#7698=AXIS2_PLACEMENT_3D('',#7695,#7696,#7697);
#7699=CIRCLE('',#7698,2.0);
#7700=EDGE_CURVE('',#7688,#7626,#7699,.T.);
#7701=ORIENTED_EDGE('',*,*,#7700,.T.);
#7702=ORIENTED_EDGE('',*,*,#7667,.F.);
#7703=EDGE_LOOP('',(#7686,#7694,#7701,#7702));
#7704=FACE_OUTER_BOUND('',#7703,.T.);
#7705=ADVANCED_FACE('',(#7704),#7678,.F.);
#7706=CARTESIAN_POINT('',(-33.498889881895003,-8.75032469817956,3.9));
#7707=DIRECTION('',(0.098017140329561,-0.995184726672197,-5.551115E-017));
#7708=DIRECTION('',(-0.995184726672197,-0.098017140329561,4.622232E-033));
#7709=AXIS2_PLACEMENT_3D('',#7706,#7707,#7708);
#7710=CYLINDRICAL_SURFACE('',#7709,2.0);
#7711=ORIENTED_EDGE('',*,*,#5607,.T.);
#7712=ORIENTED_EDGE('',*,*,#7645,.F.);
#7713=ORIENTED_EDGE('',*,*,#7700,.F.);
#7714=CARTESIAN_POINT('',(-34.598239405675905,1.18978454820634,1.90358852075125));
#7715=CARTESIAN_POINT('',(-34.17504404715941,-3.361327448329672,1.9050839127457));
#7716=CARTESIAN_POINT('',(-33.752614526567804,-7.904203498752171,1.90720133477109));
#7724=(BOUNDED_CURVE()B_SPLINE_CURVE(2,(#7714,#7715,#7716),.UNSPECIFIED.,.F.,.U.)B_SPLINE_CURVE_WITH_KNOTS((3,3),(1.17495071455676,2.08706409875118),.UNSPECIFIED.)CURVE()GEOMETRIC_REPRESENTATION_ITEM()RATIONAL_B_SPLINE_CURVE((0.999968374006683,0.999796923495878,0.999781372099888))REPRESENTATION_ITEM(''));
#7725=EDGE_CURVE('',#7688,#5601,#7724,.T.);
#7726=ORIENTED_EDGE('',*,*,#7725,.T.);
#7727=EDGE_LOOP('',(#7711,#7712,#7713,#7726));
#7728=FACE_OUTER_BOUND('',#7727,.T.);
#7729=ADVANCED_FACE('',(#7728),#7710,.F.);
#7730=CARTESIAN_POINT('',(-33.845981047581304,-8.782599748851229,3.9));
#7731=DIRECTION('',(0.087155742747658,-0.996194698091746,-5.551115E-017));
#7732=DIRECTION('',(-0.996194698091746,-0.087155742747658,4.622232E-033));
#7733=AXIS2_PLACEMENT_3D('',#7730,#7731,#7732);
#7734=CYLINDRICAL_SURFACE('',#7733,2.0);
#7735=ORIENTED_EDGE('',*,*,#5616,.T.);
#7736=ORIENTED_EDGE('',*,*,#7725,.F.);
#7737=CARTESIAN_POINT('',(-34.836837544440108,1.1689099159261,1.90358852075121));
#7738=VERTEX_POINT('',#7737);
#7739=CARTESIAN_POINT('',(-34.717538475057907,1.17934723206623,3.9));
#7740=DIRECTION('',(0.087155742747658,-0.996194698091746,-4.602915E-017));
#7741=DIRECTION('',(-0.996194698091746,-0.087155742747658,0.0));
#7742=AXIS2_PLACEMENT_3D('',#7739,#7740,#7741);
#7743=CIRCLE('',#7742,2.0);
#7744=EDGE_CURVE('',#7738,#7688,#7743,.T.);
#7745=ORIENTED_EDGE('',*,*,#7744,.F.);
#7746=CARTESIAN_POINT('',(-34.836837544440101,1.1689099159261,1.90358852075121));
#7747=CARTESIAN_POINT('',(-34.464525490026404,-3.371739648743131,1.905079051840271));
#7748=CARTESIAN_POINT('',(-34.092884625978499,-7.90420349875217,1.907187577743891));
#7756=(BOUNDED_CURVE()B_SPLINE_CURVE(2,(#7746,#7747,#7748),.UNSPECIFIED.,.F.,.U.)B_SPLINE_CURVE_WITH_KNOTS((3,3),(1.17634841397224,2.085498048806231),.UNSPECIFIED.)CURVE()GEOMETRIC_REPRESENTATION_ITEM()RATIONAL_B_SPLINE_CURVE((0.999968977340177,0.999798091135888,0.999782092434232))REPRESENTATION_ITEM(''));
#7757=EDGE_CURVE('',#7738,#5610,#7756,.T.);
#7758=ORIENTED_EDGE('',*,*,#7757,.T.);
#7759=EDGE_LOOP('',(#7735,#7736,#7745,#7758));
#7760=FACE_OUTER_BOUND('',#7759,.T.);
#7761=ADVANCED_FACE('',(#7760),#7734,.F.);
#7762=CARTESIAN_POINT('',(-34.717538475057907,1.17934723206623,3.9));
#7763=DIRECTION('',(-0.087155742747658,0.996194698091746,4.602915E-017));
#7764=DIRECTION('',(0.0,0.0,1.0));
#7765=AXIS2_PLACEMENT_3D('',#7762,#7763,#7764);
#7766=PLANE('',#7765);
#7767=CARTESIAN_POINT('',(-34.836837544440108,1.1689099159261,2.0));
#7768=VERTEX_POINT('',#7767);
#7769=CARTESIAN_POINT('',(-34.836837544440108,1.16890991592609,2.0));
#7770=DIRECTION('',(0.996194698091746,0.087155742747657,0.0));
#7771=VECTOR('',#7770,0.239509544892435);
#7772=LINE('',#7769,#7771);
#7773=EDGE_CURVE('',#7768,#7680,#7772,.T.);
#7774=ORIENTED_EDGE('',*,*,#7773,.F.);
#7775=CARTESIAN_POINT('',(-34.836837544440108,1.1689099159261,2.0));
#7776=DIRECTION('',(0.0,0.0,-1.0));
#7777=VECTOR('',#7776,0.09641147924879);
#7778=LINE('',#7775,#7777);
#7779=EDGE_CURVE('',#7768,#7738,#7778,.T.);
#7780=ORIENTED_EDGE('',*,*,#7779,.T.);
#7781=ORIENTED_EDGE('',*,*,#7744,.T.);
#7782=ORIENTED_EDGE('',*,*,#7693,.F.);
#7783=EDGE_LOOP('',(#7774,#7780,#7781,#7782));
#7784=FACE_OUTER_BOUND('',#7783,.T.);
#7785=ADVANCED_FACE('',(#7784),#7766,.F.);
#7786=CARTESIAN_POINT('',(-34.193403622284507,-8.811086777126631,3.9));
#7787=DIRECTION('',(0.076283974503952,-0.997086132304467,-5.551115E-017));
#7788=DIRECTION('',(-0.997086132304467,-0.076283974503952,1.540744E-033));
#7789=AXIS2_PLACEMENT_3D('',#7786,#7787,#7788);
#7790=CYLINDRICAL_SURFACE('',#7789,2.0);
#7791=ORIENTED_EDGE('',*,*,#5625,.T.);
#7792=ORIENTED_EDGE('',*,*,#7757,.F.);
#7793=CARTESIAN_POINT('',(-35.075649190208104,1.150639175909971,1.90358852075125));
#7794=VERTEX_POINT('',#7793);
#7795=CARTESIAN_POINT('',(-34.956243367323999,1.15977454591804,3.9));
#7796=DIRECTION('',(0.076283974503952,-0.997086132304467,-4.602915E-017));
#7797=DIRECTION('',(-0.997086132304467,-0.076283974503952,-3.588681E-033));
#7798=AXIS2_PLACEMENT_3D('',#7795,#7796,#7797);
#7799=CIRCLE('',#7798,2.0);
#7800=EDGE_CURVE('',#7794,#7738,#7799,.T.);
#7801=ORIENTED_EDGE('',*,*,#7800,.F.);
#7802=CARTESIAN_POINT('',(-35.075649190208104,1.150639175909971,1.90358852075125));
#7803=CARTESIAN_POINT('',(-34.7538087367709,-3.380853135934301,1.90507480492059));
#7804=CARTESIAN_POINT('',(-34.432546549473408,-7.90420349875217,1.90717556910777));
#7812=(BOUNDED_CURVE()B_SPLINE_CURVE(2,(#7802,#7803,#7804),.UNSPECIFIED.,.F.,.U.)B_SPLINE_CURVE_WITH_KNOTS((3,3),(1.17733133455082,2.08389166254299),.UNSPECIFIED.)CURVE()GEOMETRIC_REPRESENTATION_ITEM()RATIONAL_B_SPLINE_CURVE((0.99996959531214,0.999799203173677,0.999782817410071))REPRESENTATION_ITEM(''));
#7813=EDGE_CURVE('',#7794,#5619,#7812,.T.);
#7814=ORIENTED_EDGE('',*,*,#7813,.T.);
#7815=EDGE_LOOP('',(#7791,#7792,#7801,#7814));
#7816=FACE_OUTER_BOUND('',#7815,.T.);
#7817=ADVANCED_FACE('',(#7816),#7790,.F.);
#7818=CARTESIAN_POINT('',(-34.956243367323999,1.15977454591804,3.9));
#7819=DIRECTION('',(-0.076283974503952,0.997086132304467,4.602915E-017));
#7820=DIRECTION('',(0.0,0.0,1.0));
#7821=AXIS2_PLACEMENT_3D('',#7818,#7819,#7820);
#7822=PLANE('',#7821);
#7823=CARTESIAN_POINT('',(-35.075649190208104,1.150639175909971,2.0));
#7824=VERTEX_POINT('',#7823);
#7825=CARTESIAN_POINT('',(-35.075649190208104,1.150639175909971,2.0));
#7826=DIRECTION('',(0.997086132304467,0.076283974503952,0.0));
#7827=VECTOR('',#7826,0.239509544893633);
#7828=LINE('',#7825,#7827);
#7829=EDGE_CURVE('',#7824,#7768,#7828,.T.);
#7830=ORIENTED_EDGE('',*,*,#7829,.F.);
#7831=CARTESIAN_POINT('',(-35.075649190208104,1.150639175909971,2.0));
#7832=DIRECTION('',(0.0,0.0,-1.0));
#7833=VECTOR('',#7832,0.09641147924875);
#7834=LINE('',#7831,#7833);
#7835=EDGE_CURVE('',#7824,#7794,#7834,.T.);
#7836=ORIENTED_EDGE('',*,*,#7835,.T.);
#7837=ORIENTED_EDGE('',*,*,#7800,.T.);
#7838=ORIENTED_EDGE('',*,*,#7779,.F.);
#7839=EDGE_LOOP('',(#7830,#7836,#7837,#7838));
#7840=FACE_OUTER_BOUND('',#7839,.T.);
#7841=ADVANCED_FACE('',(#7840),#7822,.F.);
#7842=CARTESIAN_POINT('',(-34.541116266192404,-8.835782393334281,3.9));
#7843=DIRECTION('',(0.065403129230143,-0.997858923238604,-5.551115E-017));
#7844=DIRECTION('',(-0.997858923238603,-0.065403129230143,1.925930E-032));
#7845=AXIS2_PLACEMENT_3D('',#7842,#7843,#7844);
#7846=CYLINDRICAL_SURFACE('',#7845,2.0);
#7847=ORIENTED_EDGE('',*,*,#5634,.T.);
#7848=ORIENTED_EDGE('',*,*,#7813,.F.);
#7849=CARTESIAN_POINT('',(-35.314645926779605,1.13497450219354,1.9035885207512));
#7850=VERTEX_POINT('',#7849);
#7851=CARTESIAN_POINT('',(-35.1951475584939,1.14280683905175,3.9));
#7852=DIRECTION('',(0.065403129230143,-0.997858923238603,-4.602915E-017));
#7853=DIRECTION('',(-0.997858923238603,-0.065403129230143,6.387828E-033));
#7854=AXIS2_PLACEMENT_3D('',#7851,#7852,#7853);
#7855=CIRCLE('',#7854,2.0);
#7856=EDGE_CURVE('',#7850,#7794,#7855,.T.);
#7857=ORIENTED_EDGE('',*,*,#7856,.F.);
#7858=CARTESIAN_POINT('',(-35.314645926779612,1.13497450219354,1.9035885207512));
#7859=CARTESIAN_POINT('',(-35.042920831305395,-3.388666782193,1.90507116942561));
#7860=CARTESIAN_POINT('',(-34.771682559239295,-7.904203498752169,1.90716529729649));
#7868=(BOUNDED_CURVE()B_SPLINE_CURVE(2,(#7858,#7859,#7860),.UNSPECIFIED.,.F.,.U.)B_SPLINE_CURVE_WITH_KNOTS((3,3),(1.17790179823645,2.08224570469442),.UNSPECIFIED.)CURVE()GEOMETRIC_REPRESENTATION_ITEM()RATIONAL_B_SPLINE_CURVE((0.999970227559279,0.999800259537949,0.999783545634255))REPRESENTATION_ITEM(''));
#7869=EDGE_CURVE('',#7850,#5628,#7868,.T.);
#7870=ORIENTED_EDGE('',*,*,#7869,.T.);
#7871=EDGE_LOOP('',(#7847,#7848,#7857,#7870));
#7872=FACE_OUTER_BOUND('',#7871,.T.);
#7873=ADVANCED_FACE('',(#7872),#7846,.F.);
#7874=CARTESIAN_POINT('',(-35.1951475584939,1.14280683905175,3.9));
#7875=DIRECTION('',(-0.065403129230143,0.997858923238604,4.602915E-017));
#7876=DIRECTION('',(0.0,0.0,1.0));
#7877=AXIS2_PLACEMENT_3D('',#7874,#7875,#7876);
#7878=PLANE('',#7877);
#7879=CARTESIAN_POINT('',(-35.314645926779605,1.13497450219354,2.0));
#7880=VERTEX_POINT('',#7879);
#7881=CARTESIAN_POINT('',(-35.314645926779605,1.13497450219354,2.0));
#7882=DIRECTION('',(0.997858923238604,0.065403129230142,0.0));
#7883=VECTOR('',#7882,0.239509544892202);
#7884=LINE('',#7881,#7883);
#7885=EDGE_CURVE('',#7880,#7824,#7884,.T.);
#7886=ORIENTED_EDGE('',*,*,#7885,.F.);
#7887=CARTESIAN_POINT('',(-35.314645926779605,1.13497450219354,2.0));
#7888=DIRECTION('',(0.0,0.0,-1.0));
#7889=VECTOR('',#7888,0.0964114792488);
#7890=LINE('',#7887,#7889);
#7891=EDGE_CURVE('',#7880,#7850,#7890,.T.);
#7892=ORIENTED_EDGE('',*,*,#7891,.T.);
#7893=ORIENTED_EDGE('',*,*,#7856,.T.);
#7894=ORIENTED_EDGE('',*,*,#7835,.F.);
#7895=EDGE_LOOP('',(#7886,#7892,#7893,#7894));
#7896=FACE_OUTER_BOUND('',#7895,.T.);
#7897=ADVANCED_FACE('',(#7896),#7878,.F.);
#7898=CARTESIAN_POINT('',(-34.8890776049778,-8.85668365894281,3.9));
#7899=DIRECTION('',(0.054514501638006,-0.998512978939763,-5.551115E-017));
#7900=DIRECTION('',(-0.998512978939763,-0.054514501638006,1.925930E-033));
#7901=AXIS2_PLACEMENT_3D('',#7898,#7899,#7900);
#7902=CYLINDRICAL_SURFACE('',#7901,2.0);
#7903=ORIENTED_EDGE('',*,*,#5643,.T.);
#7904=ORIENTED_EDGE('',*,*,#7869,.F.);
#7905=CARTESIAN_POINT('',(-35.553799315936203,1.1219177587161,1.90358852075126));
#7906=VERTEX_POINT('',#7905);
#7907=CARTESIAN_POINT('',(-35.434222621357904,1.12844613045482,3.9));
#7908=DIRECTION('',(0.054514501638006,-0.998512978939763,-4.602915E-017));
#7909=DIRECTION('',(-0.998512978939763,-0.054514501638006,-1.794341E-033));
#7910=AXIS2_PLACEMENT_3D('',#7907,#7908,#7909);
#7911=CIRCLE('',#7910,2.0);
#7912=EDGE_CURVE('',#7906,#7850,#7911,.T.);
#7913=ORIENTED_EDGE('',*,*,#7912,.F.);
#7914=CARTESIAN_POINT('',(-35.553799315936203,1.1219177587161,1.90358852075126));
#7915=CARTESIAN_POINT('',(-35.331888551291307,-3.39517962665312,1.90506814317157));
#7916=CARTESIAN_POINT('',(-35.110374412919711,-7.90420349875217,1.90715675244055));
#7924=(BOUNDED_CURVE()B_SPLINE_CURVE(2,(#7914,#7915,#7916),.UNSPECIFIED.,.F.,.U.)B_SPLINE_CURVE_WITH_KNOTS((3,3),(1.17806192068999,2.08056095908954),.UNSPECIFIED.)CURVE()GEOMETRIC_REPRESENTATION_ITEM()RATIONAL_B_SPLINE_CURVE((0.999970873715749,0.999801260138431,0.999784275893297))REPRESENTATION_ITEM(''));
#7925=EDGE_CURVE('',#7906,#5637,#7924,.T.);
#7926=ORIENTED_EDGE('',*,*,#7925,.T.);
#7927=EDGE_LOOP('',(#7903,#7904,#7913,#7926));
#7928=FACE_OUTER_BOUND('',#7927,.T.);
#7929=ADVANCED_FACE('',(#7928),#7902,.F.);
#7930=CARTESIAN_POINT('',(-35.434222621357904,1.12844613045482,3.9));
#7931=DIRECTION('',(-0.054514501638006,0.998512978939763,4.602915E-017));
#7932=DIRECTION('',(0.0,0.0,1.0));
#7933=AXIS2_PLACEMENT_3D('',#7930,#7931,#7932);
#7934=PLANE('',#7933);
#7935=CARTESIAN_POINT('',(-35.553799315936203,1.1219177587161,2.0));
#7936=VERTEX_POINT('',#7935);
#7937=CARTESIAN_POINT('',(-35.553799315936203,1.12191775871609,2.0));
#7938=DIRECTION('',(0.998512978939763,0.054514501638008,0.0));
#7939=VECTOR('',#7938,0.239509544893984);
#7940=LINE('',#7937,#7939);
#7941=EDGE_CURVE('',#7936,#7880,#7940,.T.);
#7942=ORIENTED_EDGE('',*,*,#7941,.F.);
#7943=CARTESIAN_POINT('',(-35.553799315936203,1.1219177587161,2.0));
#7944=DIRECTION('',(0.0,0.0,-1.0));
#7945=VECTOR('',#7944,0.09641147924874);
#7946=LINE('',#7943,#7945);
#7947=EDGE_CURVE('',#7936,#7906,#7946,.T.);
#7948=ORIENTED_EDGE('',*,*,#7947,.T.);
#7949=ORIENTED_EDGE('',*,*,#7912,.T.);
#7950=ORIENTED_EDGE('',*,*,#7891,.F.);
#7951=EDGE_LOOP('',(#7942,#7948,#7949,#7950));
#7952=FACE_OUTER_BOUND('',#7951,.T.);
#7953=ADVANCED_FACE('',(#7952),#7934,.F.);
#7954=CARTESIAN_POINT('',(-35.237246234720999,-8.873788086910651,3.9));
#7955=DIRECTION('',(0.043619387365336,-0.999048221581858,-5.551115E-017));
#7956=DIRECTION('',(-0.999048221581858,-0.043619387365336,2.311116E-033));
#7957=AXIS2_PLACEMENT_3D('',#7954,#7955,#7956);
#7958=CYLINDRICAL_SURFACE('',#7957,2.0);
#7959=ORIENTED_EDGE('',*,*,#5652,.T.);
#7960=ORIENTED_EDGE('',*,*,#7925,.F.);
#7961=CARTESIAN_POINT('',(-35.793080900812299,1.11147049909976,1.90358852075119));
#7962=VERTEX_POINT('',#7961);
#7963=CARTESIAN_POINT('',(-35.673440108374294,1.11669412890793,3.9));
#7964=DIRECTION('',(0.043619387365336,-0.999048221581858,-4.602915E-017));
#7965=DIRECTION('',(-0.999048221581858,-0.043619387365336,-1.409155E-033));
#7966=AXIS2_PLACEMENT_3D('',#7963,#7964,#7965);
#7967=CIRCLE('',#7966,2.0);
#7968=EDGE_CURVE('',#7962,#7906,#7967,.T.);
#7969=ORIENTED_EDGE('',*,*,#7968,.F.);
#7970=CARTESIAN_POINT('',(-35.793080900812299,1.11147049909976,1.90358852075119));
#7971=CARTESIAN_POINT('',(-35.6207384506897,-3.400390863457569,1.9050657243395));
#7972=CARTESIAN_POINT('',(-35.448703442943092,-7.90420349875217,1.90714992634495));
#7980=(BOUNDED_CURVE()B_SPLINE_CURVE(2,(#7970,#7971,#7972),.UNSPECIFIED.,.F.,.U.)B_SPLINE_CURVE_WITH_KNOTS((3,3),(1.17781360962032,2.07883822781422),.UNSPECIFIED.)CURVE()GEOMETRIC_REPRESENTATION_ITEM()RATIONAL_B_SPLINE_CURVE((0.999971533399155,0.999802204770508,0.999785007047355))REPRESENTATION_ITEM(''));
#7981=EDGE_CURVE('',#7962,#5646,#7980,.T.);
#7982=ORIENTED_EDGE('',*,*,#7981,.T.);
#7983=EDGE_LOOP('',(#7959,#7960,#7969,#7982));
#7984=FACE_OUTER_BOUND('',#7983,.T.);
#7985=ADVANCED_FACE('',(#7984),#7958,.F.);
#7986=CARTESIAN_POINT('',(-35.673440108374294,1.11669412890793,3.9));
#7987=DIRECTION('',(-0.043619387365336,0.999048221581858,4.602915E-017));
#7988=DIRECTION('',(0.0,0.0,1.0));
#7989=AXIS2_PLACEMENT_3D('',#7986,#7987,#7988);
#7990=PLANE('',#7989);
#7991=CARTESIAN_POINT('',(-35.793080900812299,1.11147049909976,2.0));
#7992=VERTEX_POINT('',#7991);
#7993=CARTESIAN_POINT('',(-35.793080900812299,1.11147049909976,2.0));
#7994=DIRECTION('',(0.999048221581858,0.043619387365335,0.0));
#7995=VECTOR('',#7994,0.239509544891863);
#7996=LINE('',#7993,#7995);
#7997=EDGE_CURVE('',#7992,#7936,#7996,.T.);
#7998=ORIENTED_EDGE('',*,*,#7997,.F.);
#7999=CARTESIAN_POINT('',(-35.793080900812299,1.11147049909976,2.0));
#8000=DIRECTION('',(0.0,0.0,-1.0));
#8001=VECTOR('',#8000,0.09641147924881);
#8002=LINE('',#7999,#8001);
#8003=EDGE_CURVE('',#7992,#7962,#8002,.T.);
#8004=ORIENTED_EDGE('',*,*,#8003,.T.);
#8005=ORIENTED_EDGE('',*,*,#7968,.T.);
#8006=ORIENTED_EDGE('',*,*,#7947,.F.);
#8007=EDGE_LOOP('',(#7998,#8004,#8005,#8006));
#8008=FACE_OUTER_BOUND('',#8007,.T.);
#8009=ADVANCED_FACE('',(#8008),#7990,.F.);
#8010=CARTESIAN_POINT('',(-35.585580726836803,-8.887093641981901,3.9));
#8011=DIRECTION('',(0.032719082821776,-0.999464587476366,-5.551115E-017));
#8012=DIRECTION('',(-0.999464587476366,-0.032719082821776,3.851860E-033));
#8013=AXIS2_PLACEMENT_3D('',#8010,#8011,#8012);
#8014=CYLINDRICAL_SURFACE('',#8013,2.0);
#8015=ORIENTED_EDGE('',*,*,#5661,.T.);
#8016=ORIENTED_EDGE('',*,*,#7981,.F.);
#8017=CARTESIAN_POINT('',(-36.032462209296,1.10363396646378,1.90358852075122));
#8018=VERTEX_POINT('',#8017);
#8019=CARTESIAN_POINT('',(-35.912771555054505,1.10755223278176,3.9));
#8020=DIRECTION('',(0.032719082821776,-0.999464587476366,-4.602915E-017));
#8021=DIRECTION('',(-0.999464587476366,-0.032719082821776,-1.925930E-034));
#8022=AXIS2_PLACEMENT_3D('',#8019,#8020,#8021);
#8023=CIRCLE('',#8022,2.0);
#8024=EDGE_CURVE('',#8018,#7962,#8023,.T.);
#8025=ORIENTED_EDGE('',*,*,#8024,.F.);
#8026=CARTESIAN_POINT('',(-36.032462209296007,1.10363396646378,1.903588520751221));
#8027=CARTESIAN_POINT('',(-35.9094969004814,-3.404299853737868,1.90506391148205));
#8028=CARTESIAN_POINT('',(-35.786750635026998,-7.904203498752169,1.90714481247472));
#8036=(BOUNDED_CURVE()B_SPLINE_CURVE(2,(#8026,#8027,#8028),.UNSPECIFIED.,.F.,.U.)B_SPLINE_CURVE_WITH_KNOTS((3,3),(1.17715856926668,2.07707833128463),.UNSPECIFIED.)CURVE()GEOMETRIC_REPRESENTATION_ITEM()RATIONAL_B_SPLINE_CURVE((0.999972206231188,0.999803093253022,0.99978573817655))REPRESENTATION_ITEM(''));
#8037=EDGE_CURVE('',#8018,#5655,#8036,.T.);
#8038=ORIENTED_EDGE('',*,*,#8037,.T.);
#8039=EDGE_LOOP('',(#8015,#8016,#8025,#8038));
#8040=FACE_OUTER_BOUND('',#8039,.T.);
#8041=ADVANCED_FACE('',(#8040),#8014,.F.);
#8042=CARTESIAN_POINT('',(-35.912771555054505,1.10755223278176,3.9));
#8043=DIRECTION('',(-0.032719082821776,0.999464587476366,4.602915E-017));
#8044=DIRECTION('',(0.0,0.0,1.0));
#8045=AXIS2_PLACEMENT_3D('',#8042,#8043,#8044);
#8046=PLANE('',#8045);
#8047=CARTESIAN_POINT('',(-36.032462209296,1.10363396646378,2.0));
#8048=VERTEX_POINT('',#8047);
#8049=CARTESIAN_POINT('',(-36.032462209296,1.10363396646378,2.0));
#8050=DIRECTION('',(0.999464587476366,0.032719082821777,0.0));
#8051=VECTOR('',#8050,0.239509544893567);
#8052=LINE('',#8049,#8051);
#8053=EDGE_CURVE('',#8048,#7992,#8052,.T.);
#8054=ORIENTED_EDGE('',*,*,#8053,.F.);
#8055=CARTESIAN_POINT('',(-36.032462209296,1.10363396646378,2.0));
#8056=DIRECTION('',(0.0,0.0,-1.0));
#8057=VECTOR('',#8056,0.09641147924878);
#8058=LINE('',#8055,#8057);
#8059=EDGE_CURVE('',#8048,#8018,#8058,.T.);
#8060=ORIENTED_EDGE('',*,*,#8059,.T.);
#8061=ORIENTED_EDGE('',*,*,#8024,.T.);
#8062=ORIENTED_EDGE('',*,*,#8003,.F.);
#8063=EDGE_LOOP('',(#8054,#8060,#8061,#8062));
#8064=FACE_OUTER_BOUND('',#8063,.T.);
#8065=ADVANCED_FACE('',(#8064),#8046,.F.);
#8066=CARTESIAN_POINT('',(-35.934039633004097,-8.896598740928571,3.9));
#8067=DIRECTION('',(0.021814885034561,-0.999762027079909,-5.551115E-017));
#8068=DIRECTION('',(-0.999762027079909,-0.021814885034561,3.851860E-033));
#8069=AXIS2_PLACEMENT_3D('',#8066,#8067,#8068);
#8070=CYLINDRICAL_SURFACE('',#8069,2.0);
#8071=ORIENTED_EDGE('',*,*,#5670,.T.);
#8072=ORIENTED_EDGE('',*,*,#8037,.F.);
[truncated: 13,557,947 more chars]
